# Supplementary material for: Caenorhabditis elegans SET1/COMPASS Maintains Germline Identity by Preventing Transcriptional Deregulation Across Generations
Source: Front Cell Dev Biol. 2020 Sep 22;8:561791. doi: 10.3389/fcell.2020.561791 (PMC7536326; doi:10.3389/fcell.2020.561791)
Supplement: TABLE S1 — List of 7238 genes, downregulated and upregulated contributors with ubiquitous/germline/soma classification and comparison with genes deregulated following P-granule knock-down. Description of germline- specific downregulated contributors. Description of soma-specific upregulated contributors. [file Table_1.XLSX]

## Sheet: description
sheet "7238 genes": list of the 7238 genes analyzed by WCA. Comparison with ubiquitous, germline, germline-specific, soma-specific, sperm genes and P-granule misregulated genes
sheet "downregulated contributors": list of the downregulated contributors. Comparison with ubiquitous, germline, germline-specific, soma-specific, sperm genes and P-granule misregulated genes
sheet "germline spe down contributors": description of germline specific genes present in downregulated contributors
sheet "upregulated contributors": list of the upregulated contributors. Comparison with ubiquitous, germline, germline-specific, soma-specific, sperm genes and P-granule misregulated genes
sheet "soma specific upregulated contributors": description of soma specific genes present in upregulated contributors

## Sheet: 7238 genes
Gene ID	score WCA	Public Name	Sequence Name	Genetic Map Position	ubiquitous genes	germline-enriched genes	germline-specific genes	soma-specific genes	sperm genes
WBGene00010661	-0.0736548	tyr-2	K08E3.1	III 21.447330	0	0	0	0	0
WBGene00021005	-0.0484323	ule-1	W03F11.1	I -11.018500	0	0	0	0	0
WBGene00005552	-0.045866	sri-40	Y27F2A.3	II -8.038589	0	0	0	0	1
WBGene00007458	-0.0419627	ule-4	C08F11.11	IV 10.546490	0	0	0	0	0
WBGene00013030	-0.0330112	Y49E10.4	Y49E10.4	III 17.376060	0	0	0	0	0
WBGene00022822	-0.0310535	ZK813.3	ZK813.3	X -10.340920	0	0	0	0	0
WBGene00013306	-0.0302373	Y57G11C.8	Y57G11C.8	IV 12.447340	0	0	0	0	1
WBGene00018099	-0.028961	ztf-28	F36F12.8	V -15.962230	0	1	0	0	0
WBGene00008378	-0.0279274	ule-3	D1054.11	V 2.778340	0	0	0	0	0
WBGene00022688	-0.0264682	math-47	ZK250.5	II -14.114160	0	0	0	0	0
WBGene00021704	-0.0259175	Y48G9A.11	Y48G9A.11	III -15.228820	0	1	0	0	0
WBGene00013334	-0.0253553	nlp-56	Y57G11C.45	IV 12.447660	0	0	0	0	0
WBGene00005223	-0.0242859	srg-66	T05C3.7	V -1.861172	0	0	0	0	0
WBGene00020256	-0.0232476	T05C3.6	T05C3.6	V -1.811105	0	0	0	0	0
WBGene00000547	-0.0231531	clp-7	Y77E11A.11	IV -18.872110	1	0	0	0	0
WBGene00017620	-0.0226494	tofu-2	F20A1.9	V 0.501205	0	1	0	0	0
WBGene00022820	-0.0226226	ZK813.1	ZK813.1	X -10.340570	0	0	0	0	0
WBGene00018671	-0.0225145	F52C6.14	F52C6.14	II -14.120630	0	0	0	0	0
WBGene00013393	-0.0224018	Y62H9A.5	Y62H9A.5	X 6.742610	0	0	0	0	0
WBGene00017849	-0.0219798	F27B3.7	F27B3.7	III -1.068500	0	0	0	0	0
WBGene00001727	-0.021749	grl-18	T05C3.4	V -1.819074	0	0	0	0	0
WBGene00017501	-0.0209171	pud-3	F15E11.15	V -14.874200	0	0	0	0	0
WBGene00013394	-0.0207359	ule-5	Y62H9A.6	X 6.742810	0	0	0	0	0
WBGene00018335	-0.0200559	F42A9.6	F42A9.6	IV 3.908456	0	1	0	0	0
WBGene00010989	-0.0197315	R03D7.2	R03D7.2	II 3.133519	0	1	0	0	0
WBGene00000819	-0.019578	csp-1	Y48E1B.13	II 18.639380	0	0	0	0	0
WBGene00008377	-0.0194641	D1054.10	D1054.10	V 2.777538	1	0	0	0	0
WBGene00019136	-0.0193741	F59H6.5	F59H6.5	II -14.032250	0	0	0	0	0
WBGene00020254	-0.0191275	T05C3.2	T05C3.2	V -1.800370	0	0	0	0	0
WBGene00017648	-0.0187109	ddo-3	F20H11.5	III -1.061913	0	0	0	0	0
WBGene00043068	-0.018674	F32E10.9	F32E10.9	IV 3.356695	0	0	0	0	0
WBGene00194906	-0.0184427	Y53C12A.11	Y53C12A.11	II 1.675023	0	0	0	0	0
WBGene00021721	-0.0183436	Y49F6B.9	Y49F6B.9	II -6.251439	0	1	0	0	0
WBGene00015456	-0.0178076	C04G6.6	C04G6.6	II -2.266161	0	1	0	0	0
WBGene00016150	-0.0177507	hint-3	C26F1.7	V 0.875834	0	0	0	0	0
WBGene00015538	-0.0174017	sams-3	C06E7.1	IV 2.434578	0	1	0	0	0
WBGene00008205	-0.0173818	sams-1	C49F5.1	X 6.795962	0	0	0	0	0
WBGene00021236	-0.0171718	pud-1.2	Y19D10B.7	V -14.876400	0	0	0	0	0
WBGene00017490	-0.0169086	pud-2.1	F15E11.1	V -14.871600	0	0	0	0	0
WBGene00022689	-0.0165127	math-48	ZK250.6	II -14.104000	0	0	0	0	1
WBGene00016402	-0.0164226	C34D4.10	C34D4.10	IV 3.289750	0	1	0	0	0
WBGene00016565	-0.0160805	C41D11.6	C41D11.6	I -1.281134	0	0	0	0	0
WBGene00017499	-0.0159937	pud-1.1	F15E11.13	V -14.871000	0	0	0	0	0
WBGene00010185	-0.0158247	F57A10.4	F57A10.4	V 8.796142	0	1	1	0	0
WBGene00013537	-0.0158246	Y73F8A.33	Y73F8A.33	IV 14.177870	0	0	0	0	0
WBGene00020757	-0.0157945	ucr-2.3	T24C4.1	III -25.523630	0	1	0	0	0
WBGene00013024	-0.0157811	cept-2	Y49A3A.1	V 6.242660	0	0	0	0	0
WBGene00020761	-0.0157533	T24C4.5	T24C4.5	III -25.530939	0	1	0	0	0
WBGene00009511	-0.0156054	F37H8.2	F37H8.2	II 3.339603	0	0	0	0	0
WBGene00022587	-0.0156038	ZC317.1	ZC317.1	V -1.865843	0	1	0	0	0
WBGene00000975	-0.0155033	dhs-12	K08F4.9	IV 4.541706	1	0	0	0	0
WBGene00016627	-0.0154351	C44B7.5	C44B7.5	II 0.129681	0	0	0	0	0
WBGene00022590	-0.0153702	ZC317.7	ZC317.7	V -1.867182	0	1	0	0	0
WBGene00021418	-0.0153269	Y38F2AL.6	Y38F2AL.6	IV -7.858027	0	0	0	0	0
WBGene00014224	-0.015273	mrps-23	ZK1098.7	III 0.577472	0	0	0	0	0
WBGene00189951	-0.0151648	linc-29	Y73B6BL.269	IV 3.170780	0	0	0	0	0
WBGene00013881	-0.0151044	mans-4	ZC410.3	IV 4.024820	0	0	0	0	0
WBGene00010539	-0.0148964	ttr-2	K03H1.4	III 1.234558	0	0	0	0	0
WBGene00006740	-0.0148522	ulp-5	K02F2.4	I 1.326006	0	1	1	0	0
WBGene00013894	-0.0148417	ZC434.8	ZC434.8	I 4.928867	0	0	0	0	0
WBGene00013809	-0.0147666	Y116A8C.33	Y116A8C.33	IV 16.172199	0	0	0	0	0
WBGene00000251	-0.0147639	bli-1	C09G5.6	II 3.124157	0	0	0	0	0
WBGene00017069	-0.0147611	timm-17B.2	D2096.1	IV 3.757041	0	1	0	0	0
WBGene00000144	-0.014711	apc-10	F15H10.3	V 2.547067	0	1	1	0	0
WBGene00012237	-0.0145405	W04A8.2	W04A8.2	I 22.010599	0	0	0	0	0
WBGene00044213	-0.0145209	Y102A5C.36	Y102A5C.36	V 11.357200	0	0	0	0	0
WBGene00012564	-0.014419	fbxa-107	Y37H2A.4	V 14.169460	0	0	0	0	0
WBGene00022854	-0.0143316	cin-4	ZK1127.7	II 0.337752	0	1	0	0	0
WBGene00016907	-0.0142635	C53H9.2	C53H9.2	I -12.681920	0	1	0	0	0
WBGene00020164	-0.0142522	T02G5.4	T02G5.4	II 0.493317	0	0	0	1	0
WBGene00021577	-0.0142308	Y46B2A.2	Y46B2A.2	II -15.590760	0	0	0	0	0
WBGene00022813	-0.0141586	ZK742.3	ZK742.3	V 0.910796	0	0	0	0	0
WBGene00044413	-0.0141007	B0205.12	B0205.12	I 5.064400	1	0	0	0	0
WBGene00015014	-0.0140772	bath-24	B0047.3	II -13.946490	0	1	0	0	0
WBGene00017500	-0.0139834	pud-2.2	F15E11.14	V -14.875800	0	0	0	0	0
WBGene00005153	-0.01393	srf-3	M02B1.1	IV 6.373394	0	0	0	0	0
WBGene00022690	-0.0139135	math-49	ZK250.7	II -14.094920	0	0	0	0	0
WBGene00000800	-0.0136528	cars-1	Y23H5A.7	I -8.117513	1	0	0	0	0
WBGene00010227	-0.0136266	F58A4.2	F58A4.2	III 0.715455	0	1	0	0	0
WBGene00008995	-0.0135061	prde-1	F21A3.5	V 8.337970	0	0	0	0	0
WBGene00019095	-0.0133957	F59A7.8	F59A7.8	V -16.379641	0	0	0	0	0
WBGene00012557	-0.0133613	Y37D8A.19	Y37D8A.19	III 20.206499	0	0	0	0	0
WBGene00004179	-0.013337	prg-2	C01G5.2	IV 3.203432	0	1	0	0	0
WBGene00018422	-0.0132518	F44E2.9	F44E2.9	III -0.042520	0	0	0	0	0
WBGene00019672	-0.0132025	K12B6.8	K12B6.8	V -0.185246	0	0	0	0	0
WBGene00000473	-0.0130873	cey-2	F46F11.2	I 0.277059	0	1	1	0	0
WBGene00022221	-0.0130531	Y73B3A.20	Y73B3A.20	X -21.387541	0	0	0	0	0
WBGene00018118	-0.0130053	F36H12.2	F36H12.2	IV 1.588048	0	1	1	0	0
WBGene00017456	-0.0128975	F14D2.8	F14D2.8	II -6.571443	0	1	0	0	0
WBGene00006925	-0.0127784	vit-1	K09F5.2	X -1.328854	0	0	0	0	0
WBGene00012481	-0.0127133	Y18D10A.11	Y18D10A.11	I 14.154550	0	1	0	0	0
WBGene00022335	-0.0127088	Y82E9BR.2	Y82E9BR.2	III -21.848150	0	1	0	0	0
WBGene00011219	-0.0127065	srxa-10	R10E11.7	III 1.066907	0	0	0	0	0
WBGene00011811	-0.0125893	T16H12.1	T16H12.1	III 1.797821	0	1	0	0	0
WBGene00000770	-0.012587	cpb-1	C40H1.1	III 0.405507	0	1	0	0	0
WBGene00006374	-0.0125497	syx-4	T01B11.3	IV 3.812683	0	1	0	0	0
WBGene00022814	-0.0125247	ZK742.4	ZK742.4	V 0.910857	0	0	0	0	0
WBGene00021194	-0.0124381	Y16E11A.2	Y16E11A.2	II -14.076740	0	0	0	0	0
WBGene00008534	-0.0123804	F02H6.1	F02H6.1	IV 11.520140	0	0	0	0	0
WBGene00020345	-0.012261	T08B2.4	T08B2.4	I 0.882834	0	1	0	0	0
WBGene00194706	-0.012214	C53A5.16	C53A5.16	V 6.432826	0	0	0	0	0
WBGene00009374	-0.0122135	F34D10.4	F34D10.4	III -4.282078	0	0	0	0	0
WBGene00010263	-0.0121274	wago-4	F58G1.1	II 12.486070	0	1	1	0	0
WBGene00017796	-0.0120832	F25G6.1	F25G6.1	V 1.473840	0	0	0	0	0
WBGene00008580	-0.0119825	dsb-1	F08G5.1	IV 5.914070	0	1	0	0	0
WBGene00018020	-0.0119634	F33H12.6	F33H12.6	II -12.357440	0	0	0	0	0
WBGene00009182	-0.0118884	F26H11.4	F26H11.4	II 22.967020	0	1	0	0	0
WBGene00044493	-0.0118466	Y54G2A.50	Y54G2A.50	IV -6.713964	0	0	0	0	0
WBGene00022692	-0.011804	ZK250.9	ZK250.9	II -14.082390	0	0	0	0	0
WBGene00000659	-0.0117614	col-84	K12D12.3	II 4.089061	0	0	0	0	0
WBGene00022212	-0.0117551	Y73B3A.10	N.A.	N.A.	0	0	0	0	0
WBGene00004954	-0.0117332	spd-3	H34C03.1	IV 3.228709	0	1	0	0	0
WBGene00022211	-0.0117216	Y73B3A.9	Y73B3A.9	X -20.759319	0	0	0	0	0
WBGene00007503	-0.0117194	C09H10.9	C09H10.9	II 3.253084	0	0	0	0	1
WBGene00012795	-0.0116073	Y43E12A.3	Y43E12A.3	IV 4.778553	0	1	1	0	0
WBGene00010317	-0.0115575	idh-1	F59B8.2	IV 4.245825	1	0	0	0	0
WBGene00000392	-0.0115412	cdd-2	F49E8.4	IV 3.349686	0	0	0	0	0
WBGene00015540	-0.011515	sams-4	C06E7.3	IV 2.433627	1	0	0	0	0
WBGene00016130	-0.0114467	C26B2.8	C26B2.8	IV 3.579058	0	0	0	0	0
WBGene00002221	-0.0114404	klp-10	C33H5.4	IV 3.486898	0	1	0	0	0
WBGene00044435	-0.0114036	Y20F4.8	Y20F4.8	I -12.257600	0	0	0	0	0
WBGene00016121	-0.0113979	ift-43	C25H3.12	II -0.979446	1	0	0	0	0
WBGene00010195	-0.0113572	pot-2	F57C2.3	II 23.064251	0	1	0	0	0
WBGene00012927	-0.0113174	Y47D3A.14	Y47D3A.14	III 7.880797	0	0	0	0	0
WBGene00015818	-0.0112881	C16A11.5	C16A11.5	II -5.188957	0	1	0	0	0
WBGene00000474	-0.0112343	cey-3	M01E11.5	I 0.187553	0	1	1	0	0
WBGene00015425	-0.0111334	C04E6.11	C04E6.11	V -0.773581	0	1	0	0	0
WBGene00001872	-0.0110798	him-14	ZK1127.11	II 0.475478	0	1	0	0	0
WBGene00021910	-0.011077	stim-1	Y55B1BM.1	III -26.871120	0	0	0	0	0
WBGene00020269	-0.0110738	erfa-1	T05H4.6	V -0.173758	1	0	0	0	0
WBGene00013248	-0.0110121	Y57A10A.3	Y57A10A.3	II 6.797589	0	1	0	0	0
WBGene00022390	-0.0110092	him-19	Y95B8A.11	I -17.939430	0	0	0	0	0
WBGene00016561	-0.0109584	eri-6	C41D11.1	I -1.278670	0	0	0	0	0
WBGene00021613	-0.0109369	ttc-37	Y47A7.1	V -2.376170	1	0	0	0	0
WBGene00010734	-0.0108708	parn-1	K10C8.1	V 4.613160	0	1	0	0	0
WBGene00015766	-0.0108472	C14C11.2	C14C11.2	V -1.288759	0	1	1	0	0
WBGene00013734	-0.0108379	Y111B2A.10	Y111B2A.10	III 17.998329	1	0	0	0	0
WBGene00000479	-0.0107676	cgh-1	C07H6.5	III -0.727171	0	1	0	0	0
WBGene00019132	-0.0107555	bath-19	F59H6.1	II -13.965040	0	1	0	0	0
WBGene00007615	-0.0107527	set-31	C15H11.5	V 6.299469	0	1	0	0	0
WBGene00021920	-0.0107513	mrps-25	Y55F3AM.1	IV -22.308769	1	0	0	0	0
WBGene00015148	-0.0107492	hpo-28	B0336.11	III -1.448674	0	0	0	1	0
WBGene00022670	-0.010738	ZK177.2	ZK177.2	II -1.214607	0	0	0	0	0
WBGene00001031	-0.0107299	dnj-13	F54D5.8	II 3.753449	1	0	0	0	0
WBGene00010909	-0.0106939	cisd-3.1	M88.7	III -3.117921	0	0	0	0	0
WBGene00000788	-0.010627	cpz-1	F32B5.8	I -7.972793	1	0	0	0	0
WBGene00012125	-0.0105981	T28D6.5	T28D6.5	III 8.726315	0	0	0	0	0
WBGene00004129	-0.0105842	pqn-42	F53G2.4	II -13.205680	0	0	0	1	0
WBGene00021193	-0.0105423	math-44	Y16E11A.1	II -14.074150	0	0	0	0	0
WBGene00010212	-0.0105062	fbxa-192	F57G4.8	V 12.943570	0	1	0	0	0
WBGene00012768	-0.0104993	eef-1B.2	Y41E3.10	IV 12.819060	1	0	0	0	0
WBGene00019254	-0.01049	H31G24.3	H31G24.3	I -1.719875	0	0	0	0	0
WBGene00021283	-0.0104843	Y24D9A.5	N.A.	N.A.	0	0	0	0	0
WBGene00022159	-0.0104472	mppa-1	Y71G12B.24	I -13.023150	0	0	0	0	0
WBGene00018660	-0.0104253	F52C6.3	F52C6.3	II -14.131240	0	1	0	0	0
WBGene00001371	-0.010395	exl-1	F26H11.5	II 22.967649	1	0	0	0	0
WBGene00004778	-0.0103934	ser-3	K02F2.6	I 1.336624	0	0	0	0	0
WBGene00001816	-0.0103413	haf-6	Y48G8AL.11	I -16.922041	1	0	0	0	0
WBGene00012640	-0.0102949	Y38H8A.7	Y38H8A.7	IV 9.271346	0	0	0	0	0
WBGene00011155	-0.0102781	rbm-3.1	R09B3.2	I 12.926200	0	1	0	0	0
WBGene00044341	-0.010277	ave-1	M01G5.6	III -21.818340	0	0	0	0	0
WBGene00021055	-0.0102727	W06A11.4	W06A11.4	II -5.669224	0	0	0	0	0
WBGene00022737	-0.0102637	tofu-7	ZK418.8	III -0.793745	0	1	0	0	0
WBGene00015134	-0.0102183	B0304.2	B0304.2	II -4.094678	0	1	1	0	0
WBGene00003043	-0.0102084	lip-1	C05B10.1	IV 3.243557	0	1	0	0	0
WBGene00021248	-0.0102004	Y22D7AL.10	Y22D7AL.10	III -20.167839	1	0	0	0	0
WBGene00012566	-0.0101856	fbxa-211	Y37H2A.6	V 14.258280	0	0	0	0	0
WBGene00001426	-0.0101856	fkb-1	F36H1.1	IV 4.797760	1	0	0	0	0
WBGene00020422	-0.0101766	T10F2.2	T10F2.2	III -2.045226	0	0	1	0	0
WBGene00014112	-0.0101766	ZK856.11	ZK856.11	V 2.330283	0	1	0	0	0
WBGene00018473	-0.0101715	cima-1	F45E4.11	IV 3.375040	0	0	0	0	0
WBGene00004064	-0.0100883	pms-2	H12C20.2	V 3.206471	0	1	0	0	0
WBGene00011131	-0.010061	R07H5.11	R07H5.11	IV 4.924947	0	0	0	0	0
WBGene00015640	-0.0100124	C09E7.6	C09E7.6	III -1.072578	0	0	0	0	0
WBGene00010309	-0.0100038	rpn-6.2	F59B2.5	III 0.058903	0	0	0	0	1
WBGene00022394	-0.0100022	natb-1	Y97E10AL.3	V 0.999335	1	0	0	0	0
WBGene00019819	-0.00998916	aass-1	R02D3.1	IV -26.778900	1	0	0	0	0
WBGene00016978	-0.00995541	C56G2.3	C56G2.3	III -1.378691	0	0	0	0	0
WBGene00001168	-0.00994922	eef-1A.1	F31E3.5	III -0.871316	0	0	0	1	0
WBGene00001498	-0.0099078	fars-3	F22B5.9	II 0.812692	1	0	0	0	0
WBGene00012016	-0.00988748	inpp-1	T25B9.10	IV 4.695210	0	0	0	0	0
WBGene00016566	-0.00988183	eri-7	C41D11.7	I -1.290300	0	1	0	0	0
WBGene00021639	-0.0098738	Y47G6A.13	Y47G6A.13	I -3.614656	0	0	0	0	0
WBGene00022045	-0.00984638	mrpl-55	Y66H1A.3	IV -25.980730	1	0	0	0	0
WBGene00013156	-0.0098005	Y53F4B.9	Y53F4B.9	II 23.917740	1	0	0	0	0
WBGene00003994	-0.00979589	pgl-3	C18G1.4	V -4.257179	0	1	1	0	0
WBGene00021515	-0.00975265	set-23	Y41D4B.12	IV -16.559811	0	0	0	0	0
WBGene00010847	-0.00974111	M04B2.4	M04B2.4	IV 4.991993	1	0	0	0	0
WBGene00007194	-0.00973551	B0491.7	B0491.7	II 3.453364	0	1	0	0	0
WBGene00021886	-0.0097102	Y54G2A.21	Y54G2A.21	IV -6.717739	0	0	0	0	0
WBGene00001226	-0.00969005	eif-3.C	T23D8.4	I 4.129028	1	0	0	0	0
WBGene00018862	-0.0096693	wago-2	F55A12.1	I -0.034517	0	1	0	0	0
WBGene00018636	-0.00960932	oef-1	F49E8.2	IV 3.352000	0	1	0	0	0
WBGene00013678	-0.00956406	Y105E8A.20	Y105E8A.20	I 25.745291	1	0	0	0	0
WBGene00010015	-0.00955827	atad-3	F54B3.3	II 2.345823	1	0	0	0	0
WBGene00002005	-0.00950622	hsp-1	F26D10.3	IV 16.352631	0	1	0	0	0
WBGene00138720	-0.00947482	F58H1.8	F58H1.8	V 3.543825	0	0	0	0	0
WBGene00021342	-0.00946986	Y35H6.3	Y35H6.3	X -21.522610	0	0	0	0	0
WBGene00020318	-0.00944261	T07F8.1	T07F8.1	II 0.495934	0	0	0	0	0
WBGene00002061	-0.00943011	ife-3	B0348.6	V -20.065201	0	1	0	0	0
WBGene00044258	-0.00941674	Y57G11C.51	Y57G11C.51	IV 12.445580	0	0	0	0	0
WBGene00044344	-0.00939338	mrpl-39	Y46H3A.7	V -17.012131	1	0	0	0	0
WBGene00000550	-0.00938944	clu-1	F55H2.6	III 0.575832	1	0	0	0	0
WBGene00021671	-0.00937761	Y48G1BM.6	Y48G1BM.6	I -19.118240	0	0	0	0	0
WBGene00006707	-0.00937653	ubc-12	R09B3.4	I 12.931020	1	0	0	0	0
WBGene00002214	-0.00937508	klc-1	M7.2	IV 4.838567	0	1	0	0	0
WBGene00007580	-0.00936033	C14B1.9	C14B1.9	III -4.323641	0	1	0	0	0
WBGene00018848	-0.00934373	F55A3.2	F55A3.2	I 5.171253	0	0	0	0	0
WBGene00019906	-0.00930901	R05G9R.1	R05G9R.1	II -0.199421	0	0	0	0	0
WBGene00017758	-0.0093071	F23H11.2	F23H11.2	III -25.371500	0	0	0	0	0
WBGene00004015	-0.00930264	phb-2	T24H7.1	II -0.394252	1	0	0	0	0
WBGene00007237	-0.00929504	C01G10.10	C01G10.10	V 7.330218	1	0	0	0	0
WBGene00004488	-0.00929416	rps-19	T05F1.3	I 3.821499	0	0	0	0	0
WBGene00018427	-0.00928966	F44E7.5	F44E7.5	V -0.996419	0	1	0	0	0
WBGene00006936	-0.00928521	glp-4	Y87G2A.5	I 21.451731	0	0	0	0	0
WBGene00001864	-0.0092841	him-5	D1086.4	V 6.092158	0	1	1	0	0
WBGene00012673	-0.00927447	dyf-17	Y39B6A.11	V 20.204430	0	0	0	0	0
WBGene00015504	-0.00926463	C06A5.6	C06A5.6	I 0.567807	0	1	1	0	0
WBGene00015797	-0.00925899	C15F1.8	C15F1.8	II 0.204557	0	0	0	0	0
WBGene00018863	-0.00921761	F55A12.2	F55A12.2	I -0.036628	0	0	0	0	0
WBGene00015642	-0.00919491	C09E7.8	C09E7.8	III -1.069744	0	0	0	0	0
WBGene00011638	-0.00918508	ostb-1	T09A5.11	II 0.589813	0	0	0	0	0
WBGene00002008	-0.00916573	hsp-4	F43E2.8	II 0.502202	1	0	0	0	0
WBGene00015938	-0.00914584	anat-1	C17H12.13	IV 3.230720	0	1	0	0	0
WBGene00000903	-0.00913239	daf-7	B0412.2	III -25.796329	0	0	0	0	0
WBGene00022304	-0.00911077	Y76G2A.1	Y76G2A.1	I 0.547863	0	0	0	0	0
WBGene00016243	-0.00910261	C30B5.1	N.A.	N.A.	0	1	1	0	0
WBGene00017287	-0.00908659	F09E5.9	F09E5.9	II -1.787606	0	0	0	0	0
WBGene00018901	-0.0090758	slc-25A18.2	F55G1.5	IV 3.337640	0	1	0	0	0
WBGene00003676	-0.00906719	nhr-86	Y40B10A.8	V -16.077440	0	0	0	0	0
WBGene00011017	-0.00905788	R04F11.5	R04F11.5	V 3.998736	1	0	0	0	0
WBGene00021328	-0.00904365	npr-23	Y34D9A.2	I -17.062201	0	0	0	0	0
WBGene00022042	-0.00903211	icd-2	Y65B4BR.5	I -18.958700	0	1	0	0	0
WBGene00015251	-0.0090199	B0546.4	B0546.4	IV -4.556875	1	0	0	0	0
WBGene00007732	-0.00901936	spe-44	C25G4.4	IV 5.965721	0	0	1	0	1
WBGene00009113	-0.00901317	maph-1.2	F25D7.4	I 4.999791	0	1	0	0	0
WBGene00001413	-0.00898891	fem-3	C01F6.4	IV 4.049534	0	1	0	0	0
WBGene00009270	-0.00898578	F30F8.1	F30F8.1	I 2.373079	0	1	0	0	0
WBGene00008409	-0.00897665	mpst-1	D2023.5	V 3.391104	0	1	0	0	0
WBGene00004471	-0.00896624	rps-2	C49H3.11	IV 3.498546	1	0	0	0	0
WBGene00022399	-0.0089612	Y97E10AR.4	Y97E10AR.4	V 1.001616	0	1	0	0	0
WBGene00021662	-0.00891622	snpc-3.3	Y48G1BL.1	I -19.121099	0	1	0	0	0
WBGene00007099	-0.00890975	trx-2	B0024.9	V 2.474565	1	0	0	0	0
WBGene00018159	-0.0089097	F37F2.2	F37F2.2	I -14.680690	0	0	0	0	0
WBGene00020896	-0.00890832	T28D9.4	T28D9.4	II -0.221831	0	0	0	0	0
WBGene00016030	-0.0088848	C24A1.3	C24A1.3	III -26.275909	0	0	0	1	0
WBGene00007215	-0.00888376	oxa-1	C01A2.3	I 19.535000	0	0	0	0	0
WBGene00015502	-0.00887528	madf-7	C06A5.4	I 0.554690	0	0	0	0	0
WBGene00007334	-0.00887424	C05C10.7	C05C10.7	II 1.798441	0	0	0	0	0
WBGene00007624	-0.00887105	hrde-1	C16C10.3	III -3.714173	0	1	0	0	0
WBGene00002025	-0.00886515	hsp-60	Y22D7AL.5	III -20.099010	0	0	0	0	0
WBGene00003829	-0.00885896	nud-1	F53A2.4	III 21.210751	0	1	0	0	0
WBGene00000502	-0.00885449	chp-1	Y110A7A.13	I -0.411424	0	1	0	0	0
WBGene00012370	-0.00884412	W09G3.7	W09G3.7	I 21.773161	0	0	0	0	0
WBGene00003507	-0.00881609	mut-14	C14C11.6	V -1.295570	0	1	0	0	0
WBGene00009879	-0.00881402	F49C12.10	F49C12.10	IV 4.162699	0	0	0	0	0
WBGene00044323	-0.00879119	tag-281	F15A4.11	II 10.012640	0	0	0	0	0
WBGene00012220	-0.00877577	W03C9.2	W03C9.2	II 4.613593	0	1	0	0	0
WBGene00012184	-0.00877256	mnr-1	W01F3.1	V 25.030399	0	0	0	0	0
WBGene00012715	-0.00874641	snpc-1.2	Y39E4B.2	III 20.983801	0	0	0	0	0
WBGene00044638	-0.00874516	F23A7.8	F23A7.8	X 23.696190	0	0	0	0	0
WBGene00001427	-0.0087213	fkb-2	Y18D10A.19	I 14.216730	0	0	0	0	0
WBGene00000509	-0.00871335	cka-1	C28D4.2	IV 4.394545	1	0	0	0	0
WBGene00020348	-0.00869385	mrpl-23	T08B2.8	I 0.879109	0	1	0	0	0
WBGene00000763	-0.00869244	coq-3	Y57G11C.11	IV 12.503040	1	0	0	0	0
WBGene00018046	-0.0086832	coa-3	F35D11.5	II -3.841410	1	0	0	0	0
WBGene00010616	-0.00866556	K07A1.10	K07A1.10	I 3.807786	0	0	0	0	0
WBGene00009946	-0.00865987	ogr-2	F52H3.4	II 1.832260	0	1	1	0	0
WBGene00009862	-0.00865449	fbxb-67	F49B2.2	I 24.316401	0	0	0	0	0
WBGene00012869	-0.00864654	Y45F10A.7	Y45F10A.7	IV 9.312645	0	1	0	0	0
WBGene00019768	-0.00863042	M04F3.2	M04F3.2	I -0.740291	0	0	0	0	0
WBGene00021887	-0.00862047	fbxc-45	Y54G2A.22	IV -6.713273	0	0	0	0	0
WBGene00019716	-0.00861997	M01G5.3	M01G5.3	III -21.819620	0	0	0	0	0
WBGene00000270	-0.00861883	bre-5	T12G3.8	IV 5.538292	0	0	0	0	0
WBGene00021269	-0.00861813	Y23H5A.2	Y23H5A.2	I -8.134191	1	0	0	0	0
WBGene00016567	-0.00860909	C41D11.9	C41D11.9	I -1.300331	0	0	0	0	0
WBGene00021747	-0.00860838	Y50D4C.2	Y50D4C.2	V -19.923920	0	0	0	0	0
WBGene00014113	-0.00859348	hpo-40	ZK856.12	V 2.366787	0	1	0	0	0
WBGene00013727	-0.00858071	Y111B2A.1	Y111B2A.1	III 17.969191	0	1	0	0	0
WBGene00004427	-0.00855082	rpl-15	K11H12.2	IV -23.704840	1	0	0	0	0
WBGene00001595	-0.00854705	gld-1	T23G11.3	I 2.252417	0	1	0	0	0
WBGene00022108	-0.0085357	Y71F9AL.2	Y71F9AL.2	I -5.301609	0	0	0	0	0
WBGene00044305	-0.00853471	rad-8	F56H1.6	I 0.434465	1	0	0	0	0
WBGene00008456	-0.00851762	eral-1	E02H1.2	II 1.614897	0	1	0	0	0
WBGene00002064	-0.00850668	iff-1	T05G5.10	III 0.949142	0	1	0	0	0
WBGene00017641	-0.00850566	csr-1	F20D12.1	IV 3.509300	0	1	0	0	0
WBGene00022101	-0.0085008	Y69A2AR.32	Y69A2AR.32	IV -7.059269	0	0	0	0	0
WBGene00012196	-0.00848496	bath-35	W02A11.8	I 13.986580	0	1	0	0	0
WBGene00013966	-0.00848222	ztf-9	ZK287.6	V 2.070432	0	0	0	0	0
WBGene00004442	-0.0084754	rpl-28	R11D1.8	V 4.615761	0	0	0	0	0
WBGene00004374	-0.00846708	rme-2	T11F8.3	IV 1.686923	0	1	0	0	0
WBGene00021367	-0.00846704	Y37E11AM.3	Y37E11AM.3	IV -2.622383	0	0	0	1	0
WBGene00002130	-0.00846427	inx-8	ZK792.2	IV 5.151525	0	0	0	0	0
WBGene00185078	-0.00845194	F40G9.17	F40G9.17	III -26.916759	0	0	0	0	0
WBGene00011087	-0.00844706	R07B7.2	R07B7.2	V 3.620101	0	1	0	0	0
WBGene00010581	-0.00843628	K05C4.4	K05C4.4	I 26.558420	0	1	0	0	0
WBGene00016993	-0.00843157	CD4.8	CD4.8	V -1.349836	0	0	0	0	0
WBGene00001686	-0.00842861	gpd-4	F33H1.2	II 2.166821	0	1	0	0	0
WBGene00015503	-0.00841449	C06A5.5	C06A5.5	I 0.559394	0	0	0	0	0
WBGene00021133	-0.00839665	tomm-22	W10D9.5	II -15.606640	1	0	0	0	0
WBGene00009287	-0.00838535	psf-2	F31C3.5	I 29.876200	0	1	0	0	0
WBGene00020391	-0.00836945	cct-7	T10B5.5	V -16.888710	0	1	0	0	0
WBGene00021667	-0.00834959	snpc-3.2	Y48G1BM.1	I -19.115400	0	0	0	0	0
WBGene00010569	-0.00834849	scbp-2	K04G2.11	I 2.432490	0	0	0	0	0
WBGene00019636	-0.00833921	gsto-3	K10F12.4	III -26.882360	0	0	0	0	0
WBGene00000102	-0.00833468	akt-1	C12D8.10	V 2.424193	0	0	0	0	0
WBGene00021486	-0.00833189	lbp-9	Y40B10A.1	V -16.011589	0	0	0	0	0
WBGene00009713	-0.00830941	F44G4.3	F44G4.3	II 0.963998	0	0	1	0	0
WBGene00011280	-0.00829661	pelo-1	R74.6	III -3.672620	0	1	0	0	0
WBGene00009176	-0.00828678	nmat-2	F26H9.4	I 3.734300	0	1	1	0	0
WBGene00013246	-0.00828465	Y57A10A.1	Y57A10A.1	II 6.750527	0	1	0	0	0
WBGene00002034	-0.00828228	htp-3	F57C9.5	I -0.718461	0	1	0	0	0
WBGene00004094	-0.00827558	ppw-2	Y110A7A.18	I -0.344560	0	1	0	0	0
WBGene00016844	-0.00826549	sucg-1	C50F7.4	IV 3.457090	0	1	0	0	0
WBGene00012484	-0.0082557	car-1	Y18D10A.17	I 14.182810	0	1	0	0	0
WBGene00019498	-0.00825275	K07E8.7	K07E8.7	II -15.592960	0	1	0	0	0
WBGene00016163	-0.008248	C27D9.1	C27D9.1	II -3.081713	0	1	1	0	0
WBGene00019196	-0.00823915	H14A12.3	H14A12.3	III -0.730141	0	0	0	1	0
WBGene00009173	-0.0082317	prom-1	F26H9.1	I 3.730329	0	1	0	0	0
WBGene00010787	-0.00822386	K12D12.5	K12D12.5	II 4.085700	0	1	0	0	0
WBGene00017847	-0.00820721	F27B3.5	N.A.	N.A.	0	1	0	0	0
WBGene00020028	-0.00819868	R12C12.8	R12C12.8	II -0.590270	0	0	0	0	0
WBGene00021884	-0.00818142	Y54G2A.19	Y54G2A.19	IV -6.722909	0	0	0	0	0
WBGene00004419	-0.00818083	rpl-7A	Y24D9A.4	IV 0.197591	0	0	0	0	0
WBGene00013325	-0.00817462	Y57G11C.36	Y57G11C.36	IV 12.445230	0	0	0	0	0
WBGene00013074	-0.00817087	hmit-1.2	Y51A2D.5	V 16.844669	0	0	0	0	0
WBGene00012210	-0.00816172	W02D9.4	W02D9.4	I 13.468570	0	1	1	0	0
WBGene00018417	-0.00815498	F44E2.3	F44E2.3	III -0.047100	1	0	0	0	0
WBGene00001110	-0.00815387	duo-1	F38B7.5	V 3.203762	0	1	0	0	0
WBGene00020464	-0.00814035	T12E12.3	T12E12.3	IV 1.827330	0	1	0	0	0
WBGene00011576	-0.00813729	rmh-2	T07C12.12	V 2.213280	0	0	0	0	0
WBGene00019357	-0.00813651	cpg-8	K03B4.7	V -4.657403	0	0	0	0	0
WBGene00008281	-0.00812832	C53D6.4	C53D6.4	IV 4.011863	0	1	0	0	0
WBGene00019122	-0.0081182	F59E12.6	F59E12.6	II -1.013693	0	0	0	0	0
WBGene00018045	-0.00811584	F35D11.4	F35D11.4	II -3.840601	0	0	0	0	0
WBGene00013270	-0.00811133	Y57A10A.31	Y57A10A.31	II 7.614079	0	1	0	0	0
WBGene00000377	-0.00810837	cct-1	T05C12.7	II 0.749366	0	1	0	0	0
WBGene00007564	-0.00810437	mrps-22	C14A4.14	II 3.118814	1	0	0	0	0
WBGene00021088	-0.00809604	W08E12.7	W08E12.7	IV -4.769788	0	1	0	0	0
WBGene00011376	-0.00809013	gla-3	T02E1.3	I 2.679090	0	1	0	0	0
WBGene00009035	-0.00808938	gfat-2	F22B3.4	IV 4.979010	0	1	0	0	0
WBGene00021220	-0.00808795	Y19D10A.5	Y19D10A.5	V -14.855370	0	0	0	0	0
WBGene00001683	-0.00808599	gpd-1	T09F3.3	II 2.559278	0	1	0	0	0
WBGene00017078	-0.00807209	D2096.11	D2096.11	IV 3.752081	0	0	0	0	0
WBGene00050937	-0.00806328	R02D5.8	R02D5.8	V 6.432165	0	0	0	0	0
WBGene00002032	-0.00805055	htp-1	F41H10.10	IV 1.647493	0	1	0	0	0
WBGene00003224	-0.00804681	mes-6	C09G4.5	IV 3.877680	0	1	0	0	0
WBGene00013029	-0.00803194	glrx-5	Y49E10.2	III 17.279400	0	0	0	0	0
WBGene00019658	-0.00803049	K11H12.1	K11H12.1	IV -23.706200	0	0	0	0	0
WBGene00010781	-0.00802863	K11H3.4	K11H3.4	III 1.124522	0	1	0	0	0
WBGene00019536	-0.00802749	rpi-2	K08D12.2	IV -16.121670	0	0	0	0	0
WBGene00002042	-0.00801333	hus-1	H26D21.1	I -2.880600	0	1	0	0	0
WBGene00007918	-0.00796919	sphk-1	C34C6.5	II 0.842334	1	0	0	0	0
WBGene00022300	-0.0079381	Y76B12C.6	Y76B12C.6	IV -12.443760	0	1	0	0	0
WBGene00017800	-0.0079342	F25G6.9	F25G6.9	V 1.466177	0	1	0	0	0
WBGene00016799	-0.00793374	C50C3.1	C50C3.1	III -0.373581	0	1	1	0	0
WBGene00016250	-0.00792279	hsp-110	C30C11.4	III -0.259781	0	1	0	0	0
WBGene00021657	-0.00792137	Y48G1A.1	Y48G1A.1	I -19.065300	0	0	0	0	0
WBGene00021754	-0.00790442	hpo-29	Y50D7A.4	III -26.906679	0	0	0	0	0
WBGene00003246	-0.00790036	mig-14	R06B9.6	II 20.254070	1	0	0	0	0
WBGene00020729	-0.00789283	T23E1.2	T23E1.2	IV -5.775831	0	1	0	0	0
WBGene00019789	-0.00788641	M116.2	M116.2	IV 3.758734	0	1	0	0	0
WBGene00001607	-0.00788151	gln-6	C28D4.3	IV 4.396451	0	1	0	0	0
WBGene00002083	-0.00786467	inf-1	F57B9.6	III -0.894974	1	0	0	0	0
WBGene00021939	-0.00782807	Y55F3BR.2	Y55F3BR.2	IV -23.218700	0	0	0	0	0
WBGene00185002	-0.00782709	K11H3.8	K11H3.8	III 1.124801	0	0	0	0	0
WBGene00004952	-0.00782679	spd-1	Y34D9A.4	I -17.385900	0	1	0	0	0
WBGene00018991	-0.007821	F56F11.4	F56F11.4	III -9.409640	0	1	0	0	0
WBGene00022309	-0.00781416	rpc-11	Y77E11A.6	IV -19.611200	1	0	0	0	0
WBGene00004132	-0.00781022	ifet-1	F56F3.1	III -3.168350	0	1	0	0	0
WBGene00013867	-0.00780547	ZC373.2	ZC373.2	X 1.735570	0	0	0	0	0
WBGene00020392	-0.00780295	knl-3	T10B5.6	V -16.943979	0	1	0	0	0
WBGene00019724	-0.00778335	M02B7.2	M02B7.2	IV -2.177876	0	0	0	0	0
WBGene00021112	-0.00777963	W09C3.4	W09C3.4	I -0.863934	0	1	0	0	0
WBGene00011247	-0.00777808	mrpl-49	R11D1.9	V 4.616265	1	0	0	0	0
WBGene00011777	-0.00776895	T14G10.8	T14G10.8	IV 4.542701	0	0	0	0	1
WBGene00018769	-0.00776886	mnat-1	F53G2.7	II -12.821520	1	0	0	0	0
WBGene00016974	-0.00776885	lron-15	C56E6.6	II -0.163286	0	0	0	0	0
WBGene00019983	-0.00776165	sti-1	R09E12.3	V -19.952999	0	1	0	0	0
WBGene00021715	-0.00775838	Y49F6B.2	Y49F6B.2	II -6.249985	0	1	0	0	0
WBGene00020696	-0.00774986	pygl-1	T22F3.3	V -8.623420	1	0	0	0	0
WBGene00015266	-0.00773964	BE0003N10.1	BE0003N10.1	III -24.782869	0	0	0	0	0
WBGene00004431	-0.0077374	rpl-19	C09D4.5	I 0.032610	1	0	0	0	0
WBGene00010627	-0.00773354	nol-56	K07C5.4	V 2.509877	0	1	0	0	0
WBGene00021104	-0.00773254	W09B6.4	W09B6.4	II -15.565290	0	0	0	0	0
WBGene00011501	-0.00772267	rmd-1	T05G5.7	III 0.992558	0	1	0	0	0
WBGene00022128	-0.00771665	Y71F9B.6	Y71F9B.6	I -7.303978	0	1	0	0	0
WBGene00021935	-0.00771363	mrpl-46	Y55F3BL.1	IV -23.368490	0	0	0	0	0
WBGene00019133	-0.00771353	F59H6.2	F59H6.2	II -14.011820	0	0	0	0	0
WBGene00013805	-0.00771167	bca-2	Y116A8C.28	IV 16.142929	1	0	0	0	0
WBGene00004190	-0.00770964	pars-2	T27F6.5	I 13.237190	0	1	0	0	0
WBGene00022048	-0.00770785	fln-1	Y66H1B.2	IV -26.367821	1	0	0	0	0
WBGene00002076	-0.00770593	imb-2	R06A4.4	II 22.922741	0	1	0	0	0
WBGene00013738	-0.00770379	elpc-2	Y111B2A.17	III 18.158390	0	0	0	0	0
WBGene00018932	-0.00767064	mrpl-2	F56B3.8	IV -23.509239	0	0	0	0	0
WBGene00017075	-0.00766708	nap-1	D2096.8	IV 3.733699	1	0	0	0	0
WBGene00015851	-0.00766108	C16C8.13	C16C8.13	II -6.300531	0	1	0	0	0
WBGene00003951	-0.00765918	pbs-5	K05C4.1	I 26.465549	1	0	0	0	0
WBGene00011193	-0.00765671	algn-13	R10D12.12	V 5.861151	0	1	1	0	0
WBGene00012195	-0.00765376	bath-34	W02A11.5	I 13.981170	0	0	0	0	0
WBGene00017062	-0.00765096	glrx-3	D2063.3	V -5.930907	0	0	0	0	0
WBGene00014176	-0.00765006	ZK1010.2	ZK1010.2	III 20.688290	0	1	0	0	0
WBGene00016524	-0.0076335	C39B5.6	C39B5.6	III -15.018100	0	0	0	0	0
WBGene00000843	-0.00763075	cup-2	F25D7.1	I 4.969841	1	0	0	0	0
WBGene00004421	-0.00762583	rpl-10	F10B5.1	II 0.711423	1	0	0	0	0
WBGene00013880	-0.00762265	mppb-1	ZC410.2	IV 4.024173	0	0	0	0	0
WBGene00018681	-0.00761782	denn-4	F52C12.4	IV -12.844300	0	0	0	0	0
WBGene00013348	-0.00760283	fbxa-106	Y59A8B.11	V 13.904160	0	0	0	0	0
WBGene00001423	-0.0076007	fib-1	T01C3.7	V 7.129870	0	1	0	0	0
WBGene00018240	-0.00756893	cox-17	F40G9.2	III -26.920000	1	0	0	0	0
WBGene00006708	-0.00755558	ubc-13	Y54G2A.31	IV -6.695870	1	0	0	0	0
WBGene00003923	-0.00754611	pas-2	D1054.2	V 2.765842	0	1	0	0	0
WBGene00016586	-0.00753965	C42C1.8	C42C1.8	IV 5.837399	0	1	0	0	0
WBGene00021246	-0.00752916	Y22D7AL.7	Y22D7AL.7	III -20.949730	1	0	0	0	0
WBGene00013447	-0.00752561	nars-2	Y66D12A.23	III 10.165110	0	0	0	0	0
WBGene00021354	-0.00751961	fpn-1.1	Y37E3.16	I -11.481010	0	0	0	0	0
WBGene00006395	-0.00751806	taf-11.3	F43D9.5	III 2.725786	0	1	0	0	0
WBGene00006924	-0.00751679	vig-1	F56D12.5	II -15.496130	0	1	0	0	0
WBGene00001046	-0.00750419	dnj-28	Y54E10BL.4	I -5.257531	0	0	0	0	0
WBGene00077749	-0.00750387	D1046.7	N.A.	N.A.	0	0	0	0	0
WBGene00020087	-0.00750145	R119.1	R119.1	I -19.062790	0	1	0	0	0
WBGene00016702	-0.00748576	C46A5.6	C46A5.6	IV 3.470390	0	1	0	0	0
WBGene00015359	-0.00748274	C02G6.1	C02G6.1	V -0.791623	0	0	0	0	0
WBGene00008003	-0.00747519	enu-3.2	C38D4.1	III -2.546280	0	1	0	0	0
WBGene00019537	-0.00747486	K08D12.3	K08D12.3	IV -16.161131	0	1	0	0	0
WBGene00022599	-0.0074725	daf-41	ZC395.10	III -1.849280	0	1	0	0	0
WBGene00004358	-0.00746863	rhr-1	F08F3.3	V -2.020485	0	0	0	0	0
WBGene00022281	-0.00745937	abtm-1	Y74C10AR.3	I -8.541675	1	0	0	0	0
WBGene00015098	-0.00743704	snpc-3.1	B0273.3	IV 1.725440	0	1	1	0	0
WBGene00007502	-0.00743254	glb-4	C09H10.8	II 3.295518	0	0	0	0	0
WBGene00007681	-0.00742872	C18D11.3	C18D11.3	III 13.255070	0	0	0	0	0
WBGene00021673	-0.00742535	Y48G1BM.8	Y48G1BM.8	I -19.115879	0	0	0	0	0
WBGene00021651	-0.00742194	miro-3	Y47G6A.27	I -3.178400	0	0	0	0	0
WBGene00001044	-0.00741475	dnj-26	Y39C12A.8	IV 5.819677	0	0	0	0	0
WBGene00006387	-0.00739828	taf-6.1	W09B6.2	II -15.565400	0	1	0	0	0
WBGene00013365	-0.0073939	Y60A3A.19	Y60A3A.19	V 23.985941	0	0	0	0	0
WBGene00004702	-0.00738232	rsp-5	T28D9.2	II -0.210824	0	1	0	0	0
WBGene00007065	-0.00737953	pot-3	3R5.1	III 22.014200	0	1	0	0	0
WBGene00013677	-0.00737625	yars-1	Y105E8A.19	I 25.735701	0	0	0	1	0
WBGene00012095	-0.00737547	pssy-2	T27E9.5	III 21.225840	0	0	1	0	0
WBGene00016460	-0.00734962	C35E7.8	C35E7.8	I 5.215114	0	1	0	0	0
WBGene00017459	-0.0073256	F14D2.11	F14D2.11	II -6.656735	0	1	1	0	0
WBGene00011819	-0.00732256	hal-2	T16H12.11	III 1.804750	0	0	0	1	0
WBGene00017286	-0.00732164	F09E5.8	F09E5.8	II -1.787519	1	0	0	0	0
WBGene00004434	-0.00731676	rpl-22	C27A2.2	II -2.579778	1	0	0	0	0
WBGene00001401	-0.00731581	fbf-1	H12I13.4	II -0.571982	0	0	0	0	0
WBGene00004409	-0.00731129	rla-1	Y37E3.7	I -11.982250	0	0	0	0	0
WBGene00019433	-0.00730503	acdh-3	K06A5.6	I 1.132328	1	0	0	0	0
WBGene00014111	-0.00730502	rpc-25	ZK856.10	V 2.331570	0	1	0	0	0
WBGene00022034	-0.00729792	deps-1	Y65B4BL.2	I -18.983339	0	1	0	0	0
WBGene00006491	-0.00729613	acl-3	ZK809.2	IV 5.107638	0	1	1	0	0
WBGene00000915	-0.00729084	hsp-90	C47E8.5	V 6.674255	0	1	0	0	0
WBGene00019017	-0.00728984	F57F4.4	F57F4.4	V -0.180349	0	1	0	0	0
WBGene00011391	-0.00728475	mrps-12	T03D8.2	V 25.342300	0	0	0	0	0
WBGene00015176	-0.00728396	vps-51	B0414.8	I 0.457332	0	1	0	0	0
WBGene00021676	-0.00727603	Y48G1C.1	Y48G1C.1	I -20.135990	0	1	0	0	0
WBGene00019692	-0.00727171	fubl-4	M01A10.1	I 0.142815	0	1	0	0	0
WBGene00018341	-0.00726905	F42A10.5	F42A10.5	III -1.410615	0	0	0	0	0
WBGene00000146	-0.00726812	ape-1	F46F3.4	V 3.254476	1	0	0	0	0
WBGene00044745	-0.00726702	Y62E10A.20	Y62E10A.20	IV 8.860462	0	0	0	0	0
WBGene00000777	-0.00726214	cpn-1	F43G9.9	I 3.013024	0	1	0	0	0
WBGene00001151	-0.00726138	ech-2	F38H4.8	IV 5.320714	0	0	0	0	0
WBGene00017288	-0.00726131	F09E5.10	F09E5.10	II -1.787558	0	0	0	0	0
WBGene00022022	-0.00726118	Y61A9LA.11	Y61A9LA.11	V -4.946754	0	0	0	0	0
WBGene00010922	-0.00725838	M142.5	M142.5	III 5.624729	0	0	0	0	0
WBGene00002153	-0.0072534	iars-2	C25A1.7	I 4.718968	0	1	0	0	0
WBGene00009897	-0.00724281	skpo-1	F49E12.1	II 0.769953	0	0	0	0	0
WBGene00003953	-0.00723289	pbs-7	F39H11.5	I 3.018307	0	1	0	0	0
WBGene00022250	-0.00722512	Y73B6BL.29	Y73B6BL.29	IV 3.157753	0	0	0	0	0
WBGene00014209	-0.0072193	ZK1067.3	ZK1067.3	II 1.095072	0	1	0	0	0
WBGene00002225	-0.00721878	klp-15	M01E11.6	I 0.216936	0	1	1	0	0
WBGene00017889	-0.00720423	F28B3.10	F28B3.10	I -0.476299	1	0	0	0	0
WBGene00021508	-0.0072024	Y41D4A.6	Y41D4A.6	IV -16.073709	0	0	0	0	0
WBGene00020399	-0.00720068	ztf-4	T10B11.3	I 1.539785	0	1	0	0	0
WBGene00018612	-0.00719942	disl-2	F48E8.6	III -1.692940	0	1	0	0	0
WBGene00022470	-0.00719052	mrpl-19	Y119C1B.4	I -1.163103	1	0	0	0	0
WBGene00020480	-0.00717697	ssup-72	T13C2.4	II 0.104480	0	0	0	0	0
WBGene00007762	-0.0071591	C27B7.5	C27B7.5	IV 3.999709	0	1	1	0	0
WBGene00003130	-0.00714897	map-2	Y116A8A.9	IV 15.358110	1	0	0	0	0
WBGene00021877	-0.00714354	Y54G2A.12	Y54G2A.12	IV -6.740396	0	0	0	0	0
WBGene00001514	-0.00713924	xnd-1	C05D2.5	III -1.492640	0	1	0	0	0
WBGene00021944	-0.00713622	Y55F3BR.7	N.A.	N.A.	0	0	0	0	0
WBGene00009507	-0.00712104	mus-101	F37D6.1	I 5.052472	0	1	0	0	0
WBGene00022090	-0.00711327	Y69A2AR.19	Y69A2AR.19	IV -7.270106	0	0	0	0	1
WBGene00007100	-0.00710515	asps-1	B0024.10	V 2.476510	0	1	0	0	0
WBGene00004244	-0.00709735	puf-8	C30G12.7	II 0.500136	0	1	0	0	0
WBGene00003925	-0.00708741	pas-4	C36B1.4	I 3.036955	0	1	0	0	0
WBGene00012908	-0.00708651	Y46G5A.18	Y46G5A.18	II 11.249460	0	0	0	0	0
WBGene00018921	-0.00708047	sago-2	F56A6.1	I -18.772270	0	0	0	0	0
WBGene00004960	-0.00707795	spe-6	Y66D12A.20	III 10.552400	0	0	0	0	0
WBGene00001229	-0.00707659	eif-3.F	D2013.7	II 1.273024	1	0	0	0	0
WBGene00021021	-0.007075	mrpl-30	W04B5.4	III -14.607270	1	0	0	0	0
WBGene00002244	-0.00705866	laf-1	Y71H2AM.19	III -10.204740	1	0	0	0	0
WBGene00011300	-0.0070552	R107.5	R107.5	III 0.118589	1	0	0	0	0
WBGene00008920	-0.00704796	eef-1G	F17C11.9	V 2.868996	1	0	0	0	0
WBGene00013445	-0.00704781	Y66D12A.19	Y66D12A.19	III 10.602190	0	0	0	0	0
WBGene00004478	-0.00704585	rps-9	F40F8.10	II 3.319003	0	0	0	0	0
WBGene00004422	-0.00704579	rpl-11.1	T22F3.4	V -8.602761	0	1	0	0	0
WBGene00015814	-0.00703165	oatr-1	C16A3.10	III -1.304490	0	0	0	0	0
WBGene00008196	-0.00702792	C49C3.6	C49C3.6	IV 16.491341	0	1	0	0	0
WBGene00012567	-0.00702782	Y37H2A.7	Y37H2A.7	V 14.290420	0	0	0	0	0
WBGene00006463	-0.00702454	nduf-2.2	T26A5.3	III -1.249743	0	0	1	0	0
WBGene00044720	-0.00701455	metl-2	Y53F4B.42	II 23.833401	0	0	0	0	0
WBGene00022531	-0.00701259	morc-1	ZC155.3	III -2.014647	0	1	0	0	0
WBGene00000887	-0.0070094	cyn-11	T01B7.4	II 0.863110	0	1	0	0	0
WBGene00020808	-0.00700836	clik-1	T25F10.6	V 0.147348	0	0	0	1	0
WBGene00012221	-0.00700684	W03C9.5	W03C9.5	II 4.779103	0	1	0	0	0
WBGene00021201	-0.0069817	Y17G9B.4	Y17G9B.4	IV 0.850525	0	1	0	0	0
WBGene00004477	-0.00697775	rps-8	F42C5.8	IV 3.320553	1	0	0	0	0
WBGene00017767	-0.00697608	F25B4.4	F25B4.4	V -1.242175	1	0	0	0	0
WBGene00022219	-0.00697056	Y73B3A.18	Y73B3A.18	X -21.349680	0	0	0	0	0
WBGene00010303	-0.00696602	cri-3	F59A2.3	III -7.036934	0	1	0	0	0
WBGene00002256	-0.00695613	lbp-4	ZK742.5	V 0.911189	0	1	0	0	0
WBGene00003992	-0.00695459	pgl-1	ZK381.4	IV 3.253550	0	1	1	0	0
WBGene00021468	-0.00694318	epg-2	Y39G10AR.10	I -9.582414	0	1	0	0	0
WBGene00013243	-0.00694129	Y56A3A.31	Y56A3A.31	III 13.726000	0	0	0	0	0
WBGene00018960	-0.00693195	ilcr-2	F56D1.2	II -1.286830	0	0	0	0	0
WBGene00019008	-0.00692924	pdxk-1	F57C9.1	I -0.704275	1	0	0	0	0
WBGene00001744	-0.00692803	gars-1	T10F2.1	III -2.047154	1	0	0	0	0
WBGene00007826	-0.006916	C30H6.9	C30H6.9	IV 16.598339	0	0	0	0	0
WBGene00001977	-0.00690543	hmg-12	Y17G7A.1	II 4.136843	0	1	0	0	0
WBGene00015413	-0.00689669	pdhb-1	C04C3.3	IV -4.523260	1	0	0	0	0
WBGene00021341	-0.00688866	Y35H6.1	N.A.	N.A.	0	0	0	0	0
WBGene00020600	-0.00688707	trd-1	T20B12.1	III -0.736510	0	1	0	0	0
WBGene00011212	-0.0068854	R10E8.6	R10E8.6	V 14.849970	0	0	0	0	0
WBGene00013249	-0.0068799	Y57A10A.4	Y57A10A.4	II 6.805116	0	0	0	0	0
WBGene00018782	-0.00687794	cct-3	F54A3.3	II -13.837860	1	0	0	0	0
WBGene00021276	-0.00686996	Y23H5B.5	Y23H5B.5	I -8.472148	0	0	0	0	0
WBGene00001402	-0.0068692	fbf-2	F21H12.5	II -0.523905	0	1	0	0	0
WBGene00005648	-0.00686048	srp-7	F20D6.4	V 1.123224	1	0	0	0	0
WBGene00020467	-0.0068497	T12F5.2	T12F5.2	I -2.761597	0	1	0	0	0
WBGene00013208	-0.00684754	Y54G9A.5	Y54G9A.5	II 19.923750	0	1	1	0	0
WBGene00012126	-0.0068305	T28D6.6	T28D6.6	III 8.714823	0	0	0	0	0
WBGene00006725	-0.00682706	ubl-1	H06I04.4	III -7.915276	0	1	0	0	0
WBGene00012952	-0.00682612	Y47H9C.9	Y47H9C.9	I 12.909130	0	0	0	0	0
WBGene00006832	-0.00682018	unc-105	C41C4.5	II 0.689401	0	0	0	0	0
WBGene00015920	-0.00681714	eif-3.L	C17G10.9	II -1.020320	1	0	0	0	0
WBGene00000499	-0.00680749	chk-2	Y60A3A.12	V 23.974400	0	0	0	0	0
WBGene00013214	-0.00680176	Y54G11A.3	Y54G11A.3	II 22.899481	0	0	0	0	0
WBGene00001566	-0.00679936	acdh-13	C28C12.9	IV 3.858250	0	0	0	0	0
WBGene00008349	-0.00677181	CE7X_3.1	CE7X_3.1	X -21.650600	0	0	0	0	0
WBGene00003993	-0.00676598	pgl-2	B0523.3	III -0.152717	0	1	0	0	0
WBGene00010805	-0.0067554	M01E5.2	M01E5.2	I 17.376040	0	0	0	0	0
WBGene00022731	-0.00675145	ZK402.5	ZK402.5	X -18.171070	0	0	0	0	0
WBGene00009189	-0.00675069	F27D4.4	F27D4.4	I 2.315257	0	0	0	0	0
WBGene00013878	-0.00673663	atfs-1	ZC376.7	V 6.196510	0	0	0	0	0
WBGene00021826	-0.00673569	txl-1	Y54E10A.3	I -4.454820	0	1	0	0	0
WBGene00007352	-0.00673313	cdc-48.1	C06A1.1	II 3.081110	0	1	0	0	0
WBGene00019430	-0.00673183	K06A5.2	K06A5.2	I 1.136750	0	0	0	0	1
WBGene00006512	-0.00673051	abcf-1	F18E2.2	V 4.640583	1	0	0	0	0
WBGene00003826	-0.00673007	ntl-3	Y56A3A.1	III 13.268490	1	0	0	0	0
WBGene00011607	-0.00671881	T08D2.2	T08D2.2	X -20.675230	0	0	0	0	0
WBGene00018698	-0.00671852	vha-18	F52E1.10	V 1.393566	0	1	1	0	0
WBGene00019076	-0.00671751	mrpl-24	F59A3.3	I 0.044402	1	0	0	0	0
WBGene00018794	-0.00671393	attf-3	F54C4.3	III -27.063520	0	0	0	0	0
WBGene00009769	-0.006711	F46B6.4	F46B6.4	V 2.194547	0	1	0	0	0
WBGene00000549	-0.00670385	cls-2	R107.6	III 0.122359	1	0	0	0	0
WBGene00012674	-0.00669951	bed-1	Y39B6A.12	V 20.199440	0	0	0	0	0
WBGene00004482	-0.00668456	rps-13	C16A3.9	III -1.336707	1	0	0	0	0
WBGene00008318	-0.00667618	C54G4.9	C54G4.9	I 2.424444	0	1	0	0	0
WBGene00021014	-0.00667175	W03G9.2	W03G9.2	I -0.441137	0	1	0	0	0
WBGene00010905	-0.00667127	mrps-34	M88.2	III -3.119290	0	1	0	0	0
WBGene00003989	-0.00666742	pfn-1	Y18D10A.20	I 14.227860	0	1	0	0	0
WBGene00013804	-0.00666712	Y116A8C.27	Y116A8C.27	IV 16.136271	1	0	0	0	0
WBGene00010626	-0.00666658	K07C5.3	K07C5.3	V 2.509133	0	0	0	0	0
WBGene00021378	-0.00665229	Y37E11B.6	Y37E11B.6	IV -3.127557	1	0	0	0	0
WBGene00007545	-0.00664743	C13B4.1	C13B4.1	II 23.016991	0	0	0	0	0
WBGene00017239	-0.00664564	F08B6.1	F08B6.1	I 1.311980	0	1	0	0	0
WBGene00001167	-0.00664537	eef-2	F25H5.4	I 3.631666	1	0	0	0	0
WBGene00003584	-0.00664104	ndx-7	C43E11.7	I -1.557763	0	0	0	0	0
WBGene00001793	-0.00663603	gsy-1	Y46G5A.31	II 12.082050	0	0	0	0	0
WBGene00021082	-0.00663386	zip-11	W08E12.1	IV -4.754228	0	0	0	0	0
WBGene00020999	-0.00663273	W03F9.1	W03F9.1	V -20.011740	0	0	0	0	0
WBGene00000257	-0.0066313	bmk-1	F23B12.8	V 6.382370	0	1	0	0	0
WBGene00001233	-0.00662496	eif-3.K	T16G1.11	V 4.751381	0	0	1	0	0
WBGene00004451	-0.00662131	rpl-37	C54C6.1	III -5.947680	0	0	0	0	0
WBGene00018846	-0.00662092	eef-1B.1	F54H12.6	III -0.460150	1	0	0	0	0
WBGene00012315	-0.00661568	immt-2	W06H3.1	V 11.172840	0	1	0	0	0
WBGene00007744	-0.00660812	C26D10.3	C26D10.3	II 0.760965	0	0	0	0	0
WBGene00020264	-0.00660662	acl-8	T05H4.1	V -0.153256	0	0	0	0	0
WBGene00022203	-0.00659951	Y73B3A.1	Y73B3A.1	X -21.407860	0	0	0	0	0
WBGene00003934	-0.00659853	pat-10	F54C1.7	I -0.427936	1	0	0	0	0
WBGene00022463	-0.00659659	elpc-1	Y110A7A.16	I -0.401947	0	1	0	0	0
WBGene00015191	-0.00659381	B0432.10	B0432.10	II -15.656380	0	1	0	0	0
WBGene00005662	-0.00659313	sars-2	W03B1.4	IV 0.185201	0	0	0	0	0
WBGene00015509	-0.00658363	C06A6.4	C06A6.4	IV 3.491199	1	0	0	0	0
WBGene00004444	-0.00656975	rpl-30	Y106G6H.3	I 5.030240	1	0	0	0	0
WBGene00000804	-0.00656952	csc-1	Y48E1B.12	II 18.415091	1	0	0	0	0
WBGene00007686	-0.00656876	tomm-40	C18E9.6	II 0.944588	0	1	0	0	0
WBGene00006889	-0.00656536	pfd-3	T06G6.9	I 13.959170	1	0	0	0	0
WBGene00002229	-0.006552	klp-19	Y43F4B.6	III 21.210020	0	1	0	0	0
WBGene00006994	-0.00654876	zyg-9	F22B5.7	II 0.811780	0	1	0	0	0
WBGene00013984	-0.00654521	ZK512.4	ZK512.4	III 0.196730	0	0	0	0	0
WBGene00001581	-0.00653861	gfi-1	F57F4.3	V -0.180854	0	1	0	0	0
WBGene00044420	-0.00653826	C50D2.10	C50D2.10	II -16.165051	0	0	0	0	0
WBGene00022351	-0.00652802	Y82E9BR.19	Y82E9BR.19	III -21.821711	0	0	0	0	0
WBGene00021395	-0.00652643	pnc-1	Y38C1AA.3	IV -26.855511	0	0	0	0	0
WBGene00010419	-0.00652271	atp-1	H28O16.1	I 13.879000	1	0	0	0	0
WBGene00011063	-0.00652256	cpg-3	R06C7.4	I 1.855928	0	1	1	0	0
WBGene00010785	-0.00652236	top-2	K12D12.1	II 4.109939	0	1	0	0	0
WBGene00007235	-0.00651735	ahsa-1	C01G10.8	V 7.336320	0	1	0	0	0
WBGene00004916	-0.00650878	snr-3	T28D9.10	II -0.218968	0	1	0	0	0
WBGene00002045	-0.00649968	icd-1	C56C10.8	II -0.108008	0	1	0	0	0
WBGene00022457	-0.00649238	Y110A7A.7	Y110A7A.7	I -0.389383	0	0	0	0	0
WBGene00009006	-0.00648046	F21D5.1	F21D5.1	IV 3.957387	0	1	0	0	0
WBGene00009119	-0.00647789	ndk-1	F25H2.5	I 5.054807	1	0	0	0	0
WBGene00007150	-0.00647602	acly-2	B0365.1	V 4.912680	0	1	0	0	0
WBGene00013189	-0.00647423	Y54E2A.4	Y54E2A.4	II 23.464540	0	0	0	0	0
WBGene00004493	-0.00646504	rps-24	T07A9.11	IV -26.250650	1	0	0	0	0
WBGene00004167	-0.00646453	pqn-87	Y57A10A.18	II 7.032145	1	0	0	0	0
WBGene00004440	-0.00645213	rpl-26	F28C6.7	II 0.825265	1	0	0	0	0
WBGene00004782	-0.0064439	set-2	C26E6.9	III -2.352024	0	1	0	0	0
WBGene00013004	-0.00643742	mrpl-37	Y48E1B.5	II 18.127600	1	0	0	0	0
WBGene00018997	-0.00643453	F57B9.3	F57B9.3	III -0.875950	0	0	0	1	0
WBGene00019569	-0.0064282	K09D9.12	K09D9.12	V -7.091898	0	0	0	0	0
WBGene00001829	-0.00641983	hcp-1	ZK1055.1	V 0.109060	0	1	0	0	0
WBGene00011123	-0.00641814	nuaf-3	R07H5.3	IV 4.921870	0	0	0	1	0
WBGene00003148	-0.00641737	mbf-1	H21P03.1	IV 4.988379	1	0	0	0	0
WBGene00012187	-0.00641727	rpb-11	W01G7.3	II 22.375830	0	1	0	0	0
WBGene00007312	-0.00641446	C04H5.1	C04H5.1	II 23.086580	0	1	0	0	0
WBGene00021925	-0.00640775	immp-2	Y55F3AM.8	IV -22.760941	0	0	0	0	0
WBGene00017759	-0.00639919	sucl-2	F23H11.3	III -25.359301	1	0	0	0	0
WBGene00007784	-0.00639872	ruvb-1	C27H6.2	V 2.224606	0	1	0	0	0
WBGene00015670	-0.00639129	C10B5.1	C10B5.1	V 1.476024	0	1	0	0	0
WBGene00004487	-0.00638705	rps-18	Y57G11C.16	IV 12.530910	1	0	0	0	0
WBGene00010758	-0.00638536	vnut-1	K10H10.1	II 23.026730	0	0	0	0	0
WBGene00018426	-0.00637924	F44E7.4	F44E7.4	V -1.000268	1	0	0	0	0
WBGene00009734	-0.00637349	F45G2.8	F45G2.8	III 21.215380	0	0	0	0	0
WBGene00017087	-0.00636485	E01A2.5	E01A2.5	I -1.701814	0	0	0	0	0
WBGene00004880	-0.00636472	smg-2	Y48G8AL.6	I -16.912180	0	0	0	0	0
WBGene00016021	-0.00636177	C23H3.5	C23H3.5	II -17.949970	0	1	0	0	0
WBGene00002059	-0.00635912	ife-1	F53A2.6	III 21.211201	0	1	0	0	0
WBGene00018679	-0.00635657	F52C12.2	F52C12.2	IV -12.702000	0	1	0	0	0
WBGene00001497	-0.00635629	fars-1	T08B2.9	I 0.879908	1	0	0	0	0
WBGene00001647	-0.00635401	gna-2	T23G11.2	I 2.282725	0	1	0	0	0
WBGene00019890	-0.00635387	R05F9.6	R05F9.6	II -2.949502	1	0	0	0	0
WBGene00009284	-0.00635186	F31C3.2	F31C3.2	I 29.736940	0	1	0	0	0
WBGene00013143	-0.00634766	Y53C12B.1	Y53C12B.1	II 1.707503	0	1	0	0	0
WBGene00020099	-0.00634598	R144.11	R144.11	III -2.244154	0	0	0	0	0
WBGene00021659	-0.00633528	Y48G1A.3	N.A.	N.A.	1	0	0	0	0
WBGene00006381	-0.00633472	tac-1	Y54E2A.3	II 23.457790	0	1	0	0	0
WBGene00000259	-0.00633012	bpl-1	F13H8.10	II -0.390883	0	0	0	0	0
WBGene00000378	-0.00631764	cct-2	T21B10.7	II 0.929291	0	1	0	0	0
WBGene00004481	-0.0063128	rps-12	F54E7.2	III -1.458577	0	0	0	0	0
WBGene00000698	-0.00630418	col-124	C24F3.6	IV 4.560370	0	0	0	0	0
WBGene00012185	-0.00630368	W01F3.2	W01F3.2	V 25.030550	0	0	0	0	0
WBGene00016261	-0.00629826	C30F12.2	C30F12.2	I 1.579708	0	0	0	0	0
WBGene00014848	-0.0062969	VM106R.1	VM106R.1	II 3.127833	0	0	0	0	0
WBGene00050936	-0.00629365	ZK856.16	ZK856.16	V 2.330930	0	0	0	0	0
WBGene00006734	-0.00628784	ufd-2	T05H10.5	II 0.660692	1	0	0	0	0
WBGene00011736	-0.00628677	T12D8.9	T12D8.9	III 21.295151	0	0	0	0	0
WBGene00001336	-0.00628018	qars-1	Y41E3.4	IV 12.811130	1	0	0	0	0
WBGene00011309	-0.00627308	R186.8	R186.8	V 4.770551	0	0	0	0	0
WBGene00007766	-0.0062702	C27C7.1	C27C7.1	I 8.655758	0	1	1	0	0
WBGene00021192	-0.00626761	Y14H12B.2	Y14H12B.2	II -5.959811	0	1	0	0	0
WBGene00013551	-0.00626411	Y75B8A.16	Y75B8A.16	III 16.135210	0	0	0	0	0
WBGene00008117	-0.00625628	gsr-1	C46F11.2	III -4.914444	1	0	0	0	0
WBGene00012543	-0.00624753	nkcc-1	Y37A1C.1	IV 11.471510	0	0	0	0	0
WBGene00021698	-0.00623658	frl-1	Y48G9A.4	III -15.147370	0	0	0	0	0
WBGene00012890	-0.0062261	lact-9	Y45F10D.11	IV 10.855170	0	0	0	0	0
WBGene00011606	-0.00622209	T08D2.1	T08D2.1	X -20.705610	0	0	0	0	0
WBGene00013433	-0.00622198	Y66D12A.7	Y66D12A.7	III 11.040710	0	0	0	0	0
WBGene00004420	-0.006211	rpl-9	R13A5.8	III -0.665571	1	0	0	0	0
WBGene00010556	-0.00620996	rack-1	K04D7.1	IV 4.555951	1	0	0	0	0
WBGene00004492	-0.00620609	rps-23	F28D1.7	IV 5.901459	0	0	0	0	0
WBGene00017816	-0.00620032	hrpk-1	F26B1.2	I 0.985507	0	1	0	0	0
WBGene00002238	-0.0061963	kars-1	T02G5.9	II 0.484121	0	1	0	0	0
WBGene00019723	-0.00619431	fbxc-47	M02B7.1	IV -2.164875	0	1	0	0	0
WBGene00000379	-0.00619375	cct-4	K01C8.10	II 0.758957	0	1	0	0	0
WBGene00020168	-0.00619114	mct-5	T02G5.12	II 0.493671	0	1	1	0	0
WBGene00021828	-0.00618964	Y54E10A.6	Y54E10A.6	I -4.473957	0	1	0	0	0
WBGene00007712	-0.0061855	mrpl-34	C25A1.13	I 4.737973	0	0	0	0	0
WBGene00009937	-0.00618492	lsl-1	F52F12.4	I 4.017070	0	1	0	0	0
WBGene00015186	-0.00618311	misc-1	B0432.4	II -15.655880	1	0	0	0	0
WBGene00010784	-0.00617843	twk-48	K11H3.7	III 1.132064	0	0	0	0	0
WBGene00004432	-0.00617608	rpl-20	E04A4.8	IV 0.819756	1	0	0	0	0
WBGene00021857	-0.00617381	iffb-1	Y54F10BM.2	III -14.763280	0	0	0	0	0
WBGene00012992	-0.00617075	mrpl-20	Y48C3A.10	II 16.686251	1	0	0	0	0
WBGene00007966	-0.00617037	maph-1.3	C36A4.5	III -4.248365	0	1	0	0	0
WBGene00044063	-0.00615147	bpnt-1	ZK430.2	II -4.557336	1	0	0	0	0
WBGene00008061	-0.00615098	C41G7.3	C41G7.3	I 3.787611	0	1	0	0	0
WBGene00000765	-0.00614785	coq-5	ZK652.9	III -0.544031	0	1	0	0	0
WBGene00020166	-0.0061465	T02G5.7	T02G5.7	II 0.492863	1	0	0	0	0
WBGene00018935	-0.00613986	skr-18	F56B3.12	IV -23.463221	0	0	0	0	0
WBGene00017928	-0.0061294	tut-1	F29C4.6	IV -26.964170	0	0	0	0	0
WBGene00009132	-0.00612628	F25H8.2	F25H8.2	IV 4.452672	0	1	0	0	0
WBGene00001227	-0.0061259	eif-3.D	R08D7.3	III 0.054620	1	0	0	0	0
WBGene00008428	-0.00612564	eif-2Bepsilon	D2085.3	II 0.838548	0	0	0	0	0
WBGene00004093	-0.00612327	ppw-1	C18E3.7	I -1.627173	0	0	0	0	0
WBGene00018781	-0.00612203	F54A3.2	F54A3.2	II -13.837450	0	0	0	0	0
WBGene00004410	-0.00612158	rla-2	Y62E10A.1	IV 8.731606	1	0	0	0	0
WBGene00000854	-0.00611735	cux-7	C07H6.8	III -0.711449	0	0	0	0	0
WBGene00022117	-0.00611284	Y71F9AL.12	Y71F9AL.12	I -5.309002	0	0	0	0	0
WBGene00011613	-0.00610614	T08D2.8	T08D2.8	X -20.512020	0	0	0	0	0
WBGene00020404	-0.00610314	T10B11.8	T10B11.8	I 1.570666	0	1	1	0	0
WBGene00015272	-0.00608999	C01B4.8	C01B4.8	V -14.840520	0	0	0	0	0
WBGene00001934	-0.00608872	his-60	F55G1.11	IV 3.338850	0	0	0	0	0
WBGene00001865	-0.00608789	him-6	T04A11.6	IV 5.989367	0	1	0	0	0
WBGene00010465	-0.00608624	K01D12.6	K01D12.6	V 4.100520	0	1	0	0	0
WBGene00011612	-0.00608607	T08D2.7	T08D2.7	X -20.562149	0	0	0	0	0
WBGene00050885	-0.00607384	Y94H6A.12	Y94H6A.12	IV -6.750470	0	0	0	0	0
WBGene00013605	-0.00606833	Y95D11A.1	Y95D11A.1	I 6.163719	0	1	0	0	0
WBGene00003949	-0.00606212	pbs-3	Y38A8.2	II -2.619970	0	1	0	0	0
WBGene00004491	-0.00606143	rps-22	F53A3.3	III -15.729980	1	0	0	0	0
WBGene00022067	-0.00605639	Y67D8C.3	Y67D8C.3	IV -6.130719	0	0	0	0	0
WBGene00021921	-0.00604657	rbm-39	Y55F3AM.3	IV -22.705450	0	1	0	0	0
WBGene00011804	-0.00604233	T16G12.3	T16G12.3	III 1.739484	0	1	0	0	0
WBGene00021829	-0.00602932	mrpl-17	Y54E10A.7	I -4.474214	1	0	0	0	0
WBGene00001231	-0.00602822	eif-3.H	C41D11.2	I -1.305234	1	0	0	0	0
WBGene00013204	-0.00602594	Y54E5B.2	Y54E5B.2	I 27.744989	0	1	0	0	0
WBGene00019011	-0.00602539	F57C9.4	F57C9.4	I -0.715557	0	1	0	0	0
WBGene00017934	-0.00601531	F30B5.4	F30B5.4	IV -0.141367	0	0	0	0	0
WBGene00000885	-0.00600914	cyn-9	T27D1.1	III -4.714567	0	1	0	0	0
WBGene00012897	-0.00600827	pisy-1	Y46G5A.5	II 10.895390	1	0	0	0	0
WBGene00008035	-0.00600461	C39E9.12	C39E9.12	IV 7.853190	0	1	0	0	0
WBGene00012472	-0.00600197	Y17G7B.21	Y17G7B.21	II 5.413937	0	0	0	0	0
WBGene00011239	-0.00599784	pges-2	R11A8.5	IV 4.578660	0	0	0	0	0
WBGene00013026	-0.00598764	Y49A3A.3	Y49A3A.3	V 6.256877	0	1	0	0	0
WBGene00194707	-0.00598042	C53A5.17	C53A5.17	V 6.432463	0	0	0	0	0
WBGene00007234	-0.00598003	C01G10.7	C01G10.7	V 7.339355	0	1	0	0	0
WBGene00020035	-0.0059797	egg-5	R12E2.10	I -1.652306	0	1	0	0	0
WBGene00003134	-0.00597358	mat-3	F10C5.1	III -26.840330	0	1	0	0	0
WBGene00004475	-0.00596908	rps-6	Y71A12B.1	I 22.388371	1	0	0	0	0
WBGene00019121	-0.00596652	npl-4.2	F59E12.5	II -1.017419	0	0	0	0	0
WBGene00009444	-0.00596552	F35G12.11	F35G12.11	III -3.039294	0	1	0	0	0
WBGene00004474	-0.00596011	rps-5	T05E11.1	IV 4.875488	0	0	0	0	0
WBGene00020037	-0.00596	mrps-6	R12E2.12	I -1.638516	0	0	0	0	0
WBGene00021932	-0.00595979	cox-18	Y55F3AR.1	IV -22.072901	0	0	0	0	0
WBGene00008371	-0.0059543	D1054.3	D1054.3	V 2.766697	0	1	0	0	0
WBGene00003884	-0.00595143	osm-3	M02B7.3	IV -2.207221	0	0	0	0	0
WBGene00019429	-0.00594968	K06A5.1	K06A5.1	I 1.143186	0	1	0	0	0
WBGene00014123	-0.00594108	elpc-3	ZK863.3	V 3.709460	1	0	0	0	0
WBGene00014938	-0.00594081	mdt-9	Y62E10A.11	IV 8.867980	0	0	0	0	0
WBGene00010699	-0.00593692	trpp-6	K08H10.9	V 2.228710	0	0	0	0	0
WBGene00020499	-0.0059363	T14B4.2	T14B4.2	II 0.050262	0	0	0	0	0
WBGene00004298	-0.00593621	rad-54	W06D4.6	I 3.485774	0	1	0	0	0
WBGene00000386	-0.00593533	cdc-25.1	K06A5.7	I 1.139438	0	1	0	0	0
WBGene00000143	-0.00593303	apc-2	K06H7.6	III -0.383689	0	1	0	0	0
WBGene00006573	-0.00593237	tin-10	Y66D12A.22	III 10.363690	1	0	0	0	0
WBGene00012696	-0.00592556	reps-1	Y39B6A.38	V 18.478390	0	0	0	0	0
WBGene00044322	-0.0059224	tag-280	F15A4.12	II 10.038460	0	0	0	0	0
WBGene00008385	-0.00592215	D1081.7	D1081.7	I 2.863505	0	1	0	0	0
WBGene00011156	-0.00592011	rbm-3.2	R09B3.3	I 12.928500	0	1	0	0	0
WBGene00016623	-0.00591944	psmd-9	C44B7.1	II 0.137832	0	1	0	0	0
WBGene00022224	-0.00591303	set-28	Y73B3B.2	X -20.394400	0	0	0	0	0
WBGene00000935	-0.00591284	daz-1	F56D1.7	II -1.408373	0	1	0	0	0
WBGene00004380	-0.00591259	rnf-1	C06A5.9	I 0.668207	0	1	0	0	0
WBGene00020068	-0.0059089	cra-1	R13F6.10	III -0.913981	0	1	0	0	0
WBGene00010325	-0.00590754	exos-3	F59C6.4	I 5.054676	0	1	0	0	0
WBGene00006626	-0.00590525	tsn-1	F10G7.2	II -3.140608	0	0	0	1	0
WBGene00008537	-0.00590415	F02H6.4	F02H6.4	IV 11.529270	0	1	1	0	0
WBGene00012551	-0.00590167	cec-7	Y37D8A.11	III 19.221670	0	1	0	0	0
WBGene00022296	-0.00590086	xpc-1	Y76B12C.2	IV -12.328840	0	1	0	0	0
WBGene00015703	-0.00588695	C11D2.7	C11D2.7	IV 3.033895	1	0	0	0	0
WBGene00044758	-0.00588364	Y37H2A.12	Y37H2A.12	V 14.269290	0	0	0	0	0
WBGene00006391	-0.00587436	taf-9	T12D8.7	III 21.302311	1	0	0	0	0
WBGene00020957	-0.00587316	W02H5.2	W02H5.2	V -13.401890	0	0	0	0	0
WBGene00003082	-0.00586783	lsm-8	Y73B6BL.32	IV 3.164902	0	0	0	0	0
WBGene00022775	-0.00586529	ZK616.5	ZK616.5	IV 1.649219	0	0	0	0	0
WBGene00015577	-0.00586373	ugt-64	C07G3.9	V -10.765240	1	0	0	0	0
WBGene00009559	-0.00585767	mtx-1	F39B2.11	I 26.644070	1	0	0	0	0
WBGene00021595	-0.00585483	Y46E12BL.2	Y46E12BL.2	II 24.634480	0	0	0	0	0
WBGene00007616	-0.0058453	rpoa-12	C15H11.8	V 6.304120	0	1	0	0	0
WBGene00017916	-0.00584396	F29A7.6	F29A7.6	II -11.790300	0	1	0	0	0
WBGene00016496	-0.00584341	C37C3.2	C37C3.2	V 0.919045	1	0	0	0	0
WBGene00008238	-0.00584121	C50F4.16	C50F4.16	V 2.046092	0	0	0	0	0
WBGene00015308	-0.00583462	ddi-1	C01G5.6	IV 3.203330	0	1	0	0	0
WBGene00011867	-0.00583142	chc-1	T20G5.1	III 2.012344	0	0	0	0	0
WBGene00006536	-0.0058295	tbb-1	K01G5.7	III 5.082253	1	0	0	0	0
WBGene00004823	-0.00582291	skr-17	C06A8.4	II 0.564110	0	1	0	0	0
WBGene00017166	-0.00581787	aldo-2	F01F1.12	III -1.437976	1	0	0	0	0
WBGene00010879	-0.00581062	M05D6.6	M05D6.6	II 0.813550	1	0	0	0	0
WBGene00044466	-0.00580806	Y48A5A.3	Y48A5A.3	IV -12.586290	0	0	0	0	0
WBGene00004473	-0.00580618	rps-4	Y43B11AR.4	IV 3.288425	1	0	0	0	0
WBGene00007649	-0.00580169	C17G1.2	C17G1.2	X 1.731073	0	0	0	0	0
WBGene00004445	-0.00579858	rpl-31	W09C5.6	I 21.635340	1	0	0	0	0
WBGene00008740	-0.00579442	F13D12.5	F13D12.5	II 4.009896	0	1	0	0	0
WBGene00002226	-0.00579	klp-16	C41G7.2	I 3.787244	0	0	0	0	0
WBGene00020098	-0.00578181	R144.10	R144.10	III -2.252030	0	0	0	0	0
WBGene00012714	-0.00576897	abce-1	Y39E4B.1	III 20.952200	0	0	0	0	0
WBGene00013765	-0.00576624	cdkr-3	Y113G7B.16	V 24.980900	0	0	0	0	0
WBGene00013340	-0.00576362	tcc-1	Y59A8A.3	V 13.312100	1	0	0	0	0
WBGene00022673	-0.00576125	ZK177.8	ZK177.8	II -1.227142	1	0	0	0	0
WBGene00009092	-0.00575793	tomm-20	F23H12.2	V 4.002400	1	0	0	0	0
WBGene00004044	-0.00575052	plk-3	F55G1.8	IV 3.337583	0	1	0	0	0
WBGene00021350	-0.00575033	Y37E3.8	Y37E3.8	I -11.955260	1	0	0	0	0
WBGene00001606	-0.00574838	gln-5	F26D10.10	IV 16.310949	0	1	1	0	0
WBGene00004504	-0.00574511	rpt-4	F23F1.8	II -17.970421	0	1	0	0	0
WBGene00013610	-0.00573346	fbxa-206	Y102A5C.1	V 11.348810	0	1	1	0	0
WBGene00000497	-0.00572779	chs-2	F48A11.1	II -15.822880	0	0	0	0	0
WBGene00000112	-0.00571972	alh-6	F56D12.1	II -15.507920	1	0	0	0	0
WBGene00014221	-0.00571699	eif-2Balpha	ZK1098.4	III 0.581502	0	0	0	0	0
WBGene00011350	-0.00570938	perm-1	T01H3.4	II 0.598771	0	1	0	0	0
WBGene00013213	-0.00570359	Y54G11A.2	Y54G11A.2	II 22.898960	0	0	0	0	0
WBGene00017159	-0.00570096	F01F1.2	F01F1.2	III -1.437287	0	1	0	0	0
WBGene00006465	-0.00569716	fntb-1	F23B12.6	V 6.347212	0	1	0	0	0
WBGene00011601	-0.00569292	zim-3	T07G12.11	IV 4.630776	0	1	0	0	0
WBGene00007107	-0.00569261	pfd-4	B0035.4	IV 4.953511	0	1	0	0	0
WBGene00006964	-0.00569193	xrn-2	Y48B6A.3	II 22.464170	0	0	0	0	0
WBGene00008417	-0.00569129	D2030.7	D2030.7	I 2.186393	0	1	0	0	0
WBGene00013567	-0.00569126	Y75B12B.1	Y75B12B.1	V 7.507102	0	1	0	0	0
WBGene00014120	-0.00569025	ZK858.7	ZK858.7	I 3.621670	0	1	0	0	0
WBGene00011320	-0.00568591	T01C3.3	T01C3.3	V 7.113865	0	1	1	0	0
WBGene00001688	-0.00568483	gpr-1	F22B7.13	III -0.210379	0	1	0	0	0
WBGene00012693	-0.00568064	Y39B6A.34	Y39B6A.34	V 18.490959	0	0	0	0	0
WBGene00004143	-0.00568062	pqn-59	R119.4	I -19.053909	0	1	0	0	0
WBGene00000090	-0.0056795	age-1	B0334.8	II 3.612004	0	1	0	0	0
WBGene00010665	-0.00567595	K08E3.5	K08E3.5	III 21.503851	1	0	0	0	0
WBGene00018852	-0.00567274	F55A3.7	F55A3.7	I 5.146837	0	1	0	0	0
WBGene00015989	-0.00566903	C18H2.2	C18H2.2	III -0.641590	0	1	0	0	0
WBGene00022728	-0.00566339	ZK402.1	ZK402.1	X -18.164360	0	0	0	0	0
WBGene00021559	-0.00565736	Y45G5AM.7	Y45G5AM.7	V -6.349279	1	0	0	0	0
WBGene00008860	-0.00565391	romo-1	F15D4.3	II 16.227760	1	0	0	0	0
WBGene00021934	-0.00565298	cct-8	Y55F3AR.3	IV -22.118990	1	0	0	0	0
WBGene00000159	-0.00565249	aps-1	F29G9.3	V -0.448702	0	0	0	0	0
WBGene00018904	-0.00565068	F55G1.9	F55G1.9	IV 3.337655	0	1	0	0	0
WBGene00014258	-0.0056478	ZK1320.9	ZK1320.9	II 1.650180	0	0	0	0	0
WBGene00013735	-0.00564778	Y111B2A.12	Y111B2A.12	III 18.016220	0	0	0	0	0
WBGene00002077	-0.00564269	imb-3	C53D5.6	I -19.094500	0	1	0	0	0
WBGene00000206	-0.00563329	asb-1	F35G12.10	III -3.032612	0	1	0	0	0
WBGene00004479	-0.00563078	rps-10	D1007.6	I -1.041820	1	0	0	0	0
WBGene00017301	-0.00562011	hach-1	F09F7.4	III -1.548006	1	0	0	0	0
WBGene00003154	-0.0056133	mcm-2	Y17G7B.5	II 5.675148	0	1	0	0	0
WBGene00013538	-0.00561125	tag-349	Y73F8A.34	IV 14.184800	0	0	0	0	0
WBGene00044326	-0.00560534	tag-322	C33H5.10	IV 3.478326	0	0	0	0	0
WBGene00000423	-0.00560111	ced-9	T07C4.8	III 2.357601	0	0	0	0	0
WBGene00010941	-0.00559992	gss-1	M176.2	II 1.398708	1	0	0	0	0
WBGene00020932	-0.00559741	dhod-1	W02D3.2	I 1.302584	1	0	0	0	0
WBGene00022677	-0.00559571	ZK180.3	ZK180.3	IV 0.441303	1	0	0	0	0
WBGene00019800	-0.00559509	mtss-1	PAR2.1	III -0.057593	0	1	0	0	0
WBGene00013893	-0.00559319	coa-6	ZC434.7	I 4.928220	1	0	0	0	0
WBGene00015702	-0.00557757	C11D2.4	C11D2.4	IV 3.034376	0	1	0	0	0
WBGene00001433	-0.00557439	fkb-8	Y18D10A.25	I 14.205460	0	0	0	0	0
WBGene00010042	-0.00557307	bcs-1	F54C9.6	II 0.818767	0	1	0	0	0
WBGene00004915	-0.00557135	snr-2	W08E3.1	I 18.380800	0	1	0	0	0
WBGene00001365	-0.00556574	exc-4	Y105E8A.22	I 25.767750	0	0	0	0	0
WBGene00001058	-0.00556234	dpf-5	R11E3.8	IV 1.275847	1	0	0	0	0
WBGene00011885	-0.00556227	T21B10.3	T21B10.3	II 0.934753	1	0	0	0	0
WBGene00011039	-0.00555813	R05H5.4	R05H5.4	II 2.242988	1	0	0	0	0
WBGene00008005	-0.00555607	C38D4.4	C38D4.4	III -2.537155	0	1	1	0	0
WBGene00004472	-0.00555167	rps-3	C23G10.3	III -1.408773	1	0	0	0	0
WBGene00008173	-0.0055515	C48B4.10	C48B4.10	III 0.620459	0	1	0	0	0
WBGene00004385	-0.00555026	rnp-2	K08D10.4	IV -0.469588	0	1	0	0	0
WBGene00004416	-0.00554781	rpl-5	F54C9.5	II 0.818291	1	0	0	0	0
WBGene00010579	-0.00554114	K05C4.2	K05C4.2	I 26.474020	1	0	0	0	0
WBGene00007090	-0.00554065	B0001.5	B0001.5	IV 5.737256	1	0	0	0	0
WBGene00004489	-0.00553786	rps-20	Y105E8A.16	I 25.718571	1	0	0	0	0
WBGene00000369	-0.0055364	ccf-1	Y56A3A.20	III 13.470890	1	0	0	0	0
WBGene00021314	-0.00553531	Y32H12A.6	Y32H12A.6	III -1.767141	0	0	0	0	0
WBGene00009650	-0.00553196	ccnk-1	F43D2.1	V 6.549070	0	1	0	0	0
WBGene00007387	-0.00552585	jmjd-5	C06H2.3	V 2.953815	0	0	0	0	0
WBGene00015643	-0.00552311	C09E7.9	N.A.	N.A.	0	0	0	0	0
WBGene00007137	-0.00552013	lcmt-1	B0285.4	III -3.185310	0	1	0	0	0
WBGene00000209	-0.00551956	asg-1	K07A12.3	I 3.017993	0	0	0	0	0
WBGene00003920	-0.00550567	par-5	M117.2	IV 5.306305	1	0	0	0	0
WBGene00013380	-0.00550418	memi-2	Y62E10A.14	IV 8.886950	0	1	0	0	0
WBGene00013729	-0.00550133	Y111B2A.3	Y111B2A.3	III 17.970301	0	1	0	0	0
WBGene00007101	-0.00549557	B0024.11	B0024.11	V 2.479655	0	1	0	0	0
WBGene00015698	-0.00549259	kca-1	C10H11.10	I -0.743323	0	1	0	0	0
WBGene00011641	-0.00548905	T09A5.15	T09A5.15	II 0.586411	0	0	0	0	0
WBGene00013803	-0.00548729	snx-13	Y116A8C.26	IV 16.125099	0	0	0	0	0
WBGene00013385	-0.0054869	Y62E10A.19	Y62E10A.19	IV 8.894157	0	0	0	0	0
WBGene00001281	-0.00548573	emb-27	F10B5.6	II 0.733945	0	1	0	0	0
WBGene00016652	-0.00548514	got-2.1	C44E4.3	I -1.035437	0	1	0	0	0
WBGene00000877	-0.00548046	cyn-1	Y49A3A.5	V 6.261975	1	0	0	0	0
WBGene00006439	-0.00547715	ant-1.1	T27E9.1	III 21.218691	1	0	0	0	0
WBGene00000552	-0.00547712	cmd-1	T21H3.3	V -19.850590	0	0	0	0	0
WBGene00016352	-0.00547704	tbck-1	C33F10.2	II -2.995378	0	1	0	0	0
WBGene00011056	-0.00547672	R06B9.5	R06B9.5	II 20.139730	0	0	0	0	0
WBGene00020858	-0.00547551	mop-25.3	T27C10.3	I 5.643768	0	1	0	0	0
WBGene00012014	-0.00547547	T25B9.8	T25B9.8	IV 4.694455	0	0	0	0	0
WBGene00021930	-0.00546789	Y55F3AM.13	Y55F3AM.13	IV -22.355089	1	0	0	0	0
WBGene00019125	-0.00546742	ddl-1	F59E12.10	II -0.995821	0	0	0	0	0
WBGene00009980	-0.00546611	F53F1.2	F53F1.2	V 5.257710	0	0	0	0	0
WBGene00018230	-0.00546493	mage-1	F40E3.2	I -8.027700	0	1	1	0	0
WBGene00019825	-0.00546284	R02D3.8	R02D3.8	IV -26.774900	0	1	0	0	0
WBGene00000264	-0.00546254	brc-1	C36A4.8	III -4.248039	0	1	0	0	0
WBGene00020295	-0.00545915	pqbp-1.2	T07A9.1	IV -26.274929	0	1	0	0	0
WBGene00009128	-0.00545822	mrpl-54	F25H5.6	I 3.629010	0	1	0	0	0
WBGene00003160	-0.0054519	mdf-1	C50F4.11	V 2.046342	0	1	0	0	0
WBGene00014095	-0.00544712	gdh-1	ZK829.4	IV 5.452427	1	0	0	0	0
WBGene00195190	-0.005445	T04A6.5	N.A.	N.A.	0	0	0	0	0
WBGene00012738	-0.00544425	eif-3.J	Y40B1B.5	I 20.311600	1	0	0	0	0
WBGene00008457	-0.00544395	E02H1.5	E02H1.5	II 1.616018	0	1	0	0	0
WBGene00017132	-0.00544003	tofu-6	EEED8.1	II -1.637081	0	1	0	0	0
WBGene00009098	-0.00543706	ehbp-1	F25B3.1	V 2.051798	0	0	0	0	0
WBGene00004461	-0.00543658	rpn-5	F10G7.8	II -3.611410	0	1	0	0	0
WBGene00010988	-0.00542347	metr-1	R03D7.1	II 3.133417	0	0	0	0	0
WBGene00017733	-0.00540804	ubxn-1	F23C8.4	I -8.689034	0	1	0	0	0
WBGene00020956	-0.00540156	W02H5.1	N.A.	N.A.	0	0	0	0	0
WBGene00009925	-0.00539977	F52B11.2	F52B11.2	IV 11.410860	1	0	0	0	0
WBGene00022401	-0.00539925	Y97E10AR.6	Y97E10AR.6	V 1.001264	1	0	0	0	0
WBGene00020349	-0.00539808	T08B2.11	T08B2.11	I 0.882468	0	0	0	0	1
WBGene00007429	-0.00539369	C08B6.8	C08B6.8	V 2.278870	0	1	0	0	0
WBGene00044094	-0.00539216	fitm-2	ZK265.9	I 2.703370	1	0	0	0	0
WBGene00014212	-0.00538967	ZK1067.8	N.A.	N.A.	0	0	0	0	0
WBGene00016392	-0.00538804	sdha-2	C34B2.7	I 5.060630	0	1	0	0	0
WBGene00016607	-0.00538757	C43E11.9	C43E11.9	I -1.520192	0	1	0	0	0
WBGene00011788	-0.00538672	T15H9.2	T15H9.2	II 1.618299	1	0	0	0	0
WBGene00020346	-0.00538483	rbm-5	T08B2.5	I 0.881398	1	0	0	0	0
WBGene00000974	-0.00537883	dhs-11	Y39A1A.11	III 4.149717	0	1	0	0	0
WBGene00021928	-0.00537588	Y55F3AM.11	Y55F3AM.11	IV -22.533331	0	0	0	0	0
WBGene00022214	-0.00537426	cal-6	Y73B3A.12	X -20.845900	0	0	0	0	0
WBGene00009366	-0.00537074	F33H2.2	F33H2.2	I 29.552059	0	1	0	0	0
WBGene00021037	-0.00536675	fbxa-203	W05F2.5	I -3.787537	0	0	0	0	0
WBGene00001372	-0.00536445	exo-3	R09B3.1	I 12.922900	0	1	0	0	0
WBGene00003370	-0.00536183	mlc-2	C36E6.5	X 24.103930	1	0	0	0	0
WBGene00002001	-0.00535627	hars-1	T11G6.1	IV 4.722374	1	0	0	0	0
WBGene00004415	-0.00534919	rpl-4	B0041.4	I -1.034512	1	0	0	0	0
WBGene00004476	-0.00534617	rps-7	ZC434.2	I 4.881217	1	0	0	0	0
WBGene00007445	-0.0053459	C08F8.3	C08F8.3	IV 4.911988	0	1	0	0	0
WBGene00002046	-0.00534136	icln-1	C01F6.8	IV 4.034079	0	1	0	0	0
WBGene00004486	-0.00534083	rps-17	T08B2.10	I 0.882276	1	0	0	0	0
WBGene00006723	-0.00533905	ubh-3	Y40G12A.1	V -0.063783	1	0	0	0	0
WBGene00004495	-0.00533708	rps-26	F39B2.6	I 26.767830	0	0	0	0	0
WBGene00004043	-0.00533574	plk-2	Y71F9B.7	I -7.265983	0	1	0	0	0
WBGene00045297	-0.00532593	fbxc-43	C16A11.9	II -5.159991	0	0	0	0	0
WBGene00004208	-0.00531888	ptc-1	ZK675.1	II 0.601436	0	0	0	0	0
WBGene00009336	-0.00531311	F32D8.14	F32D8.14	V 2.827424	1	0	0	0	0
WBGene00004209	-0.00530952	ptc-2	F21H12.4	II -0.548008	0	1	0	0	0
WBGene00016960	-0.00530952	vps-33.2	C56C10.1	II -0.080891	0	1	0	0	0
WBGene00005011	-0.00530629	F26F4.8	F26F4.8	III -2.393527	0	0	0	0	1
WBGene00015102	-0.00529856	cpg-2	B0280.5	III -0.792379	0	1	1	0	0
WBGene00012110	-0.00529715	T28A8.4	T28A8.4	III 21.248501	0	1	0	0	0
WBGene00001867	-0.00529367	him-8	T07G12.12	IV 4.638993	0	1	0	0	0
WBGene00006415	-0.00529215	tag-30	F38H4.7	IV 5.315160	0	0	0	0	0
WBGene00008379	-0.00529137	secs-1	D1054.13	V 2.803776	0	0	0	0	0
WBGene00004042	-0.00528804	plk-1	C14B9.4	III -0.377121	0	1	0	0	0
WBGene00010766	-0.005286	K11B4.1	K11B4.1	I 27.017071	1	0	0	0	0
WBGene00014208	-0.00528155	ZK1067.2	ZK1067.2	II 1.094929	0	0	0	0	0
WBGene00020115	-0.00527571	mboa-6	R155.1	III -15.710050	1	0	0	0	0
WBGene00004279	-0.00527337	rab-21	T01B7.3	II 0.859375	0	1	0	0	0
WBGene00022173	-0.00527239	set-27	Y71H2AM.8	III -10.794080	0	0	0	0	0
WBGene00004480	-0.00527046	rps-11	F40F11.1	IV 5.038350	1	0	0	0	0
WBGene00018024	-0.00526707	F35A5.1	F35A5.1	X -9.354643	0	1	0	0	0
WBGene00022618	-0.00526624	ZC477.3	ZC477.3	IV 3.289530	0	0	0	0	0
WBGene00022373	-0.0052626	mrpl-15	Y92H12BR.8	I -14.682830	1	0	0	0	0
WBGene00043705	-0.00526146	egrh-2	Y55F3AM.7	IV -22.813789	0	0	0	0	0
WBGene00017261	-0.00526111	acl-6	F08F3.2	V -1.955278	0	1	1	0	0
WBGene00016955	-0.00525848	perm-5	C55C3.5	IV 2.218266	0	0	1	0	0
WBGene00007789	-0.00525681	C28A5.2	C28A5.2	III -3.173337	0	1	0	0	0
WBGene00021240	-0.0052548	Y20F4.5	Y20F4.5	I -12.251820	1	0	0	0	0
WBGene00001007	-0.00524999	dli-1	C39E9.14	IV 7.910392	1	0	0	0	0
WBGene00011560	-0.0052423	T07C4.3	T07C4.3	III 2.465495	0	1	0	0	0
WBGene00019259	-0.00524075	H34C03.2	H34C03.2	IV 3.228628	0	0	0	0	0
WBGene00005663	-0.00524054	sars-1	C47E12.1	IV 4.464238	1	0	0	0	0
WBGene00004446	-0.0052356	rpl-32	T24B8.1	II 0.995139	1	0	0	0	0
WBGene00021427	-0.00523323	Y38F2AR.9	Y38F2AR.9	IV -7.676075	1	0	0	0	0
WBGene00006728	-0.00522835	ubq-2	ZK1010.1	III 20.690109	1	0	0	0	0
WBGene00004930	-0.00522712	sod-1	C15F1.7	II 0.203734	1	0	0	0	0
WBGene00001027	-0.00522629	dnj-9	F11G11.7	II -2.989724	1	0	0	0	0
WBGene00010783	-0.00522179	mrpl-36	K11H3.6	III 1.125820	1	0	0	0	0
WBGene00015298	-0.00521911	C01F1.3	C01F1.3	II -4.936349	0	0	0	1	0
WBGene00012802	-0.00521778	set-25	Y43F4B.3	III 21.202971	0	1	0	0	0
WBGene00006856	-0.00521747	usp-14	C13B4.2	II 23.022860	0	1	0	0	0
WBGene00011030	-0.0052173	R05D7.5	R05D7.5	I 13.071820	1	0	0	0	0
WBGene00006529	-0.00521299	tba-2	C47B2.3	I 16.781891	1	0	0	0	0
WBGene00018595	-0.00520985	fbxa-145	F48C1.2	I -0.143814	0	1	0	0	0
WBGene00010677	-0.00520977	gtbp-1	K08F4.2	IV 4.531460	0	1	0	0	0
WBGene00006499	-0.00520376	tag-153	F44A2.1	V 1.985872	0	1	0	0	0
WBGene00013405	-0.00519444	tdpt-1	Y63D3A.4	I 23.137510	0	0	0	0	0
WBGene00004485	-0.00518892	rps-16	T01C3.6	V 7.122091	0	0	0	0	0
WBGene00008641	-0.00518639	pch-2	F10B5.5	II 0.723198	0	1	0	0	0
WBGene00019075	-0.00518407	F59A3.2	F59A3.2	I 0.074253	0	1	0	0	0
WBGene00001526	-0.00518274	gck-1	T19A5.2	V 1.870474	0	0	0	0	0
WBGene00022489	-0.00518235	Y119D3B.12	Y119D3B.12	III -22.609421	1	0	0	0	0
WBGene00021476	-0.00518088	nsun-4	Y39G10AR.21	I -9.424351	0	0	0	0	0
WBGene00012205	-0.00517752	W02B12.10	W02B12.10	II 3.495077	0	1	0	0	0
WBGene00001689	-0.00517593	gpr-2	C38C10.4	III 0.469922	0	1	0	0	0
WBGene00000933	-0.00517508	dap-3	C14A4.2	II 3.118221	1	0	0	0	0
WBGene00006928	-0.00517456	vit-4	F59D8.2	X -10.074870	0	0	0	0	0
WBGene00020403	-0.00516895	hrde-4	T10B11.7	I 1.565330	0	0	0	1	0
WBGene00020064	-0.00516884	kbp-1	R13F6.1	III -0.911339	0	1	0	0	0
WBGene00023450	-0.00516684	T12D8.10	T12D8.10	III 21.316851	0	0	0	0	0
WBGene00008781	-0.005164	rpoa-2	F14B4.3	I 3.727960	0	1	0	0	0
WBGene00000275	-0.00515858	bub-1	R06C7.8	I 1.861866	0	1	0	0	0
WBGene00016651	-0.00515752	C44E4.2	N.A.	N.A.	0	0	0	0	0
WBGene00008275	-0.00515607	nstp-1	C53B4.6	IV 4.000110	0	0	0	0	0
WBGene00011513	-0.00515538	fbxa-197	T06C12.4	V 9.028714	0	1	0	0	0
WBGene00012695	-0.00514817	Y39B6A.37	Y39B6A.37	V 18.482620	1	0	0	0	0
WBGene00019458	-0.00514424	K06H7.7	K06H7.7	III -0.382562	0	1	0	0	0
WBGene00019544	-0.00514276	miro-1	K08F11.5	IV 0.695452	0	0	0	0	0
WBGene00021757	-0.00514179	taco-1	Y50D7A.9	III -26.903700	1	0	0	0	0
WBGene00015291	-0.00514146	C01B12.8	C01B12.8	II -17.998070	0	1	0	0	0
WBGene00022493	-0.00514042	mrpl-45	Y119D3B.16	III -22.614340	0	0	0	0	0
WBGene00020498	-0.00514025	T14B4.1	T14B4.1	II 0.050807	0	1	0	0	0
WBGene00009069	-0.00513946	F23A7.4	F23A7.4	X 23.696150	1	0	0	0	0
WBGene00000064	-0.00513665	act-2	T04C12.5	V 2.943506	1	0	0	0	0
WBGene00013443	-0.00513546	such-1	Y66D12A.17	III 10.733510	0	0	0	0	0
WBGene00001337	-0.00513154	ears-1	ZC434.5	I 4.906058	1	0	0	0	0
WBGene00007093	-0.00512764	B0001.8	B0001.8	IV 5.735986	1	0	0	0	0
WBGene00003162	-0.00511847	mdh-2	F20H11.3	III -1.049218	0	0	0	0	0
WBGene00004241	-0.00511435	puf-5	F54C9.8	II 0.819566	0	1	1	0	0
WBGene00021465	-0.00511043	ekl-7	Y39G10AR.7	I -9.371509	0	0	0	0	0
WBGene00004425	-0.00510379	rpl-13	C32E8.2	I -2.590912	0	0	0	0	0
WBGene00019900	-0.00509963	vdac-1	R05G6.7	IV 3.340710	1	0	0	0	0
WBGene00016534	-0.00509896	C39D10.7	C39D10.7	X -1.003844	0	0	0	0	0
WBGene00011507	-0.00509108	T05H10.1	T05H10.1	II 0.656763	0	1	0	0	0
WBGene00013756	-0.00508667	ftr-1	Y113G7B.4	V 24.909060	0	1	0	0	0
WBGene00009994	-0.00508607	F53F4.12	F53F4.12	V 5.535916	0	1	0	0	0
WBGene00022564	-0.00508529	ZC204.14	ZC204.14	II -14.731050	0	0	0	0	0
WBGene00008948	-0.00508274	F19B6.1	F19B6.1	IV 5.851608	1	0	0	0	0
WBGene00002004	-0.00508187	hsf-1	Y53C10A.12	I 13.013090	0	1	0	0	0
WBGene00021899	-0.00508099	Y54H5A.1	Y54H5A.1	III -2.053363	1	0	0	0	0
WBGene00004483	-0.00507725	rps-14	F37C12.9	III -0.776434	0	0	0	0	0
WBGene00004700	-0.0050753	rsp-3	Y111B2A.18	III 18.191090	0	1	0	0	0
WBGene00000537	-0.00507111	clk-2	C07H6.6	III -0.724525	0	0	0	0	0
WBGene00012193	-0.00506652	vps-25	W02A11.2	I 13.963730	1	0	0	0	0
WBGene00007122	-0.00506642	B0250.5	B0250.5	V 25.003531	1	0	0	0	0
WBGene00008232	-0.00506374	C50F4.4	C50F4.4	V 2.045715	0	1	0	0	0
WBGene00002219	-0.00505811	klp-7	K11D9.1	III 5.413426	0	1	0	0	0
WBGene00022114	-0.00504678	Y71F9AL.9	Y71F9AL.9	I -5.308138	1	0	0	0	0
WBGene00009352	-0.00504226	F33A8.4	F33A8.4	II 3.159197	1	0	0	0	0
WBGene00021211	-0.00504068	N.A.	N.A.	N.A.	0	1	0	0	0
WBGene00013349	-0.00504009	Y59A8B.12	Y59A8B.12	V 13.928410	1	0	0	0	0
WBGene00017134	-0.00503695	EEED8.3	EEED8.3	II -1.667530	0	1	0	0	0
WBGene00020687	-0.00503252	ruvb-2	T22D1.10	IV 3.249427	0	1	0	0	0
WBGene00022235	-0.00503137	sqd-1	Y73B6BL.6	IV 3.159963	1	0	0	0	0
WBGene00002879	-0.00503065	let-754	C29E4.8	III -0.464414	0	0	0	0	0
WBGene00003421	-0.0050276	msh-5	F09E8.3	IV 8.226083	0	1	1	0	0
WBGene00022232	-0.00502689	exos-2	Y73B6BL.3	IV 3.197828	1	0	0	0	0
WBGene00014114	-0.00502606	tftc-3	ZK856.13	V 2.333633	0	0	0	0	0
WBGene00022791	-0.00502571	ZK686.1	ZK686.1	III -0.601365	0	1	0	0	0
WBGene00004885	-0.00502336	smg-7	Y73B6A.4	IV 3.220436	0	1	0	0	0
WBGene00022110	-0.00501891	Y71F9AL.4	Y71F9AL.4	I -5.303303	0	0	0	0	0
WBGene00003209	-0.00501121	mel-26	ZK858.4	I 3.617571	0	1	0	0	0
WBGene00006443	-0.00501107	pak-2	C45B11.1	V 2.910767	0	1	0	0	0
WBGene00195169	-0.00500875	Y50D4A.6	Y50D4A.6	V -19.848900	0	0	0	0	0
WBGene00008370	-0.00500645	D1054.1	D1054.1	V 2.763178	0	0	0	0	0
WBGene00003026	-0.00500419	lin-41	C12C8.3	I 3.752479	0	1	0	0	0
WBGene00015025	-0.00499689	mrpl-9	B0205.11	I 5.069321	1	0	0	0	0
WBGene00004744	-0.00499173	scp-1	D2013.8	II 1.279803	0	0	0	1	0
WBGene00015462	-0.00499091	C05C8.5	C05C8.5	V 0.641309	0	1	0	0	0
WBGene00010193	-0.00498675	btb-20	F57C2.1	II 23.053881	0	1	0	0	0
WBGene00018491	-0.00498244	mdh-1	F46E10.10	V 0.000662	1	0	0	0	0
WBGene00011959	-0.0049823	nyn-1	T23G4.3	IV 10.560200	0	1	1	0	0
WBGene00009122	-0.00498007	tct-1	F25H2.11	I 5.055656	1	0	0	0	0
WBGene00015297	-0.00497277	sco-1	C01F1.2	II -4.932852	1	0	0	0	0
WBGene00016178	-0.00497019	mesp-1	C28C12.2	IV 3.864630	0	1	1	0	0
WBGene00008968	-0.00496983	elli-1	F20C5.3	IV 3.960040	0	0	0	0	0
WBGene00009050	-0.00496947	F22D6.2	F22D6.2	I 1.709108	1	0	0	0	0
WBGene00001979	-0.00496625	hmp-2	K05C4.6	I 26.585039	0	1	0	0	0
WBGene00021205	-0.00496124	Y17G9B.8	Y17G9B.8	IV 0.900649	0	0	0	0	0
WBGene00000380	-0.00495964	cct-5	C07G2.3	III -3.145729	1	0	0	0	0
WBGene00004879	-0.00495952	smg-1	C48B6.6	I 1.481614	0	0	0	1	0
WBGene00004430	-0.0049574	rpl-18	Y45F10D.12	IV 10.826230	1	0	0	0	0
WBGene00004459	-0.00495706	rpn-2	C23G10.4	III -1.409185	0	1	0	0	0
WBGene00007021	-0.00495657	immp-1	C24H11.6	III 12.395330	0	0	0	0	0
WBGene00013506	-0.00495638	usp-3	Y71A12B.9	I 22.347090	0	0	0	0	0
WBGene00016624	-0.00495413	hrpl-1	C44B7.2	II 0.137521	0	1	0	0	0
WBGene00185088	-0.00495024	Y55F3BL.4	Y55F3BL.4	IV -23.362129	0	0	0	0	0
WBGene00019142	-0.00494609	btb-4	F59H6.12	II -13.971070	0	0	0	0	0
WBGene00018305	-0.00494333	exos-8	F41G3.14	II 0.051423	1	0	0	0	0
WBGene00023419	-0.00493856	F53F4.16	F53F4.16	V 5.533270	0	0	0	0	0
WBGene00016129	-0.00493855	C26B2.7	C26B2.7	IV 3.579237	0	0	0	0	0
WBGene00010609	-0.00493656	dut-1	K07A1.2	I 3.804353	0	0	0	0	0
WBGene00010405	-0.00493413	erfa-3	H19N07.1	V 2.948857	1	0	0	0	0
WBGene00008130	-0.0049329	fbxa-140	C47B2.1	I 16.214001	0	1	0	0	0
WBGene00019134	-0.00493143	F59H6.3	F59H6.3	II -14.014420	0	0	0	0	0
WBGene00008441	-0.0049307	usp-50	E01B7.1	V 13.331300	0	0	0	0	0
WBGene00021697	-0.00493001	gcn-1	Y48G9A.3	III -15.058640	0	0	0	0	0
WBGene00004405	-0.00492918	rop-1	C12D8.11	V 2.430091	1	0	0	0	0
WBGene00008107	-0.00491795	aspm-1	C45G3.1	I 3.665148	0	1	0	0	0
WBGene00012996	-0.00491375	pinn-4	Y48C3A.16	II 16.809799	1	0	0	0	0
WBGene00019796	-0.00491115	M151.4	M151.4	II -6.235616	0	1	0	0	0
WBGene00007859	-0.00490975	mrps-31	C32A3.2	III -5.133235	0	0	0	0	0
WBGene00009013	-0.00490753	mrps-33	F21D5.8	IV 3.958290	1	0	0	0	0
WBGene00004277	-0.0049014	rab-18	Y92C3B.3	III -24.427790	0	0	0	1	0
WBGene00022153	-0.00489951	Y71G12B.13	Y71G12B.13	I -13.273430	0	0	0	0	0
WBGene00012645	-0.00489899	mrpl-22	Y39A1A.6	III 3.978760	1	0	0	0	0
WBGene00013431	-0.0048948	ceh-92	Y66D12A.5	III 11.081300	0	0	0	0	0
WBGene00000931	-0.0048776	dao-5	C25A1.10	I 4.730794	0	1	0	0	0
WBGene00020782	-0.00487442	T24H7.3	T24H7.3	II -0.395094	1	0	0	0	0
WBGene00195070	-0.00487099	C16C8.20	C16C8.20	II -6.301646	0	0	0	0	0
WBGene00021535	-0.00486253	wht-7	Y42G9A.6	III -1.413692	0	0	0	0	0
WBGene00006574	-0.0048584	tin-13	DY3.1	I 3.061410	1	0	0	0	0
WBGene00004456	-0.00485656	rpl-43	Y48B6A.2	II 22.455170	1	0	0	0	0
WBGene00010812	-0.00485583	mrpl-35	M01F1.6	III -6.190480	0	0	0	0	0
WBGene00004189	-0.00485472	pars-1	T20H4.3	III -0.766312	0	1	0	0	0
WBGene00008780	-0.00485339	hxk-1	F14B4.2	I 3.723860	0	1	0	0	0
WBGene00011891	-0.00485159	del-6	T21C9.3	V 2.600850	0	0	0	0	0
WBGene00019295	-0.00485059	pfkb-1.2	K02B2.1	IV 2.747303	1	0	0	0	0
WBGene00004435	-0.0048462	rpl-23	B0336.10	III -1.449390	1	0	0	0	0
WBGene00001831	-0.0048433	hcp-3	F58A4.3	III 0.752765	0	1	0	0	0
WBGene00015853	-0.00484224	C16C8.16	C16C8.16	II -6.301958	0	1	0	0	0
WBGene00006709	-0.00483625	ubc-14	Y87G2A.9	I 21.526791	1	0	0	0	0
WBGene00013611	-0.00483189	Y102A5C.2	Y102A5C.2	V 11.351890	0	1	0	0	0
WBGene00015731	-0.00483072	C13B7.6	C13B7.6	V -14.850020	0	0	0	0	0
WBGene00003504	-0.00482913	mut-7	ZK1098.8	III 0.579676	0	0	0	0	0
WBGene00015916	-0.00482894	ttc-4	C17G10.2	II -1.065220	0	1	0	0	0
WBGene00010089	-0.00481478	hpo-31	F55B12.4	V 5.643946	0	1	0	0	0
WBGene00022462	-0.00481085	Y110A7A.15	Y110A7A.15	I -0.404946	0	0	0	0	0
WBGene00000785	-0.00480949	cpr-5	W07B8.5	V -19.852230	0	0	0	0	0
WBGene00020910	-0.00480496	dgtr-1	W01A11.2	V -0.085104	0	1	1	0	0
WBGene00004470	-0.00480433	rps-1	F56F3.5	III -3.163867	1	0	0	0	0
WBGene00000142	-0.00480266	aos-1	C08B6.9	V 2.277303	0	1	0	0	0
WBGene00011061	-0.00480071	wago-1	R06C7.1	I 1.851050	0	1	1	0	0
WBGene00013332	-0.00479874	Y57G11C.43	Y57G11C.43	IV 12.444710	0	0	0	0	0
WBGene00019683	-0.00479728	K12H6.2	K12H6.2	II -10.626620	0	0	0	0	0
WBGene00021763	-0.00479641	Y51F10.2	Y51F10.2	I -12.388730	1	0	0	0	0
WBGene00004090	-0.00479467	eif-2Bgamma	C15F1.4	II 0.176418	0	1	0	0	0
WBGene00012790	-0.00479436	Y43D4A.4	Y43D4A.4	IV 15.297540	0	0	0	0	0
WBGene00012234	-0.00479317	W04A4.5	W04A4.5	I 21.637150	0	1	0	0	0
WBGene00004484	-0.00479257	rps-15	F36A2.6	I 3.196236	1	0	0	0	0
WBGene00004698	-0.00479132	rsp-1	W02B12.3	II 3.471909	0	1	0	0	0
WBGene00017319	-0.00479035	mrps-9	F09G8.3	III -0.351761	1	0	0	0	0
WBGene00003834	-0.00478931	nxf-1	C15H11.3	V 6.285879	0	0	0	0	0
WBGene00009329	-0.00478745	F32D8.4	F32D8.4	V 2.827315	0	0	0	0	0
WBGene00001209	-0.00478373	egl-45	C27D11.1	III -0.581896	1	0	0	0	0
WBGene00009054	-0.00477813	F22D6.9	F22D6.9	I 1.737877	0	0	0	0	1
WBGene00020894	-0.00476849	T28D9.1	T28D9.1	II -0.208176	0	1	0	0	0
WBGene00018513	-0.004766	F46F11.10	F46F11.10	I 0.278303	0	1	0	0	0
WBGene00000764	-0.0047635	coq-4	T03F1.2	I -1.962547	1	0	0	0	0
WBGene00015159	-0.004763	psd-1	B0361.5	III -0.762937	1	0	0	0	0
WBGene00022877	-0.00475959	wago-5	ZK1248.7	II -0.917133	0	1	0	0	0
WBGene00004882	-0.0047565	smg-4	F46B6.3	V 2.194111	0	1	0	0	0
WBGene00013687	-0.00475169	exoc-8	Y105E8B.2	I 25.882299	0	0	0	0	0
WBGene00010229	-0.00474926	F58A4.6	F58A4.6	III 0.746589	0	0	0	0	0
WBGene00022150	-0.00474907	Y71G12B.10	Y71G12B.10	I -12.970800	0	0	0	0	0
WBGene00000117	-0.00474892	alh-11	F42G9.5	III -26.068890	0	0	0	0	0
WBGene00005024	-0.00474706	sqv-6	Y50D4C.4	V -19.911900	0	0	0	0	0
WBGene00017245	-0.00474588	srpa-72	F08D12.1	II -11.012630	0	0	0	0	0
WBGene00012112	-0.00473673	T28A8.6	T28A8.6	III 21.247351	0	1	0	0	0
WBGene00019535	-0.00473579	tsen-34	K08D10.12	IV -0.260920	0	0	0	0	0
WBGene00013549	-0.00472589	Y75B8A.13	Y75B8A.13	III 16.111139	0	0	0	1	0
WBGene00006724	-0.00472586	ubh-4	C08B11.7	II 0.654918	0	1	0	0	0
WBGene00021604	-0.00472231	Y46H3C.4	Y46H3C.4	V -17.795130	0	1	0	0	0
WBGene00021943	-0.00472195	Y55F3BR.6	Y55F3BR.6	IV -23.279671	1	0	0	0	0
WBGene00195063	-0.0047171	coa-1	Y38C1AA.14	IV -26.822300	0	0	0	0	0
WBGene00011064	-0.00471592	adsl-1	R06C7.5	I 1.857390	0	0	0	0	0
WBGene00010408	-0.00471449	mboa-2	H19N07.4	V 2.951323	1	0	0	0	0
WBGene00012576	-0.00471427	Y37H9A.1	Y37H9A.1	I 21.659470	0	0	0	0	0
WBGene00007088	-0.00471108	B0001.3	B0001.3	IV 5.738548	0	1	0	0	0
WBGene00009285	-0.00470893	F31C3.3	F31C3.3	I 29.808380	0	0	0	0	0
WBGene00043057	-0.00470765	M142.8	M142.8	III 5.634457	0	0	0	0	0
WBGene00016171	-0.00470687	C27F2.10	C27F2.10	III -2.272379	1	0	0	0	0
WBGene00004499	-0.00470532	rps-30	C26F1.4	V 0.891291	0	0	0	0	0
WBGene00016333	-0.00469932	C32F10.8	C32F10.8	I 0.465566	1	0	0	0	0
WBGene00010560	-0.00469798	eif-2beta	K04G2.1	I 2.426083	1	0	0	0	0
WBGene00017686	-0.00469691	tpp-2	F21H12.6	II -0.510756	0	0	0	0	0
WBGene00007201	-0.00469665	exos-4.1	B0564.1	IV 8.114944	0	1	0	0	0
WBGene00044083	-0.00469665	tin-9.2	B0564.1	IV 8.007931	0	1	0	0	0
WBGene00010094	-0.00469632	tsfm-1	F55C5.5	V 3.971520	0	0	0	0	0
WBGene00022672	-0.00469519	npp-24	ZK177.4	II -1.233085	0	1	0	0	0
WBGene00004494	-0.00469346	rps-25	K02B2.5	IV 2.764810	1	0	0	0	0
WBGene00016816	-0.00469281	C50E3.5	C50E3.5	V 0.814036	0	1	0	0	0
WBGene00015849	-0.00468952	C16C8.11	C16C8.11	II -6.299956	0	1	0	0	0
WBGene00006727	-0.00468601	ubq-1	F25B5.4	III -1.430715	1	0	0	0	0
WBGene00004469	-0.00468396	rps-0	B0393.1	III -2.591802	1	0	0	0	0
WBGene00008769	-0.00468187	mrpl-13	F13G3.11	I 1.890578	1	0	0	0	0
WBGene00004458	-0.0046808	rpn-1	T22D1.9	IV 3.248496	0	1	0	0	0
WBGene00017924	-0.00467826	mrps-21	F29B9.10	IV 0.609428	1	0	0	0	0
WBGene00022857	-0.00466869	ZK1127.12	ZK1127.12	II 0.355776	0	0	0	0	0
WBGene00018337	-0.00466324	F42A9.8	F42A9.8	IV 3.914719	0	1	0	0	0
WBGene00015463	-0.00466275	hpo-9	C05C8.6	V 0.642492	0	1	0	0	0
WBGene00009256	-0.00466102	tut-2	F29F11.3	V 2.695526	0	1	0	0	0
WBGene00010622	-0.00466049	K07A12.4	K07A12.4	I 3.017614	1	0	0	0	0
WBGene00004824	-0.00465437	F56B3.4	F56B3.4	IV -23.472910	0	1	0	0	0
WBGene00022739	-0.00465272	toe-1	ZK430.1	II -4.515246	0	1	0	0	0
WBGene00007428	-0.00465167	wdr-20	C08B6.7	V 2.278458	0	1	0	0	0
WBGene00021329	-0.00464967	Y34D9A.3	Y34D9A.3	I -17.342039	1	0	0	0	0
WBGene00000229	-0.0046474	atp-2	C34E10.6	III -1.917271	1	0	0	0	0
WBGene00008848	-0.00464511	inft-2	F15B9.4	V 4.808299	0	1	0	0	0
WBGene00001808	-0.00464368	gut-2	T10G3.6	V 5.352578	0	1	0	0	0
WBGene00006492	-0.00464074	let-391	C27A12.3	I 0.697411	0	1	0	0	0
WBGene00007026	-0.00463854	mdt-31	F32H2.2	I 3.335995	0	1	0	0	0
WBGene00017674	-0.00463815	F21F3.4	F21F3.4	I -0.659244	0	1	0	0	0
WBGene00008532	-0.00463812	dpt-1	F02E9.9	I 2.832000	1	0	0	0	0
WBGene00021073	-0.00463725	nol-2	W07E6.1	II -15.604210	0	1	0	0	0
WBGene00013311	-0.00463439	sec-61	Y57G11C.15	IV 12.529600	1	0	0	0	0
WBGene00004439	-0.00463165	rpl-25.2	F52B5.6	I 2.740859	0	1	0	0	0
WBGene00012767	-0.00461682	fcd-2	Y41E3.9	IV 12.815520	0	1	0	0	0
WBGene00021846	-0.00461487	ztf-23	Y54E10BR.8	I -4.504069	0	0	0	0	0
WBGene00014059	-0.00461347	ZK673.3	N.A.	N.A.	0	0	0	0	0
WBGene00006737	-0.00460907	ulp-2	Y38A8.3	II -2.613822	0	1	0	0	0
WBGene00022461	-0.00460796	tag-300	N.A.	N.A.	0	0	0	0	1
WBGene00019441	-0.00460473	K06B9.4	K06B9.4	IV -0.227968	0	1	0	0	0
WBGene00020993	-0.00460462	W03F8.3	W03F8.3	IV 1.556191	0	1	0	0	0
WBGene00004217	-0.00458422	ptr-2	C32E8.8	I -2.575737	0	1	0	0	0
WBGene00003077	-0.00458061	lsm-3	Y62E10A.12	IV 8.874579	1	0	0	0	0
WBGene00004703	-0.00457653	rsp-6	C33H5.12	IV 3.483182	0	1	0	0	0
WBGene00012556	-0.00457113	mrps-10	Y37D8A.18	III 20.119310	0	0	0	0	0
WBGene00004383	-0.00457102	rnh-2	T13H5.7	II 0.814627	0	0	0	0	0
WBGene00020463	-0.00456413	cec-6	T12E12.2	IV 1.833541	0	1	0	0	0
WBGene00012160	-0.00456401	VY35H6BL.1	N.A.	N.A.	0	0	0	0	0
WBGene00016563	-0.00456342	C41D11.4	N.A.	N.A.	0	1	0	0	0
WBGene00022367	-0.00455964	Y92H12BM.1	Y92H12BM.1	I -14.693460	0	0	0	0	0
WBGene00017300	-0.00455535	rpc-2	F09F7.3	III -1.545060	0	1	0	0	0
WBGene00016194	-0.00455201	C28H8.3	C28H8.3	III -1.435506	1	0	0	0	0
WBGene00012951	-0.00454729	Y47H9C.8	Y47H9C.8	I 12.907450	0	1	0	0	0
WBGene00009123	-0.00454644	F25H2.12	F25H2.12	I 5.055712	0	1	0	0	0
WBGene00015095	-0.00454639	B0261.7	B0261.7	I -0.222956	0	0	0	0	0
WBGene00004342	-0.00454636	rfs-1	C30A5.2	III -0.356587	0	0	0	0	0
WBGene00019715	-0.00454625	M01G5.1	M01G5.1	III -21.806770	0	0	0	0	0
WBGene00012903	-0.00454508	vps-2	Y46G5A.12	II 11.071570	1	0	0	0	0
WBGene00004433	-0.00454318	rpl-21	C14B9.7	III -0.376430	1	0	0	0	0
WBGene00003787	-0.00453424	npp-1	K07F5.13	IV 4.435292	0	1	0	0	0
WBGene00017999	-0.00453016	emc-6	F33D4.7	IV 3.403890	1	0	0	0	0
WBGene00016166	-0.00452183	C27F2.4	C27F2.4	III -2.302860	1	0	0	0	0
WBGene00016701	-0.00452117	C46A5.5	C46A5.5	IV 3.469834	0	1	0	0	0
WBGene00003186	-0.0045206	mek-2	Y54E10BL.6	I -5.235826	0	0	0	0	0
WBGene00010814	-0.00451935	M01F1.8	M01F1.8	III -6.298958	0	1	0	0	0
WBGene00000732	-0.00451225	col-159	F57B1.3	V 4.980993	0	0	0	0	0
WBGene00004188	-0.00451143	prp-21	W07E6.4	II -15.601730	0	1	0	0	0
WBGene00001236	-0.00450225	elc-1	Y82E9BR.15	III -21.861700	0	0	0	0	0
WBGene00012932	-0.00450095	Y47D3A.21	Y47D3A.21	III 8.237452	1	0	0	0	0
WBGene00009207	-0.00449946	F28C6.8	F28C6.8	II 0.826515	0	0	0	0	0
WBGene00004501	-0.00449843	rpt-1	C52E4.4	V 3.562518	0	1	0	0	0
WBGene00022448	-0.00449658	pinn-1	Y110A2AL.13	II -9.557620	0	0	0	0	0
WBGene00019120	-0.00449618	npl-4.1	F59E12.4	II -1.010820	0	0	0	0	0
WBGene00012000	-0.00449587	T24H10.1	T24H10.1	II 1.021271	0	1	0	0	0
WBGene00018390	-0.00449454	F43E2.1	F43E2.1	II 0.502840	1	0	0	0	0
WBGene00019595	-0.00448586	dscc-1	K09H9.2	I -4.475278	0	1	0	0	0
WBGene00002183	-0.00448134	kat-1	T02G5.8	II 0.492543	0	0	0	1	0
WBGene00006430	-0.00448117	tag-51	K02F3.1	III -25.695881	0	0	0	0	0
WBGene00013267	-0.00448018	Y57A10A.27	Y57A10A.27	II 7.481992	0	0	0	0	0
WBGene00001431	-0.00447762	fkb-6	F31D4.3	V 25.403070	0	1	0	0	0
WBGene00019400	-0.00447664	K04G7.1	K04G7.1	III -0.778043	0	1	0	0	0
WBGene00018423	-0.00447498	F44E2.10	F44E2.10	III -0.046688	0	0	0	0	0
WBGene00007207	-0.0044748	B0564.7	B0564.7	IV 8.128111	0	1	0	0	0
WBGene00022301	-0.00447413	cpsf-1	Y76B12C.7	IV -12.026830	0	0	0	0	0
WBGene00017311	-0.00447232	F09G2.2	F09G2.2	V 0.630859	1	0	0	0	0
WBGene00012479	-0.00446974	Y18D10A.9	Y18D10A.9	I 14.149300	1	0	0	0	0
WBGene00012476	-0.0044696	Y18D10A.3	Y18D10A.3	I 14.075160	0	0	0	0	0
WBGene00013001	-0.00446897	Y48E1B.2	Y48E1B.2	II 17.958941	0	0	0	0	0
WBGene00002047	-0.00446531	icp-1	Y39G10AR.13	I -9.462598	1	0	0	0	0
WBGene00000115	-0.00446294	alh-9	F01F1.6	III -1.438898	1	0	0	0	0
WBGene00022089	-0.00445997	Y69A2AR.18	Y69A2AR.18	IV -7.265881	1	0	0	0	0
WBGene00004447	-0.00445877	rpl-33	F10E7.7	II 0.494614	0	0	0	0	0
WBGene00003865	-0.00445473	oma-2	ZC513.6	V 1.004344	0	1	0	0	0
WBGene00006722	-0.00445393	ubh-2	Y40G12A.2	V -0.048180	1	0	0	0	0
WBGene00019276	-0.00444951	H43I07.3	H43I07.3	V -6.307078	1	0	0	0	0
WBGene00015451	-0.00444914	C04F5.9	C04F5.9	V -2.497028	0	1	0	0	0
WBGene00003818	-0.00444761	nsf-1	H15N14.2	I 2.337514	1	0	0	0	0
WBGene00011883	-0.00444632	mrpl-50	T21B10.1	II 0.931576	1	0	0	0	0
WBGene00000381	-0.00444593	cct-6	F01F1.8	III -1.439031	0	1	0	0	0
WBGene00006587	-0.00443925	tnt-2	F53A9.10	X 0.293773	0	0	0	0	0
WBGene00018290	-0.00443923	vps-60	F41E6.9	V 1.483440	0	0	0	0	0
WBGene00016443	-0.00443842	C35D10.6	C35D10.6	III -2.416193	1	0	0	0	0
WBGene00004408	-0.00443743	rla-0	F25H2.10	I 5.055430	1	0	0	0	0
WBGene00013924	-0.00443556	rad-23	ZK20.3	II 3.825952	0	1	0	0	0
WBGene00016412	-0.00443554	mrps-26	C34E10.11	III -1.866704	1	0	0	0	0
WBGene00016001	-0.00443377	C18H9.2	N.A.	N.A.	0	0	0	0	0
WBGene00008890	-0.00443093	ser-5	F16D3.7	I 2.772325	0	0	0	0	0
WBGene00004775	-0.00442874	2001-09-01	Y47G6A.12	I -3.711686	0	1	0	0	0
WBGene00022722	-0.0044284	tomm-70	ZK370.8	III -0.072081	0	0	0	0	0
WBGene00015524	-0.00442794	C06E1.9	C06E1.9	III -0.224437	0	0	0	0	0
WBGene00021466	-0.00442687	eif-2gamma	Y39G10AR.8	I -9.392390	0	1	0	0	0
WBGene00000840	-0.00442337	cul-5	ZK856.1	V 2.309763	0	0	0	0	0
WBGene00022365	-0.00442226	Y92H12BL.4	Y92H12BL.4	I -14.694540	0	0	0	0	0
WBGene00012496	-0.00441786	Y24F12A.1	Y24F12A.1	IV 5.044366	0	1	0	0	0
WBGene00003952	-0.00441665	pbs-6	C02F5.9	III -0.354369	0	1	0	0	0
WBGene00020112	-0.00441239	pfd-5	R151.9	III -0.772512	0	0	0	0	0
WBGene00010608	-0.00441152	K07A1.1	K07A1.1	I 3.803830	0	1	0	0	0
WBGene00009131	-0.00441056	F25H8.1	F25H8.1	IV 4.452145	0	1	0	0	0
WBGene00019162	-0.00440829	eif-1.A	H06H21.3	IV 1.297576	1	0	0	0	0
WBGene00021034	-0.00440716	enu-3.4	W05F2.2	I -3.792690	0	1	0	0	0
WBGene00016014	-0.00440634	C23G10.7	C23G10.7	III -1.409287	0	1	0	0	0
WBGene00016291	-0.00440612	C31H1.8	C31H1.8	IV 2.410534	0	1	1	0	0
WBGene00019608	-0.0044022	ani-2	K10B2.5	II -0.380478	0	1	0	0	0
WBGene00019893	-0.00439597	sgt-1	R05F9.10	II -2.927386	1	0	0	0	0
WBGene00000772	-0.00438672	cpb-3	B0414.5	I 0.447885	0	1	0	0	0
WBGene00020709	-0.00438021	T23B3.1	T23B3.1	I 1.296765	1	0	0	0	0
WBGene00004808	-0.00437953	skr-2	F46A9.4	I 3.766669	0	1	0	0	0
WBGene00006927	-0.00437841	vit-3	F59D8.1	X -10.036830	0	0	0	0	0
WBGene00010351	-0.00437332	cbd-1	H02I12.1	IV 4.966624	0	1	0	0	0
WBGene00006697	-0.00437132	uaf-1	Y92C3B.2	III -24.775070	1	0	0	0	0
WBGene00004361	-0.00437096	rib-2	K01G5.6	III 5.114721	0	0	0	0	0
WBGene00017937	-0.00436531	F30H5.3	F30H5.3	III -26.808300	0	0	0	1	0
WBGene00017101	-0.00436503	E02H9.3	E02H9.3	III -13.841920	0	0	0	0	0
WBGene00012316	-0.00436273	ctps-1	W06H3.3	V 11.183400	0	0	0	0	0
WBGene00003622	-0.00436228	nhr-23	C01H6.5	I 1.842120	0	1	0	0	0
WBGene00012999	-0.00436166	rpoa-1	Y48E1A.1	II 19.485901	1	0	0	0	0
WBGene00007640	-0.00436153	C17D12.7	C17D12.7	I 9.306457	0	0	0	0	0
WBGene00019823	-0.00435978	fnta-1	R02D3.5	IV -26.794010	1	0	0	0	0
WBGene00021056	-0.00435222	W06B4.1	W06B4.1	II -4.345549	0	1	0	0	0
WBGene00006311	-0.00434769	sun-1	F57B1.2	V 4.980025	0	1	0	0	0
WBGene00020172	-0.00434721	thoc-1	T02H6.2	II -15.591550	0	1	0	0	0
WBGene00020287	-0.0043421	lsy-13	T06A10.4	IV 15.378720	0	0	0	0	0
WBGene00010484	-0.00433271	dph-3	K01H12.1	IV 4.379027	1	0	0	0	0
WBGene00001590	-0.00432441	C45G3.3	C45G3.3	I 3.669627	0	1	0	0	0
WBGene00006440	-0.00432288	tag-63	Y47G6A.28	I -3.548461	0	0	0	0	0
WBGene00021443	-0.00432191	Y39A3CL.7	Y39A3CL.7	III -15.993760	0	0	0	0	0
WBGene00013462	-0.00431978	micu-1	Y67H2A.4	IV 8.516169	1	0	0	0	0
WBGene00004505	-0.00431874	rpt-5	F56H1.4	I 0.432436	0	1	0	0	0
WBGene00022119	-0.00431686	copa-1	Y71F9AL.17	I -5.304180	0	0	0	0	0
WBGene00022148	-0.00431598	ddx-27	Y71G12B.8	I -12.869140	0	0	0	0	0
WBGene00044067	-0.00431484	zipt-7.1	T28F3.3	IV 16.413740	0	1	0	0	0
WBGene00016653	-0.00431451	ssb-1	C44E4.4	I -1.036810	0	1	0	0	0
WBGene00016418	-0.00431302	hpo-27	C34G6.1	I 0.480108	1	0	0	0	0
WBGene00013131	-0.00431263	Y52B11C.1	Y52B11C.1	I 7.192634	0	0	0	0	0
WBGene00022719	-0.00430868	pdhk-2	ZK370.5	III -0.080879	1	0	0	0	0
WBGene00016992	-0.00430754	zhit-1	CD4.7	V -1.351691	0	1	0	0	0
WBGene00021440	-0.00430595	Y39A3CL.1	Y39A3CL.1	III -15.974760	1	0	0	0	0
WBGene00019141	-0.00430295	bath-5	F59H6.11	II -13.977580	0	1	0	0	0
WBGene00001309	-0.00429696	emr-1	M01D7.6	I -12.533250	0	1	0	0	0
WBGene00013997	-0.00429416	ZK550.3	ZK550.3	IV 16.283939	0	0	0	0	0
WBGene00001258	-0.00429399	emb-4	Y80D3A.2	V 18.446680	0	1	0	0	0
WBGene00021038	-0.00429321	W05F2.6	W05F2.6	I -3.789301	0	1	0	0	0
WBGene00006706	-0.00429206	ubc-9	F29B9.6	IV 0.518478	1	0	0	0	0
WBGene00003922	-0.00428749	pas-1	C15H11.7	V 6.303223	0	1	0	0	0
WBGene00008398	-0.00428619	D2005.3	D2005.3	I 2.365685	0	0	0	0	0
WBGene00022138	-0.00428612	trpp-10	Y71G12A.2	I -12.452400	0	0	0	0	0
WBGene00016793	-0.00428577	arp-11	C49H3.8	IV 3.496101	0	0	0	0	0
WBGene00003499	-0.00428099	mut-2	K04F10.6	I 1.061967	0	1	0	0	0
WBGene00003052	-0.00427926	lmn-1	DY3.2	I 3.071043	1	0	0	0	0
WBGene00020717	-0.00427725	mrpl-4	T23B12.2	V 1.418611	0	1	0	0	0
WBGene00006466	-0.00427662	tag-115	JC8.13	IV 8.483463	0	0	0	0	0
WBGene00044742	-0.00427016	Y55F3BR.10	Y55F3BR.10	IV -23.301310	0	0	0	0	0
WBGene00000109	-0.00426918	alh-3	F36H1.6	IV 4.783471	1	0	0	0	0
WBGene00016128	-0.00426609	elpc-4	C26B2.6	IV 3.579356	0	1	0	0	0
WBGene00018950	-0.00426382	F56C9.6	F56C9.6	III -0.754078	0	1	1	0	0
WBGene00021522	-0.00426208	nhr-274	Y41D4B.21	IV -16.267660	0	0	0	0	0
WBGene00000375	-0.00425857	cyp-44A1	ZK177.5	II -1.236742	0	0	0	0	0
WBGene00004413	-0.00425813	rpl-2	B0250.1	V 24.998640	1	0	0	0	0
WBGene00021649	-0.00425422	Y47G6A.25	Y47G6A.25	I -3.150471	0	1	0	0	0
WBGene00012230	-0.00425409	cacn-1	W03H9.4	II 22.446751	0	1	0	0	0
WBGene00021868	-0.00425294	atln-1	Y54G2A.2	IV -6.739790	1	0	0	0	0
WBGene00001214	-0.00425116	ego-1	F26A3.3	I 2.213032	0	1	0	0	0
WBGene00009289	-0.00424686	exos-7	F31D4.1	V 25.367460	0	1	0	0	0
WBGene00011597	-0.0042462	zim-1	T07G12.6	IV 4.618477	0	1	0	0	0
WBGene00001005	-0.00423986	dlc-1	T26A5.9	III -1.254366	1	0	0	0	0
WBGene00003413	-0.00423847	mrp-7	Y43F8C.12	V 22.763260	0	0	0	0	0
WBGene00017352	-0.00423521	F10E7.11	F10E7.11	II 0.495457	0	1	0	0	0
WBGene00021959	-0.0042351	Y57E12AL.6	Y57E12AL.6	V 0.503012	0	1	0	0	0
WBGene00012966	-0.00423086	exos-1	Y48A6B.5	III 5.843200	0	1	0	0	0
WBGene00000668	-0.00422936	col-93	W05B2.5	III 5.801294	0	0	0	0	0
WBGene00009557	-0.00422888	mtcu-1	F39B2.7	I 26.799700	0	0	0	0	0
WBGene00016142	-0.00422882	mrps-18C	C26E6.6	III -2.339257	0	1	0	0	0
WBGene00043051	-0.00422647	C29E4.13	C29E4.13	III -0.490623	0	0	0	0	0
WBGene00020246	-0.00421642	clic-1	T05B11.3	V 0.856302	1	0	0	0	0
WBGene00010624	-0.00421495	mrps-15	K07A12.7	I 3.017707	0	0	0	0	0
WBGene00004463	-0.0042135	rpn-7	F49C12.8	IV 4.160541	0	1	0	0	0
WBGene00004450	-0.00421135	rpl-36	F37C12.4	III -0.776104	1	0	0	0	0
WBGene00001813	-0.00421056	haf-3	F57A10.3	V 8.739826	1	0	0	0	0
WBGene00022037	-0.00421014	acs-13	Y65B4BL.5	I -18.969120	0	1	0	0	0
WBGene00000533	-0.00420912	clh-6	R07B7.1	V 3.621699	0	0	0	0	0
WBGene00009944	-0.00420675	mtcu-2	F52H3.2	II 1.825050	0	1	0	0	0
WBGene00016632	-0.00420287	C44B7.12	C44B7.12	II 0.136473	0	0	0	0	0
WBGene00010450	-0.0042003	K01A11.2	K01A11.2	III -6.957352	1	0	0	0	0
WBGene00022126	-0.00419909	Y71F9B.2	Y71F9B.2	I -7.278657	0	1	0	0	0
WBGene00016442	-0.0041988	C35D10.5	C35D10.5	III -2.415678	0	0	0	0	0
WBGene00019598	-0.00419772	K09H9.7	K09H9.7	I -4.475171	0	1	0	0	0
WBGene00007188	-0.0041947	B0464.9	B0464.9	III 0.558134	0	1	0	0	0
WBGene00013689	-0.00419071	bath-40	Y105E8B.4	I 25.950251	0	0	0	0	0
WBGene00018395	-0.00418976	mtch-1	F43E2.7	II 0.502806	1	0	0	0	0
WBGene00021149	-0.00418916	dnc-3	W10G11.20	II -6.242084	1	0	0	0	0
WBGene00010549	-0.00418538	K03H4.2	N.A.	N.A.	0	1	0	0	0
WBGene00000405	-0.00418512	cdk-1	T05G5.3	III 0.969120	0	1	0	0	0
WBGene00015185	-0.00418353	mrpl-41	B0432.3	II -15.651190	1	0	0	0	0
WBGene00016947	-0.00418039	C55B7.11	C55B7.11	I 1.190341	0	1	1	0	0
WBGene00018151	-0.00417743	F37C12.3	F37C12.3	III -0.775975	1	0	0	0	0
WBGene00022832	-0.00417575	pdp-1	ZK973.3	I -1.417636	0	1	0	0	0
WBGene00016432	-0.00417569	C35B1.2	C35B1.2	IV -0.718325	1	0	0	0	0
WBGene00019792	-0.00417413	M116.5	M116.5	IV 3.781627	0	1	0	0	0
WBGene00020383	-0.00417362	tin-44	T09B4.9	I 0.873661	1	0	0	0	0
WBGene00021789	-0.0041722	nol-6	Y51H7C.11	II -15.449330	0	0	0	0	0
WBGene00004333	-0.00417196	rec-8	W02A2.6	IV 8.534218	0	1	0	0	0
WBGene00006794	-0.0041707	unc-60	C38C3.5	V -18.876770	1	0	0	0	0
WBGene00013719	-0.00416942	Y106G6H.6	Y106G6H.6	I 5.040852	0	1	0	0	0
WBGene00020718	-0.00416736	mrps-2	T23B12.3	V 1.413473	0	1	0	0	0
WBGene00012179	-0.00416531	W01D2.1	W01D2.1	II 23.531660	0	0	0	0	0
WBGene00021831	-0.00416366	Y54E10A.11	Y54E10A.11	I -4.473382	0	0	0	0	0
WBGene00021888	-0.00416032	manf-1	Y54G2A.23	IV -6.694170	1	0	0	0	0
WBGene00022257	-0.00415797	puf-11	Y73B6BL.38	IV 3.198293	0	0	0	0	0
WBGene00011464	-0.0041532	T05B9.1	T05B9.1	II 3.386796	0	1	0	0	0
WBGene00018667	-0.00415129	bath-7	F52C6.10	II -14.151200	0	1	0	0	0
WBGene00013724	-0.00414855	Y106G6H.14	Y106G6H.14	I 5.051290	0	0	0	0	0
WBGene00012716	-0.0041449	Y39E4B.5	Y39E4B.5	III 20.995790	0	1	0	0	0
WBGene00009364	-0.00414454	F33H1.3	F33H1.3	II 2.169721	0	1	0	0	0
WBGene00016353	-0.00414439	C33F10.4	C33F10.4	II -3.034936	0	1	0	0	0
WBGene00009542	-0.00413717	copb-2	F38E11.5	IV 4.270420	1	0	0	0	0
WBGene00009396	-0.00413637	clec-65	F35C5.8	II 12.414880	0	0	0	0	0
WBGene00015579	-0.00413629	C07H6.2	C07H6.2	III -0.705096	0	0	0	0	0
WBGene00019457	-0.00413001	vms-1	K06H7.3	III -0.379244	0	0	0	0	0
WBGene00003614	-0.00412981	nhr-15	F33E11.1	V -20.004000	0	0	0	0	0
WBGene00010759	-0.00412802	cysl-2	K10H10.2	II 23.031931	1	0	0	0	0
WBGene00015754	-0.00412705	C14B9.8	C14B9.8	III -0.375938	0	0	0	0	0
WBGene00012830	-0.00412601	mrps-28	Y43F8C.8	V 22.620951	0	0	0	0	0
WBGene00009004	-0.00412551	pfd-6	F21C3.5	I 1.873635	0	1	0	0	0
WBGene00012984	-0.00412433	Y48B6A.13	Y48B6A.13	II 22.879311	1	0	0	0	0
WBGene00017887	-0.00412402	F28B3.6	F28B3.6	I -0.469179	1	0	0	0	0
WBGene00008412	-0.00412347	D2030.2	D2030.2	I 2.163173	0	0	0	0	0
WBGene00015815	-0.00411949	C16A11.2	C16A11.2	II -5.067834	0	0	0	0	0
WBGene00014109	-0.00411913	chpf-1	ZK856.8	V 2.328816	0	0	0	0	0
WBGene00013690	-0.00411578	hprt-1	Y105E8B.5	I 26.036600	1	0	0	0	0
WBGene00012360	-0.0041101	tat-3	W09D10.2	III 5.052332	1	0	0	0	0
WBGene00008266	-0.00411003	C53A5.6	C53A5.6	V 6.476666	0	0	0	0	0
WBGene00006968	-0.00410733	yars-2	K08F11.4	IV 0.694058	0	1	0	0	0
WBGene00007054	-0.00410705	scpl-1	B0379.4	I 4.633111	0	0	0	0	0
WBGene00008887	-0.00410368	tbcd-1	F16D3.4	I 2.765340	0	1	0	0	0
WBGene00007974	-0.0041011	dhfr-1	C36B1.7	I 3.042628	0	1	0	0	0
WBGene00009745	-0.00409972	cox-19	F45H11.5	I 4.961650	0	0	0	0	0
WBGene00016622	-0.00409931	mafr-1	C43H8.2	I 5.058860	1	0	0	0	0
WBGene00011691	-0.00409916	T10C6.10	T10C6.10	V 9.376002	0	1	0	0	0
WBGene00004449	-0.0040966	rpl-35	ZK652.4	III -0.554535	1	0	0	0	0
WBGene00011115	-0.00409592	R07E5.7	R07E5.7	III -3.174217	1	0	0	0	0
WBGene00004338	-0.00409424	rfc-2	F58F6.4	IV -20.273399	1	0	0	0	0
WBGene00015460	-0.0040918	C05C8.1	C05C8.1	V 0.645875	0	0	0	0	0
WBGene00022069	-0.00409078	eel-1	Y67D8C.5	IV -6.257386	0	0	0	0	0
WBGene00012909	-0.00408743	spds-1	Y46G5A.19	II 11.270310	0	0	0	0	0
WBGene00012697	-0.00408519	mrps-35	Y39B6A.39	V 18.473721	1	0	0	0	0
WBGene00017606	-0.00408441	ets-6	F19F10.10	V 0.813051	1	0	0	0	0
WBGene00012766	-0.00408363	Y41E3.8	Y41E3.8	IV 12.814930	1	0	0	0	0
WBGene00018894	-0.00408025	mff-2	F55F8.6	I 0.301245	0	1	0	0	0
WBGene00022092	-0.00408008	Y69A2AR.21	Y69A2AR.21	IV -7.267388	1	0	0	0	0
WBGene00013025	-0.0040777	vha-13	Y49A3A.2	V 6.248433	1	0	0	0	0
WBGene00001411	-0.00407718	fem-1	F35D6.1	IV 1.807739	1	0	0	0	0
WBGene00001154	-0.00407171	ech-5	F56B3.5	IV -23.422020	0	0	0	0	0
WBGene00012896	-0.00407121	snrp-200	Y46G5A.4	II 10.873100	0	0	0	1	0
WBGene00004028	-0.00406987	pif-1	Y18H1A.6	I -18.547791	0	1	0	0	0
WBGene00011268	-0.004069	pde-12	R17.2	III 5.427540	0	1	0	0	0
WBGene00022855	-0.00406736	tcer-1	ZK1127.9	II 0.349925	0	1	0	0	0
WBGene00012615	-0.00406586	dct-16	Y38H6C.1	V 25.003880	0	0	0	0	0
WBGene00006988	-0.00406046	zyg-1	F59E12.2	II -0.987630	1	0	0	0	0
WBGene00004411	-0.00405812	rpc-1	C42D4.8	IV 3.291122	0	1	0	0	0
WBGene00013339	-0.00405641	phf-14	Y59A8A.2	V 13.318860	1	0	0	0	0
WBGene00021832	-0.0040563	Y54E10A.12	Y54E10A.12	I -4.473222	0	1	0	0	0
WBGene00002074	-0.00405224	ima-3	F32E10.4	IV 3.356506	1	0	0	0	0
WBGene00010367	-0.00404716	H05L14.2	H05L14.2	I 2.418089	0	0	0	0	0
WBGene00020549	-0.00404607	nmt-1	T17E9.2	III -1.419235	1	0	0	0	0
WBGene00002228	-0.0040454	klp-18	C06G3.2	IV 3.279504	0	1	0	0	0
WBGene00009219	-0.00404296	dpm-3	F28D1.11	IV 5.903020	0	0	0	0	0
WBGene00002043	-0.00404158	hyl-1	C09G4.1	IV 3.902557	1	0	0	0	0
WBGene00010420	-0.00403655	mcrs-1	H28O16.2	I 13.874700	0	1	0	0	0
WBGene00006568	-0.00403615	thk-1	Y43C5A.5	IV 4.565297	0	1	0	0	0
WBGene00001832	-0.00403407	hcp-4	T03F1.9	I -1.985671	0	1	0	0	0
WBGene00007111	-0.00403163	sart-3	B0035.12	IV 4.959570	0	1	0	0	0
WBGene00017547	-0.00402989	alfa-1	F18A1.6	II 0.507998	0	1	0	0	0
WBGene00011236	-0.00402977	R11A8.1	R11A8.1	IV 4.576933	0	1	0	0	0
WBGene00018680	-0.00402842	tsen-54	F52C12.3	IV -12.734580	0	1	0	0	0
WBGene00008413	-0.00402178	D2030.3	D2030.3	I 2.167461	0	1	0	0	0
WBGene00004503	-0.00402145	rpt-3	F23F12.6	III -1.187575	0	1	0	0	0
WBGene00013531	-0.00402033	Y73F8A.26	Y73F8A.26	IV 14.073640	0	0	0	0	0
WBGene00003801	-0.00401999	npp-15	C29E4.4	III -0.488878	0	1	0	0	0
WBGene00007493	-0.00401965	npp-23	C09G9.2	IV 3.988170	1	0	0	0	0
WBGene00001092	-0.00401809	dro-1	F53A2.5	III 21.210970	0	1	0	0	0
WBGene00020652	-0.00401443	egg-4	T21E3.1	I -1.905838	0	1	0	0	0
WBGene00011631	-0.00401353	T08G11.4	T08G11.4	I 3.287694	0	1	0	0	0
WBGene00011489	-0.00401014	T05F1.2	T05F1.2	I 3.821640	0	1	0	0	0
WBGene00020962	-0.00400746	W02H5.8	W02H5.8	V -13.394150	0	0	0	0	0
WBGene00006383	-0.00400696	taf-2	Y37E11B.4	IV -3.131992	0	0	0	0	0
WBGene00011915	-0.00400544	ctf-8	T22C1.4	I 2.412210	0	0	0	0	0
WBGene00011348	-0.0040032	T01H3.2	T01H3.2	II 0.594902	0	0	0	0	0
WBGene00019543	-0.00399743	cif-1	K08F11.3	IV 0.686130	0	1	0	0	0
WBGene00007108	-0.00399612	gspd-1	B0035.5	IV 4.956467	0	0	0	0	0
WBGene00000197	-0.00399339	aars-2	F28H1.3	I -1.897594	1	0	0	0	0
WBGene00012206	-0.00399169	W02B12.11	W02B12.11	II 3.495745	1	0	0	0	0
WBGene00008533	-0.00398904	F02E9.10	F02E9.10	I 2.831206	1	0	0	0	0
WBGene00004051	-0.00398801	parg-1	F20C5.1	IV 3.958965	0	1	0	0	0
WBGene00138717	-0.00398445	F52C12.6	F52C12.6	IV -12.679050	0	0	0	0	0
WBGene00010721	-0.0039814	K09E4.3	K09E4.3	II 22.443470	0	0	0	0	0
WBGene00018893	-0.00398056	wdr-12	F55F8.5	I 0.299521	0	1	0	0	0
WBGene00021681	-0.00397863	Y48G1C.8	Y48G1C.8	I -19.974501	0	1	0	0	0
WBGene00009987	-0.00397611	tbcb-1	F53F4.3	V 5.465160	1	0	0	0	0
WBGene00003418	-0.00397568	msh-2	H26D21.2	I -2.885333	0	1	0	0	0
WBGene00004319	-0.00397303	rbr-2	ZK593.4	IV 4.734960	0	0	0	0	0
WBGene00022368	-0.00397227	Y92H12BR.2	Y92H12BR.2	I -14.689340	0	0	0	0	0
WBGene00001230	-0.00396846	eif-3.G	F22B5.2	II 0.776238	1	0	0	0	0
WBGene00001862	-0.00396744	him-3	ZK381.1	IV 3.273330	0	1	0	0	0
WBGene00007696	-0.00396503	tram-1	C24F3.1	IV 4.561370	1	0	0	0	0
WBGene00022088	-0.00396378	Y69A2AR.17	N.A.	N.A.	0	0	0	0	0
WBGene00019380	-0.00396348	K04C2.2	K04C2.2	III -0.907512	0	1	0	0	0
WBGene00013139	-0.00395723	Y53C12A.3	Y53C12A.3	II 1.660997	1	0	0	0	0
WBGene00009319	-0.003957	mccc-1	F32B6.2	IV 4.437160	0	0	0	0	0
WBGene00009551	-0.00395679	mob-1	F38H4.10	IV 5.327100	0	0	0	0	0
WBGene00001645	-0.00395475	gly-20	C03E10.4	V 3.054919	0	1	0	0	0
WBGene00018956	-0.00394856	F56C11.4	N.A.	N.A.	0	0	0	0	0
WBGene00001486	-0.00394658	frh-1	F59G1.7	II -0.852617	0	0	0	0	0
WBGene00000836	-0.0039464	cul-1	D2045.6	III 2.519494	1	0	0	0	0
WBGene00016390	-0.00394587	ttc-1	C34B2.5	I 5.060460	0	0	0	0	0
WBGene00001719	-0.00394463	grl-10	C26F1.5	V 0.884834	0	0	0	0	0
WBGene00004382	-0.00393971	rnh-1.0	F59A6.6	II -2.600477	1	0	0	0	0
WBGene00022864	-0.00393969	ZK1236.5	ZK1236.5	III -0.261513	0	0	0	0	0
WBGene00003080	-0.00393893	lsm-6	Y71G12B.14	I -13.299230	0	1	0	0	0
WBGene00006781	-0.00393892	unc-45	F30H5.1	III -26.824949	1	0	0	0	0
WBGene00015021	-0.00393889	B0205.6	B0205.6	I 5.075464	1	0	0	0	0
WBGene00011759	-0.00393629	mrps-18B	T13H5.5	II 0.814759	0	1	0	0	0
WBGene00014203	-0.00393394	ZK1058.3	ZK1058.3	III -4.180545	0	0	0	1	0
WBGene00015515	-0.00393368	spdl-1	C06A8.5	II 0.562983	0	1	0	0	0
WBGene00013307	-0.00393306	Y57G11C.9	Y57G11C.9	IV 12.448790	1	0	0	0	0
WBGene00018785	-0.00393253	F54A3.6	F54A3.6	II -13.838920	0	0	0	0	0
WBGene00022059	-0.00393055	Y67D8A.2	Y67D8A.2	IV -5.404681	0	0	0	0	0
WBGene00003797	-0.00392966	npp-11	F53F10.5	I -2.253283	0	1	0	0	0
WBGene00009744	-0.00392859	hpo-35	F45H11.3	I 4.957459	0	1	0	0	0
WBGene00000883	-0.00392845	cyn-7	Y75B12B.2	V 7.514287	1	0	0	0	0
WBGene00013123	-0.00392742	Y52B11A.3	Y52B11A.3	I 6.225340	0	0	0	0	0
WBGene00011275	-0.00392693	psf-1	R53.6	II 1.816080	0	1	0	0	0
WBGene00021000	-0.00392557	W03F9.2	W03F9.2	V -20.011709	0	1	0	0	0
WBGene00015312	-0.00392524	C01G8.1	C01G8.1	I -0.215535	0	1	1	0	0
WBGene00000093	-0.00392319	agt-1	Y62E10A.5	IV 8.653161	0	1	0	0	0
WBGene00003912	-0.0039212	pal-1	C38D4.6	III -2.460483	0	1	0	0	0
WBGene00019894	-0.00391513	R05F9.11	R05F9.11	II -2.920678	0	1	0	0	0
WBGene00018088	-0.00391077	trpp-4	F36D4.2	V 2.019070	0	0	0	0	0
WBGene00009330	-0.00391059	F32D8.5	F32D8.5	V 2.827496	0	1	0	0	0
WBGene00008350	-0.00391011	CE7X_3.2	CE7X_3.2	X -21.621910	0	0	0	0	0
WBGene00007880	-0.00390951	C33A12.1	C33A12.1	IV 4.290532	1	0	0	0	0
WBGene00003177	-0.00390905	mec-15	T01E8.4	II 2.311071	1	0	0	0	0
WBGene00022369	-0.00390861	Y92H12BR.3	Y92H12BR.3	I -14.687690	1	0	0	0	0
WBGene00017037	-0.00390641	D1069.3	D1069.3	II -15.620140	0	0	0	0	0
WBGene00016203	-0.0039059	tag-250	C29E4.5	III -0.494191	0	0	0	0	0
WBGene00008172	-0.00390573	C48B4.9	C48B4.9	III 0.617354	0	1	1	0	0
WBGene00003927	-0.00390424	pas-6	CD4.6	V -1.389933	0	1	0	0	0
WBGene00020185	-0.00390418	pgk-1	T03F1.3	I -1.974909	1	0	0	0	0
WBGene00022244	-0.00390362	Y73B6BL.23	Y73B6BL.23	IV 3.197963	0	0	0	0	0
WBGene00015941	-0.00390262	C18A3.3	C18A3.3	II -0.962291	0	1	0	0	0
WBGene00020682	-0.00389956	T22D1.3	T22D1.3	IV 3.249157	1	0	0	0	0
WBGene00008505	-0.00389626	F01G4.6	F01G4.6	IV 4.909771	1	0	0	0	0
WBGene00021097	-0.00388809	cdc-37	W08F4.8	II -15.594430	1	0	0	0	0
WBGene00013324	-0.00388743	mrps-7	Y57G11C.34	IV 12.444120	1	0	0	0	0
WBGene00008459	-0.00388652	mrpl-53	E02H1.8	II 1.616065	0	0	0	0	0
WBGene00017770	-0.0038862	F25B4.7	F25B4.7	V -1.240420	0	0	0	0	0
WBGene00022029	-0.00388465	Y65B4A.6	Y65B4A.6	I -18.680450	0	0	0	0	0
WBGene00015350	-0.003883	fbxl-1	C02F5.7	III -0.356302	0	0	0	0	0
WBGene00014115	-0.003878	gld-4	ZK858.1	I 3.598981	0	1	0	0	0
WBGene00019353	-0.00387643	K03B4.1	K03B4.1	V -4.671941	0	0	1	0	0
WBGene00006617	-0.00387563	tars-1	C47D12.6	II 3.978575	1	0	0	0	0
WBGene00000205	-0.00387212	arx-7	M01B12.3	I -4.494796	1	0	0	0	0
WBGene00001333	-0.00387084	erm-1	C01G8.5	I -0.159008	1	0	0	0	0
WBGene00009305	-0.00386771	F32A7.4	F32A7.4	I 27.952730	0	1	0	0	0
WBGene00044987	-0.00386428	K07A1.17	K07A1.17	I 3.803677	0	0	0	0	0
WBGene00019439	-0.00386364	K06B9.2	K06B9.2	IV -0.225720	0	1	0	0	0
WBGene00000250	-0.00386159	bir-2	C50B8.2	V 5.461470	0	1	0	0	0
WBGene00013686	-0.00385908	Y105E8A.29	N.A.	N.A.	0	0	0	0	0
WBGene00020171	-0.0038567	T02H6.1	T02H6.1	II -15.591440	0	0	0	0	0
WBGene00004468	-0.00385343	rpn-12	ZK20.5	II 3.839079	0	1	0	0	0
WBGene00007731	-0.00385273	C25G4.3	C25G4.3	IV 5.937078	0	0	0	0	0
WBGene00007605	-0.00384999	hrg-7	C15C8.3	V 4.618680	0	0	0	0	0
WBGene00000148	-0.00384919	aph-2	ZC434.6	I 4.926944	1	0	0	0	0
WBGene00007464	-0.0038488	C08H9.3	C08H9.3	II 1.761537	0	0	0	0	0
WBGene00011015	-0.00384795	R04F11.2	R04F11.2	V 3.998899	1	0	0	0	0
WBGene00010621	-0.00384416	egg-6	K07A12.2	I 3.017245	0	1	0	0	0
WBGene00004917	-0.00384303	snr-4	C52E4.3	V 3.555940	0	1	0	0	0
WBGene00008670	-0.00384221	eif-2Bdelta	F11A3.2	V 2.042670	0	0	0	0	0
WBGene00003785	-0.00383808	nos-3	Y53C12B.3	II 1.708621	0	1	0	0	0
WBGene00003928	-0.00383716	pas-7	ZK945.2	II 1.889398	0	0	0	0	0
WBGene00002063	-0.00383544	ife-5	Y57A10A.30	II 7.531252	0	1	0	0	0
WBGene00021074	-0.0038352	W07E6.2	W07E6.2	II -15.602600	0	1	0	0	0
WBGene00012015	-0.00382699	T25B9.9	T25B9.9	IV 4.695494	1	0	0	0	0
WBGene00045237	-0.00382694	mrt-1	F39H2.5	I 3.016332	0	0	0	0	0
WBGene00010480	-0.00382551	tasp-1	K01G5.9	III 5.320664	0	1	0	0	0
WBGene00009138	-0.00382348	F25H9.6	F25H9.6	V 5.348967	0	0	0	0	0
WBGene00019631	-0.00382308	K10D2.5	K10D2.5	III -2.039512	0	1	0	0	0
WBGene00003417	-0.00382292	mrt-2	Y41C4A.14	III 12.074260	0	0	0	0	0
WBGene00008053	-0.00382227	cdc-48.2	C41C4.8	II 0.708325	0	1	0	0	0
WBGene00013419	-0.00382164	Y65A5A.2	Y65A5A.2	IV 15.075690	0	0	0	0	0
WBGene00009672	-0.00381976	F43G9.12	F43G9.12	I 3.013997	0	1	0	0	0
WBGene00001830	-0.00381392	hcp-2	T06E4.1	V 2.062151	0	1	0	0	0
WBGene00016676	-0.00381231	C45G9.5	C45G9.5	III -2.206297	0	0	0	1	0
WBGene00014083	-0.00380702	ZK795.3	ZK795.3	IV 6.018832	0	1	0	0	0
WBGene00004981	-0.00380378	spl-1	Y66H1B.4	IV -26.303829	1	0	0	0	0
WBGene00001563	-0.00380179	gei-6	C05C8.4	V 0.638831	1	0	0	0	0
WBGene00010942	-0.00380008	chch-3	M176.3	II 1.408841	0	0	0	0	0
WBGene00022277	-0.00379926	homt-1	Y74C9A.3	I -21.825199	1	0	0	0	0
WBGene00013221	-0.00379861	Y54G11A.14	Y54G11A.14	II 22.904690	0	0	0	0	0
WBGene00006593	-0.00379813	tol-1	C07F11.1	I -19.038851	0	0	0	0	0
WBGene00004679	-0.00379476	rars-1	F26F4.10	III -2.377083	0	1	0	0	0
WBGene00020742	-0.00379325	T23H2.3	T23H2.3	I 1.099912	0	1	0	0	0
WBGene00019221	-0.00379044	H20J04.6	H20J04.6	II -4.883732	0	0	0	0	0
WBGene00001935	-0.00378727	his-61	F55G1.10	IV 3.338039	0	0	0	0	0
WBGene00010139	-0.00378658	F56A8.3	F56A8.3	III 21.152010	1	0	0	0	0
WBGene00003947	-0.00378591	pbs-1	K08D12.1	IV -16.188700	0	1	0	0	0
WBGene00001513	-0.00377975	gad-1	T05H4.14	V -0.177814	0	1	0	0	0
WBGene00000145	-0.00377482	apc-11	F35G12.9	III -3.037818	1	0	0	0	0
WBGene00003258	-0.00377242	cogc-1	Y54E10A.2	I -4.448351	0	0	0	0	0
WBGene00021767	-0.00376699	Y51F10.6	N.A.	N.A.	0	0	0	0	0
WBGene00016791	-0.00376127	C49H3.4	C49H3.4	IV 3.496676	0	1	0	0	0
WBGene00000940	-0.00375936	dcs-1	Y113G7A.9	V 24.646891	1	0	0	0	0
WBGene00017084	-0.00375819	E01A2.1	E01A2.1	I -1.699924	1	0	0	0	0
WBGene00006515	-0.00375808	txdc-9	C05D11.3	III -1.280124	0	1	0	0	0
WBGene00022464	-0.00375526	N.A.	N.A.	N.A.	0	1	0	0	0
WBGene00003422	-0.00375366	msh-6	Y47G6A.11	I -3.384259	0	1	0	0	0
WBGene00022781	-0.00375034	pmt-1	ZK622.3	II -1.810606	0	0	0	0	0
WBGene00022882	-0.00374679	ZK1248.13	ZK1248.13	II -0.894749	0	1	0	0	0
WBGene00001406	-0.0037444	fce-2	F48F5.5	V 24.993280	1	0	0	0	0
WBGene00021753	-0.00373977	Y50D7A.3	Y50D7A.3	III -26.905640	0	0	0	0	0
WBGene00006404	-0.00373971	tag-10	C31C9.1	II 18.866831	1	0	0	0	0
WBGene00017085	-0.00373612	E01A2.2	E01A2.2	I -1.702614	0	1	0	0	0
WBGene00001855	-0.00373489	hil-4	C18G1.5	V -4.337120	0	1	0	0	0
WBGen+A1479:E2730e00016002	-0.00373447	C18H9.3	C18H9.3	II -0.037832	0	0	0	0	0
WBGene00022678	-0.00373207	sar-1	ZK180.4	IV 0.447421	1	0	0	0	0
WBGene00013766	-0.00372499	prmt-1	Y113G7B.17	V 24.980379	0	1	0	0	0
WBGene00007217	-0.0037214	tads-1	C01A2.5	I 19.510599	1	0	0	0	0
WBGene00003802	-0.00372131	npp-16	Y56A3A.17	III 13.387060	0	1	0	0	0
WBGene00007513	-0.00372033	wht-2	C10C6.5	IV 4.987261	0	1	0	0	0
WBGene00022663	-0.0037194	glrx-21	ZK121.1	III -1.808378	1	0	0	0	0
WBGene00002136	-0.00371913	inx-14	F07A5.1	I 1.946146	0	1	1	0	0
WBGene00002957	-0.00371701	let-858	F33A8.1	II 3.150290	0	1	0	0	0
WBGene00000766	-0.00371441	coq-6	K07B1.2	V 1.997325	1	0	0	0	0
WBGene00019503	-0.00371366	tbce-1	K07H8.1	IV 3.705500	0	1	0	0	0
WBGene00008418	-0.00370972	D2030.8	D2030.8	I 2.189964	0	1	0	0	0
WBGene00000236	-0.00370958	bag-1	F57B10.11	I 1.213389	0	1	0	0	0
WBGene00013442	-0.00370548	Y66D12A.16	Y66D12A.16	III 10.762040	0	0	0	0	0
WBGene00018833	-0.00370502	ztf-1	F54F2.5	III -0.052045	0	1	0	0	0
WBGene00011941	-0.0037041	T23B5.4	T23B5.4	IV 6.133206	1	0	0	0	0
WBGene00008149	-0.00370363	pyp-1	C47E12.4	IV 4.462343	1	0	0	0	0
WBGene00008528	-0.00370218	F02E9.1	F02E9.1	I 2.789675	0	0	0	0	0
WBGene00021655	-0.00369862	Y48A5A.1	Y48A5A.1	IV -12.606560	0	0	0	0	0
WBGene00009346	-0.00369767	F32H2.10	F32H2.10	I 3.339715	0	0	0	0	0
WBGene00016341	-0.00369585	mtq-2	C33C12.9	II -13.840700	0	0	0	0	0
WBGene00001997	-0.0036955	hpr-9	Y39A1A.23	III 4.040273	0	0	0	0	0
WBGene00004178	-0.00369257	prg-1	D2030.6	I 2.183741	0	1	0	0	0
WBGene00019466	-0.00369158	tos-1	K07B1.6	V 2.002053	0	0	0	0	0
WBGene00008710	-0.00368092	F11E6.7	F11E6.7	IV 17.080900	0	1	0	0	0
WBGene00007165	-0.00367715	B0391.10	B0391.10	V 8.402420	0	1	0	0	0
WBGene00014222	-0.0036759	trpp-3	ZK1098.5	III 0.577842	0	1	0	0	0
WBGene00019542	-0.00367577	K08F11.2	K08F11.2	IV 0.697639	0	1	0	0	0
WBGene00006565	-0.00367472	tfg-1	Y63D3A.5	I 23.146521	1	0	0	0	0
WBGene00000941	-0.00367124	ddp-1	Y39A3CR.4	III -15.865210	0	1	0	0	0
WBGene00021714	-0.00366775	cyh-1	Y49F6B.1	II -6.249086	0	0	0	0	0
WBGene00022268	-0.00366741	Y73E7A.1	Y73E7A.1	I -13.632350	0	0	0	0	0
WBGene00019334	-0.00366727	K02F3.12	K02F3.12	III -25.664909	0	1	0	0	0
WBGene00007277	-0.00366702	asfl-1	C03D6.5	I 3.838565	0	1	0	0	0
WBGene00003825	-0.00366428	ntl-2	B0286.4	II -4.744582	1	0	0	0	0
WBGene00019247	-0.00365857	syp-4	H27M09.3	I 1.389586	0	0	0	0	0
WBGene00012324	-0.00365768	rhy-1	W07A12.7	II 1.056158	0	0	0	0	0
WBGene00013137	-0.00365668	Y53C10A.6	Y53C10A.6	I 13.018320	0	1	0	0	0
WBGene00001134	-0.00365479	eat-3	D2013.5	II 1.266246	1	0	0	0	0
WBGene00015235	-0.00364968	cdc-26	B0511.9	I 5.059443	0	1	0	0	0
WBGene00015734	-0.00364897	copd-1	C13B9.3	III -1.032490	1	0	0	0	0
WBGene00018967	-0.00364701	ddx-15	F56D2.6	III -1.524710	0	1	0	0	0
WBGene00000609	-0.00364487	col-20	F11G11.11	II -2.975349	0	0	0	0	0
WBGene00012276	-0.0036411	his-74	W05B10.1	V 4.609766	0	1	0	0	0
WBGene00012845	-0.00363364	set-24	Y43F11A.5	II 6.676568	0	0	0	0	0
WBGene00004510	-0.00363346	rrf-3	F10B5.7	II 0.738281	0	1	0	0	0
WBGene00007797	-0.00362989	C29A12.1	C29A12.1	V 2.818859	0	1	1	0	0
WBGene00006608	-0.00362777	tre-2	T05A12.2	IV 3.247752	0	0	0	0	0
WBGene00011610	-0.0036246	T08D2.5	T08D2.5	X -20.610540	0	1	0	0	0
WBGene00006489	-0.00362343	zhit-3	ZK856.9	V 2.363947	0	1	0	0	0
WBGene00006618	-0.00361999	trt-1	DY3.4	I 3.093274	0	1	0	0	0
WBGene00004883	-0.00361541	smg-5	W02D3.8	I 1.301661	0	1	0	0	0
WBGene00003210	-0.00361212	mel-28	C38D4.3	III -2.540566	0	1	0	0	0
WBGene00020434	-0.00361182	T11F8.2	T11F8.2	IV 1.705061	0	0	0	0	0
WBGene00006703	-0.00360522	ubc-6	D1022.1	II 0.503258	0	0	0	0	0
WBGene00022853	-0.00360209	ZK1127.6	ZK1127.6	II 0.343441	1	0	0	0	0
WBGene00044076	-0.00360037	H20J04.8	N.A.	N.A.	0	1	0	0	0
WBGene00009922	-0.00359785	F52B5.3	F52B5.3	I 2.730458	0	1	0	0	0
WBGene00020948	-0.00359446	era-1	W02F12.3	V 0.134417	0	1	0	0	0
WBGene00008645	-0.00359219	F10C2.4	F10C2.4	V 3.614179	0	1	0	0	0
WBGene00004302	-0.00358958	ran-1	K01G5.4	III 5.174762	0	1	0	0	0
WBGene00004318	-0.00358863	rbg-2	T22C1.10	I 2.417110	1	0	0	0	0
WBGene00011857	-0.00358725	coa-4	T20D3.3	IV 4.183425	1	0	0	0	0
WBGene00004426	-0.0035837	rpl-14	C04F12.4	I 3.855074	1	0	0	0	0
WBGene00007630	-0.00358297	har-1	C16C10.11	III -3.779141	1	0	0	0	0
WBGene00015101	-0.00358136	rpia-1	B0280.3	III -0.789407	0	0	0	0	0
WBGene00016981	-0.00358032	rpn-13	C56G2.7	III -1.386850	0	0	0	1	0
WBGene00004465	-0.00357331	rpn-9	T06D8.8	II 3.377469	0	1	0	0	0
WBGene00009981	-0.00357244	F53F1.3	F53F1.3	V 5.259105	0	0	0	0	0
WBGene00003153	-0.00357002	mca-3	Y67D8C.10	IV -5.833269	1	0	0	0	0
WBGene00019220	-0.00356968	pfd-2	H20J04.5	II -4.850496	0	1	0	0	0
WBGene00015273	-0.00356778	mct-2	C01B4.9	V -14.841400	0	0	0	0	0
WBGene00002985	-0.00356762	lig-1	C29A12.3	V 2.819747	0	1	0	0	0
WBGene00020839	-0.00356329	usp-5	T27A3.2	I 0.785773	0	0	0	0	0
WBGene00013096	-0.0035588	mcd-1	Y51H1A.6	II 21.046610	0	0	0	0	0
WBGene00003964	-0.00355709	pdi-3	H06O01.1	I 1.653385	1	0	0	0	0
WBGene00017372	-0.00355658	F10G7.9	F10G7.9	II -3.149676	0	1	0	0	0
WBGene00001340	-0.00355459	etr-1	T01D1.2	II -15.902600	1	0	0	0	0
WBGene00011412	-0.00355435	mrpl-16	T04A8.11	III -2.812489	0	0	0	0	0
WBGene00010081	-0.00355369	F55A11.8	F55A11.8	V 3.381446	0	1	1	0	0
WBGene00010305	-0.00355298	F59A2.5	F59A2.5	III -6.973363	0	1	0	0	0
WBGene00021311	-0.00355211	thoc-5	Y32H12A.2	III -1.806540	0	1	0	0	0
WBGene00000813	-0.00355166	csn-1	Y59A8A.1	V 13.315210	0	0	0	0	0
WBGene00002850	-0.00355047	let-716	C16A3.3	III -1.316461	0	1	0	0	0
WBGene00018964	-0.00354945	F56D2.2	F56D2.2	III -1.526937	0	1	0	0	0
WBGene00007444	-0.00354924	C08F8.2	C08F8.2	IV 4.910510	0	1	0	0	0
WBGene00006473	-0.00354918	tag-124	E02H1.3	II 1.615757	0	1	0	0	0
WBGene00010583	-0.00354751	K05C4.7	K05C4.7	I 26.570681	0	1	0	0	0
WBGene00045419	-0.0035406	lsy-12	R07B5.9	V 2.201053	0	0	0	0	0
WBGene00011600	-0.00354039	zim-2	T07G12.10	IV 4.624032	0	0	0	0	0
WBGene00017708	-0.00354012	F22E5.9	F22E5.9	II -12.247890	0	1	1	0	0
WBGene00004326	-0.00353798	rde-4	T20G5.11	III 2.019907	0	1	0	0	0
WBGene00003074	-0.0035371	lars-2	ZK524.3	I 2.094540	0	0	0	0	0
WBGene00001999	-0.00353482	hrp-1	F42A6.7	IV -4.684262	0	1	0	0	0
WBGene00001037	-0.00353468	dnj-19	T05C3.5	V -1.790988	1	0	0	0	0
WBGene00010678	-0.00353463	K08F4.3	K08F4.3	IV 4.531652	0	0	0	0	0
WBGene00011303	-0.00353416	R166.3	R166.3	II 3.076234	1	0	0	0	0
WBGene00000041	-0.00353358	aco-2	F54H12.1	III -0.455963	1	0	0	0	0
WBGene00009187	-0.00353196	F27D4.1	F27D4.1	I 2.292733	1	0	0	0	0
WBGene00015011	-0.00352292	B0041.8	B0041.8	I -1.034377	0	0	0	0	0
WBGene00021227	-0.00352091	mct-1	Y19D10A.12	V -14.856200	0	0	0	0	0
WBGene00011033	-0.00352037	R05D11.5	R05D11.5	I 2.983588	1	0	0	0	0
WBGene00009172	-0.00351951	F26F2.7	F26F2.7	V 25.015200	1	0	0	0	0
WBGene00003783	-0.00351677	nos-1	R03D7.7	II 3.134193	0	1	1	0	0
WBGene00006729	-0.0035158	ucp-4	K07B1.3	V 1.990988	0	0	0	0	0
WBGene00013550	-0.00350937	Y75B8A.14	Y75B8A.14	III 16.127489	0	1	0	0	0
WBGene00016118	-0.00350858	C25H3.9	C25H3.9	II -0.968325	1	0	0	0	0
WBGene00003136	-0.00350566	mau-2	C09H6.3	I 2.561189	0	1	0	0	0
WBGene00001090	-0.00350115	drh-1	F15B10.2	IV 3.214000	0	0	0	0	0
WBGene00000226	-0.00349657	atl-1	T06E4.3	V 2.060219	0	1	0	0	0
WBGene00020915	-0.00349527	nol-58	W01B11.3	I -4.100308	0	1	0	0	0
WBGene00008458	-0.0034928	E02H1.6	E02H1.6	II 1.616049	0	1	0	0	0
WBGene00016493	-0.0034913	C37A2.7	C37A2.7	I 1.320930	0	0	0	0	0
WBGene00013360	-0.00348968	Y60A3A.9	Y60A3A.9	V 24.102791	0	0	0	0	0
WBGene00004506	-0.00348899	rpt-6	Y49E10.1	III 17.199640	1	0	0	0	0
WBGene00022742	-0.00348822	ZK430.7	ZK430.7	II -4.544079	0	1	0	0	0
WBGene00016444	-0.00348683	C35D10.7	C35D10.7	III -2.416619	0	1	0	0	0
WBGene00021560	-0.00348562	coh-4	Y45G5AM.8	V -6.344190	0	0	0	0	0
WBGene00004336	-0.00348466	ret-1	W06A7.3	V 6.945422	1	0	0	0	0
WBGene00018635	-0.00348375	nprl-2	F49E8.1	IV 3.355710	0	1	0	0	0
WBGene00018156	-0.00348358	ncbp-1	F37E3.1	I 1.082740	0	1	0	0	0
WBGene00011050	-0.00348198	agl-1	R06A4.8	II 22.911440	1	0	0	0	0
WBGene00018928	-0.00348119	F56B3.2	F56B3.2	IV -23.519119	0	0	0	0	0
WBGene00009276	-0.00348104	F30F8.9	F30F8.9	I 2.373831	0	0	0	0	0
WBGene00012887	-0.003478	Y45F10D.7	Y45F10D.7	IV 10.860780	0	1	0	0	0
WBGene00019600	-0.00347714	rga-3	K09H11.3	V -1.143607	0	1	0	0	0
WBGene00007501	-0.00347378	apc-17	C09H10.7	II 3.275802	0	0	0	0	0
WBGene00017811	-0.00347223	F26A1.13	F26A1.13	III -2.423058	0	0	0	0	0
WBGene00008151	-0.00347191	C47E12.7	C47E12.7	IV 4.458450	0	1	0	0	0
WBGene00004014	-0.00346275	phb-1	Y37E3.9	I -11.894810	1	0	0	0	0
WBGene00013133	-0.00346267	Y53C10A.2	N.A.	N.A.	0	0	0	0	1
WBGene00022850	-0.00346185	ZK1127.3	ZK1127.3	II 0.359745	0	0	0	0	0
WBGene00002152	-0.00346139	iars-1	R11A8.6	IV 4.579115	1	0	0	0	0
WBGene00002073	-0.00346117	ima-2	F26B1.3	I 0.958776	0	1	0	0	0
WBGene00007785	-0.00345931	tofu-1	C27H6.3	V 2.225300	0	1	0	0	0
WBGene00016888	-0.00345893	C52E12.1	C52E12.1	II 0.311648	1	0	0	0	0
WBGene00016236	-0.00345588	cec-9	C29H12.5	II -0.472322	0	1	0	0	0
WBGene00003081	-0.00345284	lsm-7	ZK593.7	IV 4.752563	0	1	0	0	0
WBGene00004881	-0.00344887	smg-3	Y73B6BL.18	IV 3.171083	0	0	0	0	0
WBGene00000419	-0.00344751	ced-5	C02F4.1	IV 4.610670	0	0	0	0	0
WBGene00001598	-0.00344545	glh-1	T21G5.3	I 1.412604	0	1	0	0	0
WBGene00007637	-0.00343697	dhhc-7	C17D12.1	I 9.321190	1	0	0	0	0
WBGene00015742	-0.00343404	kxd-1	C13F10.2	V 0.635099	0	1	0	0	0
WBGene00012182	-0.00343361	osta-3	W01D2.5	II 23.529800	0	0	0	0	0
WBGene00004975	-0.00343187	spe-39	ZC404.3	V 0.262561	0	1	0	0	0
WBGene00004391	-0.0034305	rnr-1	T23G5.1	III 0.326335	1	0	0	0	0
WBGene00016650	-0.00343003	ubr-4	C44E4.1	I -1.037370	1	0	0	0	0
WBGene00015187	-0.00342906	B0432.6	N.A.	N.A.	0	0	0	0	0
WBGene00010048	-0.00342655	F54D5.2	F54D5.2	II 3.767013	0	1	0	0	0
WBGene00022363	-0.00342556	Y92H12BL.1	Y92H12BL.1	I -14.698080	0	0	0	0	0
WBGene00045078	-0.00342435	C46C2.7	C46C2.7	IV 4.107310	0	0	0	0	0
WBGene00045483	-0.00342403	oxy-5	F56H1.7	I 0.444147	0	0	0	0	0
WBGene00002070	-0.00341822	ile-1	K07A1.8	I 3.807199	0	0	0	0	0
WBGene00017549	-0.0034175	pid-1	F18A1.8	II 0.521927	0	0	0	0	0
WBGene00001405	-0.00341706	fce-1	C04F12.10	I 3.860080	1	0	0	0	0
WBGene00013461	-0.00341693	Y67H2A.2	Y67H2A.2	IV 8.515863	0	0	0	0	0
WBGene00022198	-0.00341299	Y71H2B.11	Y71H2B.11	III -11.358550	0	0	0	0	0
WBGene00003133	-0.00341135	mat-2	W10C6.1	II 3.316379	0	1	0	0	0
WBGene00015083	-0.00340892	egg-1	B0244.8	III -1.446664	0	1	1	0	0
WBGene00007788	-0.0034058	C28A5.1	C28A5.1	III -3.173437	0	1	1	0	0
WBGene00002066	-0.00340427	ifg-1	M110.4	II 0.750204	0	0	0	0	0
WBGene00018208	-0.00340065	F39G3.3	F39G3.3	V -4.469781	0	0	0	0	0
WBGene00021686	-0.00339998	Y48G8AL.5	Y48G8AL.5	I -16.642321	0	0	0	0	0
WBGene00020036	-0.00339619	R12E2.11	R12E2.11	I -1.642440	0	0	0	0	0
WBGene00001225	-0.00339469	eif-3.B	Y54E2A.11	II 23.480261	1	0	0	0	0
WBGene00011367	-0.00339436	snpc-3.4	T02C12.2	III -4.026170	0	1	0	0	0
WBGene00007505	-0.00339161	pezo-1	C10C5.1	IV 4.189659	0	0	0	0	0
WBGene00013210	-0.00338946	Y54G9A.7	Y54G9A.7	II 19.962469	0	0	0	0	0
WBGene00018181	-0.00338267	F38E1.9	F38E1.9	V 1.325969	0	0	0	0	0
WBGene00003253	-0.00338237	mig-22	PAR2.4	III -0.061227	1	0	0	0	0
WBGene00016737	-0.00338218	miro-2	C47C12.4	X -1.298010	0	0	0	0	0
WBGene00009368	-0.00338214	pole-1	F33H2.5	I 29.271400	0	0	0	0	0
WBGene00008399	-0.00338205	D2005.4	D2005.4	I 2.366494	0	1	0	0	0
WBGene00009365	-0.00338099	F33H1.4	F33H1.4	II 2.175895	0	1	0	0	0
WBGene00013679	-0.00337964	Y105E8A.21	Y105E8A.21	I 25.758169	0	0	0	0	0
WBGene00019941	-0.00337822	pgam-5	R07G3.5	II 0.504952	0	1	0	0	0
WBGene00010582	-0.00337787	K05C4.5	K05C4.5	I 26.602720	0	1	0	0	0
WBGene00002144	-0.0033762	inx-22	Y47G6A.2	I -3.141923	0	1	0	0	0
WBGene00012353	-0.00337606	W09C5.7	W09C5.7	I 21.635611	0	0	0	0	0
WBGene00194861	-0.00337519	H04D03.6	H04D03.6	III 2.502049	0	0	0	0	0
WBGene00018963	-0.00336857	ucr-1	F56D2.1	III -1.521590	1	0	0	0	0
WBGene00004914	-0.0033647	snr-1	Y116A8C.42	IV 16.129530	0	1	0	0	0
WBGene00015029	-0.00336421	B0207.6	B0207.6	I 0.481856	0	1	0	0	0
WBGene00016656	-0.00336305	C44E4.7	N.A.	N.A.	0	0	0	0	0
WBGene00011435	-0.00336233	T04D3.8	T04D3.8	I 17.621380	0	0	0	0	0
WBGene00012390	-0.003359	gpap-1	Y6B3B.5	I 21.656099	1	0	0	0	0
WBGene00003799	-0.00335718	npp-13	Y37E3.15	I -11.816150	1	0	0	0	0
WBGene00008344	-0.00335386	C56A3.5	C56A3.5	V 5.445532	0	1	0	0	0
WBGene00012601	-0.00334782	Y38E10A.23	N.A.	N.A.	0	0	0	0	0
WBGene00012111	-0.00334728	T28A8.5	T28A8.5	III 21.247841	0	1	0	0	0
WBGene00012806	-0.00334615	Y43F4B.9	Y43F4B.9	III 21.210159	0	0	0	0	0
WBGene00012879	-0.00334117	fbxa-215	Y45F10C.3	IV 10.550000	0	1	0	0	0
WBGene00003241	-0.00333984	mig-5	T05C12.6	II 0.749075	0	1	0	0	0
WBGene00021270	-0.00333916	Y23H5A.3	Y23H5A.3	I -8.140908	0	1	0	0	0
WBGene00014023	-0.00333847	lnkn-1	ZK637.3	III -0.012597	0	0	0	1	0
WBGene00021430	-0.00333422	Y38F2AR.12	Y38F2AR.12	IV -7.518337	0	0	0	0	0
WBGene00021292	-0.00333384	copb-1	Y25C1A.5	II -8.613750	1	0	0	0	0
WBGene00013201	-0.0033316	dus-2	Y54E5A.6	I 26.384800	0	0	0	0	0
WBGene00020500	-0.00333104	T14B4.3	T14B4.3	II 0.050062	0	1	0	0	0
WBGene00019997	-0.00332437	R10F2.6	R10F2.6	III -8.449360	0	0	0	0	0
WBGene00021247	-0.00331806	Y22D7AL.9	Y22D7AL.9	III -20.279070	0	0	0	0	0
WBGene00004417	-0.00331721	rpl-6	R151.3	III -0.769674	0	0	0	0	0
WBGene00020113	-0.00331708	R151.10	R151.10	III -0.767928	1	0	0	0	0
WBGene00007969	-0.00331497	acs-19	C36A4.9	III -4.247662	1	0	0	0	0
WBGene00018328	-0.00331375	F42A6.6	F42A6.6	IV -4.694060	0	1	0	0	0
WBGene00020588	-0.00331312	T19H12.2	T19H12.2	V -3.755015	0	1	0	0	0
WBGene00003950	-0.00331233	pbs-4	T20F5.2	I -1.921998	0	1	0	0	0
WBGene00019712	-0.00331136	rmh-1	M01E11.3	I 0.200567	0	1	0	0	0
WBGene00018898	-0.00331105	F55F10.1	F55F10.1	IV 0.191138	0	1	0	0	0
WBGene00000165	-0.00331097	aps-3	Y48G8AL.14	I -16.936440	1	0	0	0	0
WBGene00006976	-0.00331038	zhp-3	K02B12.8	I 2.903471	0	1	0	0	0
WBGene00012094	-0.00331037	T27E9.2	T27E9.2	III 21.218309	0	0	0	1	0
WBGene00002994	-0.00330976	lin-5	T09A5.10	II 0.586677	0	1	0	0	0
WBGene00021652	-0.00330676	Y47G6A.29	N.A.	N.A.	0	0	0	0	0
WBGene00018835	-0.00330432	F54F2.7	F54F2.7	III -0.049185	1	0	0	0	0
WBGene00010896	-0.00330204	M28.5	M28.5	II 3.122915	0	1	0	0	0
WBGene00003926	-0.00330066	pas-5	F25H2.9	I 5.055170	0	1	0	0	0
WBGene00001814	-0.00329899	haf-4	W04C9.1	I -18.998051	0	0	0	0	0
WBGene00003796	-0.00329768	npp-10	ZK328.5	III -1.427042	0	1	0	0	0
WBGene00004360	-0.00329564	rib-1	F12F6.3	IV 5.009057	0	0	0	0	0
WBGene00013376	-0.00329555	Y62E10A.6	Y62E10A.6	IV 8.784007	1	0	0	0	0
WBGene00004886	-0.00329346	smi-1	Y39A3CR.1	III -15.823620	0	0	0	0	0
WBGene00020936	-0.00329134	hrpf-1	W02D3.11	I 1.308772	1	0	0	0	0
WBGene00019898	-0.00329127	R05G6.4	R05G6.4	IV 3.341843	0	1	0	0	0
WBGene00019811	-0.00328909	egg-2	R01H2.3	III -0.804974	0	1	1	0	0
WBGene00000962	-0.00328725	dhc-1	T21E12.4	I -1.310427	1	0	0	0	0
WBGene00011334	-0.00328676	mrps-14	T01E8.6	II 2.324153	1	0	0	0	0
WBGene00022425	-0.00328662	plst-1	Y104H12BR.1	IV -20.410179	0	0	0	0	0
WBGene00043060	-0.0032862	R144.12	R144.12	III -2.246786	1	0	0	0	0
WBGene00007329	-0.00328047	C05C10.2	C05C10.2	II 1.786110	1	0	0	0	0
WBGene00015074	-0.00327908	natc-2	B0238.10	V -2.336102	1	0	0	0	0
WBGene00015525	-0.00327761	rha-2	C06E1.10	III -0.222823	0	0	0	0	0
WBGene00013532	-0.00327141	Y73F8A.27	Y73F8A.27	IV 14.071710	1	0	0	0	0
WBGene00044310	-0.00326938	H20J04.9	H20J04.9	II -4.808296	0	0	0	0	0
WBGene00004239	-0.00326914	puf-3	Y45F10A.2	IV 9.432586	0	1	1	0	0
WBGene00007018	-0.0032691	mdt-18	C55B7.9	I 1.158763	0	1	0	0	0
WBGene00004460	-0.00326872	rpn-3	C30C11.2	III -0.259374	0	1	0	0	0
WBGene00007698	-0.00326645	qns-1	C24F3.4	IV 4.560870	1	0	0	0	0
WBGene00021351	-0.00326495	eif-2alpha	Y37E3.10	I -11.889000	1	0	0	0	0
WBGene00020417	-0.00326273	nuo-2	T10E9.7	I 1.209354	1	0	0	0	0
WBGene00001035	-0.00326207	dnj-17	T03F6.2	III 21.212851	0	1	0	0	0
WBGene00006933	-0.00325811	vps-35	F59G1.3	II -0.853861	0	0	0	0	0
WBGene00011580	-0.00325628	ddx-19	T07D4.4	II 0.921880	0	1	0	0	0
WBGene00010771	-0.00325163	K11D2.5	K11D2.5	I 13.333360	0	0	0	0	0
WBGene00003214	-0.00325152	mel-32	C05D11.11	III -1.270542	1	0	0	0	0
WBGene00007258	-0.00324861	hasp-1	C01H6.9	I 1.850270	0	1	0	0	0
WBGene00008339	-0.00324636	C55A6.10	C55A6.10	V 3.175906	1	0	0	0	0
WBGene00022862	-0.00324526	ZK1236.1	ZK1236.1	III -0.261681	0	0	0	0	0
WBGene00004931	-0.00324246	sod-2	F10D11.1	I 2.830848	1	0	0	0	0
WBGene00019009	-0.00324225	clec-90	F57C9.2	I -0.707218	0	0	0	0	0
WBGene00021891	-0.00324099	Y54G2A.27	Y54G2A.27	IV -6.660169	0	0	0	0	0
WBGene00022036	-0.00324069	Y65B4BL.4	Y65B4BL.4	I -18.986490	0	0	0	0	0
WBGene00184990	-0.00323215	C14B1.12	C14B1.12	III -4.327620	0	0	0	0	0
WBGene00008506	-0.003231	tkt-1	F01G10.1	IV 4.563870	1	0	0	0	0
WBGene00006888	-0.00323053	vbh-1	Y54E10A.9	I -4.474897	1	0	0	0	0
WBGene00009666	-0.00322996	slc-25A42	F43G9.3	I 2.996087	1	0	0	0	0
WBGene00003924	-0.00322071	pas-3	Y110A7A.14	I -0.410020	1	0	0	0	0
WBGene00007092	-0.00321656	B0001.7	B0001.7	IV 5.743047	0	1	0	0	0
WBGene00011272	-0.00321595	dtmk-1	R53.2	II 1.815752	1	0	0	0	0
WBGene00017988	-0.00321328	fipp-1	F32D1.9	V -5.734055	0	1	0	0	0
WBGene00012868	-0.00321306	tbc-9	Y45F10A.6	IV 9.298292	1	0	0	0	0
WBGene00000421	-0.00320992	ced-7	C48B4.4	III 0.651197	1	0	0	0	0
WBGene00044431	-0.0032081	W03G9.8	W03G9.8	I -0.445428	1	0	0	0	0
WBGene00002162	-0.00320593	isp-1	F42G8.12	IV 3.622401	0	0	0	1	0
WBGene00019971	-0.00320193	ergo-1	R09A1.1	V -19.871820	0	1	0	0	0
WBGene00007587	-0.0031987	mma-1	C14C10.4	V 4.520290	1	0	0	0	0
WBGene00022398	-0.00319828	Y97E10AR.3	Y97E10AR.3	V 1.000746	0	1	0	0	0
WBGene00010697	-0.00319592	uda-1	K08H10.4	V 2.231155	1	0	0	0	0
WBGene00021206	-0.0031897	N.A.	N.A.	N.A.	0	1	0	0	0
WBGene00010061	-0.00318679	F54E12.2	F54E12.2	IV 4.959973	0	1	0	0	0
WBGene00015487	-0.00318662	mrps-17	C05D11.10	III -1.280765	1	0	0	0	0
WBGene00015075	-0.00318555	B0238.11	B0238.11	V -2.338746	0	1	0	0	0
WBGene00006993	-0.00318552	zyg-8	Y79H2A.11	III 14.687160	0	0	0	0	0
WBGene00012474	-0.00318545	attf-6	Y18D10A.1	I 14.043420	0	1	0	0	0
WBGene00000465	-0.00318351	cpg-1	C07G2.1	III -3.155073	0	1	1	0	0
WBGene00000532	-0.00318283	clh-5	C07H4.2	II 1.014364	1	0	0	0	0
WBGene00010279	-0.00317897	letm-1	F58G11.1	V 5.565785	1	0	0	0	0
WBGene00021795	-0.00317866	Y52E8A.2	Y52E8A.2	II -4.888973	0	0	0	0	0
WBGene00020763	-0.00317757	ztf-18	T24C4.7	III -25.393890	0	1	0	0	0
WBGene00021644	-0.00317713	Y47G6A.18	Y47G6A.18	I -3.201139	0	0	0	1	0
WBGene00004704	-0.00317665	rsp-7	D2089.1	II 3.123043	0	1	0	0	0
WBGene00008683	-0.00317416	repo-1	F11A10.2	IV 5.673895	0	1	0	0	0
WBGene00000247	-0.00317202	bec-1	T19E7.3	IV 2.200270	1	0	0	0	0
WBGene00022028	-0.00316833	Y65B4A.4	Y65B4A.4	I -18.757500	0	0	0	0	0
WBGene00011250	-0.00316823	R11H6.2	R11H6.2	V 6.538951	0	1	0	0	0
WBGene00002180	-0.00316801	jtr-1	Y77E11A.4	IV -19.513920	0	0	0	0	0
WBGene00022107	-0.00316644	Y71F9AL.1	Y71F9AL.1	I -5.292306	0	0	0	0	0
WBGene00006373	-0.00316403	syx-5	F55A11.2	V 3.329829	1	0	0	0	0
WBGene00016889	-0.00316202	lst-6	C52E12.4	II 0.289206	0	0	0	0	0
WBGene00022381	-0.00316029	ubxn-2	Y94H6A.9	IV -6.746885	0	0	0	0	0
WBGene00021200	-0.00315771	cyp-31A3	Y17G9B.3	IV 0.936961	0	0	0	0	0
WBGene00021359	-0.00315677	Y37E11AL.3	Y37E11AL.3	IV -2.647481	0	0	0	0	0
WBGene00004466	-0.00315425	rpn-10	B0205.3	I 5.064636	0	1	0	0	0
WBGene00011282	-0.00315343	R74.8	R74.8	III -3.669265	0	1	0	0	0
WBGene00018152	-0.00314962	acs-4	F37C12.7	III -0.777808	0	1	0	0	0
WBGene00013075	-0.00314554	Y51A2D.7	Y51A2D.7	V 16.856730	0	0	0	0	0
WBGene00007780	-0.00314551	C27D8.4	C27D8.4	IV 6.140491	0	0	0	0	0
WBGene00001228	-0.00314164	eif-3.E	B0511.10	I 5.059668	0	1	0	0	0
WBGene00018599	-0.0031412	F48C1.6	F48C1.6	I -0.144776	0	0	0	0	0
WBGene00010843	-0.00313369	M03C11.6	M03C11.6	III 2.495968	0	0	0	0	0
WBGene00008133	-0.00313355	efsc-1	C47B2.7	I 16.815861	0	0	0	0	0
WBGene00001029	-0.0031329	dnj-11	F38A5.13	IV 3.209836	0	1	0	0	0
WBGene00016124	-0.00313287	dnc-4	C26B2.1	IV 3.581897	0	1	0	0	0
WBGene00014227	-0.00313071	ZK1128.1	ZK1128.1	III 1.834003	0	0	0	0	0
WBGene00002148	-0.0031266	gon-14	F44C4.4	V 0.110981	0	1	0	0	0
WBGene00011859	-0.0031265	T20D3.6	T20D3.6	IV 4.186826	1	0	0	0	0
WBGene00044131	-0.00312624	Y45G12C.16	Y45G12C.16	V -14.835120	0	0	0	0	0
WBGene00021830	-0.00312514	Y54E10A.10	Y54E10A.10	I -4.473519	1	0	0	0	0
WBGene00021827	-0.00312335	dnc-6	Y54E10A.5	I -4.473586	1	0	0	0	0
WBGene00018071	-0.0031212	F35H10.6	F35H10.6	IV 3.706178	0	0	0	0	0
WBGene00011806	-0.00311215	ekl-6	T16G12.5	III 1.763453	0	1	0	0	0
WBGene00008502	-0.00311202	skih-2	F01G4.3	IV 4.908600	0	0	0	0	0
WBGene00014243	-0.00310909	dcaf-1	ZK1251.9	IV 4.376297	0	1	0	0	0
WBGene00019766	-0.00310873	M4.1	M4.1	IV -5.561371	0	0	0	0	0
WBGene00022360	-0.00310696	Y92H12A.4	Y92H12A.4	I -14.598700	0	0	0	0	0
WBGene00000818	-0.00310591	csn-6	Y67H2A.6	IV 8.517699	1	0	0	0	0
WBGene00013167	-0.00310588	Y53F4B.21	Y53F4B.21	II 24.044970	0	1	0	0	0
WBGene00005020	-0.00310116	sqv-2	Y110A2AL.14	II -9.489775	0	0	0	0	0
WBGene00018995	-0.00310085	ccpp-1	F56H1.5	I 0.442013	0	1	0	0	0
WBGene00004441	-0.00309725	rpl-27	C53H9.1	I -12.675560	1	0	0	0	0
WBGene00021750	-0.00309666	Y50D4C.6	Y50D4C.6	V -19.917721	0	0	0	0	0
WBGene00022773	-0.00309562	ZK616.3	ZK616.3	IV 1.654897	0	0	0	0	0
WBGene00009124	-0.00309287	rtel-1	F25H2.13	I 5.055844	0	1	0	0	0
WBGene00004047	-0.00309217	plx-1	Y55F3AL.1	IV -22.879580	0	0	0	0	0
WBGene00011611	-0.00309042	T08D2.6	T08D2.6	X -20.597639	0	0	0	0	0
WBGene00003835	-0.00308748	nxf-2	C15H11.6	V 6.291755	0	1	1	0	0
WBGene00018777	-0.00308633	F53H1.3	F53H1.3	IV -20.311581	0	0	0	0	0
WBGene00022785	-0.00308414	ZK652.6	ZK652.6	III -0.576186	1	0	0	0	0
WBGene00020796	-0.00308348	mrpl-28	T25D3.2	II -15.935390	0	0	0	0	0
WBGene00017855	-0.0030819	F27C1.6	F27C1.6	I -0.015126	0	1	0	0	0
WBGene00003218	-0.00307945	mep-1	M04B2.1	IV 4.998512	1	0	0	0	0
WBGene00001482	-0.00307746	fog-2	Y113G7B.5	V 24.921169	0	1	0	0	0
WBGene00006958	-0.0030771	wve-1	R06C1.3	I 13.010090	0	0	0	0	0
WBGene00000773	-0.00307609	cpf-1	F28C6.3	II 0.824213	0	1	0	0	0
WBGene00002363	-0.00307604	let-92	F38H4.9	IV 5.322544	1	0	0	0	0
WBGene00007118	-0.00307458	npp-22	B0240.4	V 3.317003	0	0	0	1	0
WBGene00003132	-0.00307263	mat-1	Y110A7A.17	I -0.397417	0	1	0	0	0
WBGene00008118	-0.00307158	madf-8	C46F11.3	III -5.004501	0	1	0	0	0
WBGene00004339	-0.00307082	rfc-3	C39E9.13	IV 7.862854	0	1	0	0	0
WBGene00010230	-0.00306436	rpac-19	F58A4.9	III 0.819375	0	1	0	0	0
WBGene00003415	-0.00305862	2001-03-01	F58B3.5	IV 5.092665	1	0	0	0	0
WBGene00001020	-0.00305813	dnj-2	B0035.2	IV 4.950371	1	0	0	0	0
WBGene00003129	-0.00305804	map-1	Y37E11AL.7	IV -2.675140	0	0	0	0	0
WBGene00010458	-0.00305766	mrpl-10	K01C8.6	II 0.757024	0	0	0	0	0
WBGene00006997	-0.00305731	zyg-12	ZK546.1	II -2.635415	0	0	0	0	0
WBGene00008062	-0.00305577	set-32	C41G7.4	I 3.787822	0	1	0	0	0
WBGene00018923	-0.00305237	eme-1	F56A6.4	I -18.756800	0	0	0	0	0
WBGene00011111	-0.00304773	snfc-5	R07E5.3	III -3.177602	0	1	0	0	0
WBGene00017348	-0.00304445	F10E7.6	F10E7.6	II 0.494956	0	0	0	0	0
WBGene00015809	-0.00304432	C16A3.4	C16A3.4	III -1.317854	0	1	0	0	0
WBGene00017142	-0.00304294	EEED8.14	EEED8.14	II -1.673991	0	1	1	0	0
WBGene00009139	-0.00304274	F25H9.7	F25H9.7	V 5.349032	1	0	0	0	0
WBGene00194986	-0.00304239	T27F7.4	T27F7.4	II -2.604341	0	0	0	0	0
WBGene00016249	-0.00304159	mrpl-32	C30C11.1	III -0.257990	0	1	0	0	0
WBGene00016582	-0.0030413	vps-8	C42C1.4	IV 5.830290	0	0	0	0	0
WBGene00018475	-0.00303937	mrpl-14	F45E12.5	II 0.501331	1	0	0	0	0
WBGene00001601	-0.00303605	glh-4	T12F5.3	I -2.771220	0	1	0	0	0
WBGene00008041	-0.00303496	ufc-1	C40H1.6	III 0.416172	1	0	0	0	0
WBGene00009145	-0.00303376	F26A3.7	F26A3.7	I 2.229867	0	1	0	0	0
WBGene00021952	-0.00303024	vha-19	Y55H10A.1	IV -4.576808	1	0	0	0	0
WBGene00012544	-0.00302872	Y37D8A.2	Y37D8A.2	III 19.048639	0	0	0	0	0
WBGene00021973	-0.00302783	emc-2	Y57G7A.10	II -15.513400	0	0	0	0	0
WBGene00018064	-0.00302529	cdc-73	F35F11.1	IV -0.973707	0	1	0	0	0
WBGene00017750	-0.00302485	F23F1.10	F23F1.10	II -17.973619	0	0	0	0	0
WBGene00002845	-0.00302394	let-711	F57B9.2	III -0.875257	1	0	0	0	0
WBGene00018891	-0.00302299	F55F8.3	F55F8.3	I 0.291710	0	1	0	0	0
WBGene00017797	-0.00302182	symk-1	F25G6.2	V 1.472766	0	1	0	0	0
WBGene00022031	-0.00301948	Y65B4A.8	Y65B4A.8	I -18.621510	0	0	0	0	0
WBGene00000937	-0.00301593	dbr-1	C55B7.8	I 1.155283	0	1	0	0	0
WBGene00004453	-0.00301401	rpl-39	C26F1.9	V 0.887662	1	0	0	0	0
WBGene00015092	-0.00301183	mrpl-47	B0261.4	I -0.262397	1	0	0	0	0
WBGene00006977	-0.0030117	zif-1	F59B2.6	III 0.061132	0	1	0	0	0
WBGene00008145	-0.00300898	set-5	C47E8.8	V 6.706552	0	1	0	0	0
WBGene00007971	-0.00300774	rpb-3	C36B1.3	I 3.038330	0	1	0	0	0
WBGene00019275	-0.00300605	rpac-40	H43I07.2	V -6.303930	0	1	0	0	0
WBGene00002324	-0.00300548	let-49	Y54E5B.3	I 27.911160	0	1	0	0	0
WBGene00016277	-0.00300332	C30G12.6	C30G12.6	II 0.500128	0	1	0	0	0
WBGene00011908	-0.00300294	pash-1	T22A3.5	I 5.058475	0	1	0	0	0
WBGene00021076	-0.00300143	W07E6.5	W07E6.5	II -15.603570	0	0	0	0	0
WBGene00006519	-0.00300028	cox-6A	F54D8.2	III -2.186446	1	0	0	0	0
WBGene00004496	-0.00299876	rps-27	F56E10.4	V -20.012640	1	0	0	0	0
WBGene00018900	-0.00299602	rod-1	F55G1.4	IV 3.337743	0	0	0	0	0
WBGene00016404	-0.00299557	mutd-1	C34D4.13	IV 3.290610	0	0	0	0	0
WBGene00018721	-0.00299296	polh-1	F53A3.2	III -15.755300	0	1	0	0	0
WBGene00020097	-0.00299212	larp-1	R144.7	III -2.237234	1	0	0	0	0
WBGene00016062	-0.00299116	cox-16	C24G6.8	V -1.683100	0	1	0	0	0
WBGene00016326	-0.0029909	ubr-1	C32E8.11	I -2.365110	0	0	0	0	0
WBGene00016117	-0.00298739	C25H3.8	N.A.	N.A.	0	0	0	0	0
WBGene00001358	-0.00298695	evl-20	F22B5.1	II 0.777826	0	1	0	0	0
WBGene00018090	-0.00298354	F36D4.5	F36D4.5	V 2.020290	0	1	0	0	0
WBGene00004502	-0.00298233	rpt-2	F29G9.5	V -0.454333	0	1	0	0	0
WBGene00021170	-0.00298148	arx-4	Y6D11A.2	III -25.582451	1	0	0	0	0
WBGene00010625	-0.00298008	K07C5.2	K07C5.2	V 2.508727	0	0	0	0	0
WBGene00012565	-0.00298002	fbxa-210	Y37H2A.5	V 14.221670	0	0	0	0	0
WBGene00008877	-0.00297993	rtcb-1	F16A11.2	I 3.759350	0	1	0	0	0
WBGene00015184	-0.00297794	djr-1.1	B0432.2	II -15.646280	1	0	0	0	0
WBGene00012341	-0.00297589	catp-6	W08D2.5	IV 4.424980	1	0	0	0	0
WBGene00022087	-0.00297502	Y69A2AR.16	Y69A2AR.16	IV -7.251878	0	0	0	0	0
WBGene00001998	-0.0029737	hpr-17	F32A11.2	II 14.588200	0	0	1	0	0
WBGene00004274	-0.00297225	rab-11.1	F53G12.1	I -19.840330	1	0	0	0	0
WBGene00006730	-0.00295559	uev-1	F39B2.2	I 26.883490	1	0	0	0	0
WBGene00019698	-0.00295445	riok-1	M01B12.5	I -4.485761	0	0	0	1	0
WBGene00008997	-0.00295193	lgc-31	F21A3.7	V 8.328782	0	0	0	0	0
WBGene00021564	-0.0029518	Y45G12B.3	Y45G12B.3	V -13.327710	0	0	0	0	0
WBGene00021035	-0.00295061	W05F2.3	W05F2.3	I -3.790624	0	1	1	0	0
WBGene00015499	-0.00294546	inst-1	C06A5.1	I 0.673422	0	0	0	0	0
WBGene00010913	-0.00294201	M110.3	M110.3	II 0.750121	0	1	0	0	0
WBGene00021956	-0.00294029	Y57E12AL.1	Y57E12AL.1	V 0.504872	0	1	0	0	0
WBGene00004418	-0.00293752	rpl-7	F53G12.10	I -19.625851	0	0	0	0	0
WBGene00003085	-0.00293739	ccar-1	Y37A1B.1	IV 11.401280	0	1	0	0	0
WBGene00013240	-0.00293705	Y56A3A.28	Y56A3A.28	III 13.630400	0	0	0	0	0
WBGene00011225	-0.00293388	R10H10.7	R10H10.7	IV 4.588413	0	1	0	0	0
WBGene00009952	-0.0029329	acaa-2	F53A2.7	III 21.211300	1	0	0	0	0
WBGene00018362	-0.00293134	F42G9.1	F42G9.1	III -26.033480	0	0	0	0	1
WBGene00013252	-0.00292972	Y57A10A.7	Y57A10A.7	II 6.838845	0	0	0	0	0
WBGene00012982	-0.00292753	jmjd-2	Y48B6A.11	II 22.890680	0	0	0	0	0
WBGene00018613	-0.00292658	skpt-1	F48E8.7	III -1.690365	0	1	0	0	0
WBGene00021346	-0.00292646	Y37E3.1	Y37E3.1	I -12.228200	0	0	0	0	0
WBGene00022371	-0.00292499	set-29	Y92H12BR.6	I -14.690760	0	0	0	0	0
WBGene00021687	-0.00292492	Y48G8AL.7	Y48G8AL.7	I -16.927980	0	1	0	0	0
[truncated: 5,240 more rows]

## Sheet: downregulated contributors
Gene ID	WCA score	Public Name	Sequence Name	ubiquitous genes	germline-enriched genes	germline-specific genes	soma-specific genes	sperm genes	P-granules up	P-granules down
WBGene00010661	-0.0736548	tyr-2	K08E3.1	0	0	0	0	0	1	0
WBGene00021005	-0.0484323	ule-1	W03F11.1	0	0	0	0	0	0	1
WBGene00005552	-0.045866	sri-40	Y27F2A.3	0	0	0	0	1	0	0
WBGene00007458	-0.0419627	ule-4	C08F11.11	0	0	0	0	0	0	1
WBGene00013030	-0.0330112	Y49E10.4	Y49E10.4	0	0	0	0	0	0	1
WBGene00022822	-0.0310535	ZK813.3	ZK813.3	0	0	0	0	0	0	0
WBGene00013306	-0.0302373	Y57G11C.8	Y57G11C.8	0	0	0	0	1	0	0
WBGene00018099	-0.028961	ztf-28	F36F12.8	0	1	0	0	0	0	0
WBGene00008378	-0.0279274	ule-3	D1054.11	0	0	0	0	0	0	0
WBGene00022688	-0.0264682	math-47	ZK250.5	0	0	0	0	0	0	0
WBGene00021704	-0.0259175	Y48G9A.11	Y48G9A.11	0	1	0	0	0	0	0
WBGene00013334	-0.0253553	nlp-56	Y57G11C.45	0	0	0	0	0	0	0
WBGene00005223	-0.0242859	srg-66	T05C3.7	0	0	0	0	0	0	0
WBGene00020256	-0.0232476	T05C3.6	T05C3.6	0	0	0	0	0	0	0
WBGene00000547	-0.0231531	clp-7	Y77E11A.11	1	0	0	0	0	0	0
WBGene00017620	-0.0226494	tofu-2	F20A1.9	0	1	0	0	0	0	1
WBGene00022820	-0.0226226	ZK813.1	ZK813.1	0	0	0	0	0	0	1
WBGene00018671	-0.0225145	F52C6.14	F52C6.14	0	0	0	0	0	0	0
WBGene00013393	-0.0224018	Y62H9A.5	Y62H9A.5	0	0	0	0	0	0	0
WBGene00017849	-0.0219798	F27B3.7	F27B3.7	0	0	0	0	0	0	0
WBGene00001727	-0.021749	grl-18	T05C3.4	0	0	0	0	0	0	0
WBGene00017501	-0.0209171	pud-3	F15E11.15	0	0	0	0	0	0	0
WBGene00013394	-0.0207359	ule-5	Y62H9A.6	0	0	0	0	0	0	0
WBGene00018335	-0.0200559	F42A9.6	F42A9.6	0	1	0	0	0	0	0
WBGene00010989	-0.0197315	R03D7.2	R03D7.2	0	1	0	0	0	0	1
WBGene00000819	-0.019578	csp-1	Y48E1B.13	0	0	0	0	0	0	0
WBGene00008377	-0.0194641	D1054.10	D1054.10	1	0	0	0	0	0	0
WBGene00019136	-0.0193741	F59H6.5	F59H6.5	0	0	0	0	0	1	0
WBGene00020254	-0.0191275	T05C3.2	T05C3.2	0	0	0	0	0	0	0
WBGene00017648	-0.0187109	ddo-3	F20H11.5	0	0	0	0	0	1	0
WBGene00043068	-0.018674	F32E10.9	F32E10.9	0	0	0	0	0	0	0
WBGene00194906	-0.0184427	Y53C12A.11	Y53C12A.11	0	0	0	0	0	0	1
WBGene00021721	-0.0183436	Y49F6B.9	Y49F6B.9	0	1	0	0	0	0	1
WBGene00015456	-0.0178076	C04G6.6	C04G6.6	0	1	0	0	0	0	0
WBGene00016150	-0.0177507	hint-3	C26F1.7	0	0	0	0	0	0	0
WBGene00015538	-0.0174017	sams-3	C06E7.1	0	1	0	0	0	0	1
WBGene00008205	-0.0173818	sams-1	C49F5.1	0	0	0	0	0	0	0
WBGene00021236	-0.0171718	pud-1.2	Y19D10B.7	0	0	0	0	0	0	0
WBGene00017490	-0.0169086	pud-2.1	F15E11.1	0	0	0	0	0	0	0
WBGene00022689	-0.0165127	math-48	ZK250.6	0	0	0	0	1	0	0
WBGene00016402	-0.0164226	C34D4.10	C34D4.10	0	1	0	0	0	0	0
WBGene00016565	-0.0160805	C41D11.6	C41D11.6	0	0	0	0	0	1	0
WBGene00017499	-0.0159937	pud-1.1	F15E11.13	0	0	0	0	0	0	0
WBGene00010185	-0.0158247	F57A10.4	F57A10.4	0	1	1	0	0	0	0
WBGene00013537	-0.0158246	Y73F8A.33	Y73F8A.33	0	0	0	0	0	0	0
WBGene00020757	-0.0157945	ucr-2.3	T24C4.1	0	1	0	0	0	0	1
WBGene00013024	-0.0157811	cept-2	Y49A3A.1	0	0	0	0	0	0	1
WBGene00020761	-0.0157533	T24C4.5	T24C4.5	0	1	0	0	0	0	1
WBGene00009511	-0.0156054	F37H8.2	F37H8.2	0	0	0	0	0	0	0
WBGene00022587	-0.0156038	ZC317.1	ZC317.1	0	1	0	0	0	0	0
WBGene00000975	-0.0155033	dhs-12	K08F4.9	1	0	0	0	0	0	1
WBGene00016627	-0.0154351	C44B7.5	C44B7.5	0	0	0	0	0	1	0
WBGene00022590	-0.0153702	ZC317.7	ZC317.7	0	1	0	0	0	0	1
WBGene00021418	-0.0153269	Y38F2AL.6	Y38F2AL.6	0	0	0	0	0	0	0
WBGene00014224	-0.015273	mrps-23	ZK1098.7	0	0	0	0	0	0	0
WBGene00189951	-0.0151648	linc-29	Y73B6BL.269	0	0	0	0	0	0	0
WBGene00013881	-0.0151044	mans-4	ZC410.3	0	0	0	0	0	0	1
WBGene00010539	-0.0148964	ttr-2	K03H1.4	0	0	0	0	0	0	0
WBGene00006740	-0.0148522	ulp-5	K02F2.4	0	1	1	0	0	0	1
WBGene00013894	-0.0148417	ZC434.8	ZC434.8	0	0	0	0	0	0	0
WBGene00013809	-0.0147666	Y116A8C.33	Y116A8C.33	0	0	0	0	0	0	0
WBGene00000251	-0.0147639	bli-1	C09G5.6	0	0	0	0	0	0	0
WBGene00017069	-0.0147611	timm-17B.2	D2096.1	0	1	0	0	0	1	0
WBGene00000144	-0.014711	apc-10	F15H10.3	0	1	1	0	0	0	1
WBGene00012237	-0.0145405	W04A8.2	W04A8.2	0	0	0	0	0	0	0
WBGene00044213	-0.0145209	Y102A5C.36	Y102A5C.36	0	0	0	0	0	0	0
WBGene00012564	-0.014419	fbxa-107	Y37H2A.4	0	0	0	0	0	1	0
WBGene00022854	-0.0143316	cin-4	ZK1127.7	0	1	0	0	0	0	1
WBGene00016907	-0.0142635	C53H9.2	C53H9.2	0	1	0	0	0	0	1
WBGene00020164	-0.0142522	T02G5.4	T02G5.4	0	0	0	1	0	0	0
WBGene00021577	-0.0142308	Y46B2A.2	Y46B2A.2	0	0	0	0	0	1	0
WBGene00022813	-0.0141586	ZK742.3	ZK742.3	0	0	0	0	0	0	0
WBGene00044413	-0.0141007	B0205.12	B0205.12	1	0	0	0	0	0	0
WBGene00015014	-0.0140772	bath-24	B0047.3	0	1	0	0	0	0	0
WBGene00017500	-0.0139834	pud-2.2	F15E11.14	0	0	0	0	0	0	0
WBGene00005153	-0.01393	srf-3	M02B1.1	0	0	0	0	0	0	0
WBGene00022690	-0.0139135	math-49	ZK250.7	0	0	0	0	0	0	0
WBGene00000800	-0.0136528	cars-1	Y23H5A.7	1	0	0	0	0	0	1
WBGene00010227	-0.0136266	F58A4.2	F58A4.2	0	1	0	0	0	0	0
WBGene00008995	-0.0135061	prde-1	F21A3.5	0	0	0	0	0	0	0
WBGene00019095	-0.0133957	F59A7.8	F59A7.8	0	0	0	0	0	0	0
WBGene00012557	-0.0133613	Y37D8A.19	Y37D8A.19	0	0	0	0	0	0	0
WBGene00004179	-0.013337	prg-2	C01G5.2	0	1	0	0	0	0	1
WBGene00018422	-0.0132518	F44E2.9	F44E2.9	0	0	0	0	0	0	0
WBGene00019672	-0.0132025	K12B6.8	K12B6.8	0	0	0	0	0	0	0
WBGene00000473	-0.0130873	cey-2	F46F11.2	0	1	1	0	0	0	1
WBGene00022221	-0.0130531	Y73B3A.20	Y73B3A.20	0	0	0	0	0	0	0
WBGene00018118	-0.0130053	F36H12.2	F36H12.2	0	1	1	0	0	0	0
WBGene00017456	-0.0128975	F14D2.8	F14D2.8	0	1	0	0	0	0	0
WBGene00006925	-0.0127784	vit-1	K09F5.2	0	0	0	0	0	0	0
WBGene00012481	-0.0127133	Y18D10A.11	Y18D10A.11	0	1	0	0	0	0	1
WBGene00022335	-0.0127088	Y82E9BR.2	Y82E9BR.2	0	1	0	0	0	0	1
WBGene00011219	-0.0127065	srxa-10	R10E11.7	0	0	0	0	0	0	0
WBGene00011811	-0.0125893	T16H12.1	T16H12.1	0	1	0	0	0	0	0
WBGene00000770	-0.012587	cpb-1	C40H1.1	0	1	0	0	0	0	0
WBGene00006374	-0.0125497	syx-4	T01B11.3	0	1	0	0	0	0	1
WBGene00022814	-0.0125247	ZK742.4	ZK742.4	0	0	0	0	0	0	0
WBGene00021194	-0.0124381	Y16E11A.2	Y16E11A.2	0	0	0	0	0	1	0
WBGene00008534	-0.0123804	F02H6.1	F02H6.1	0	0	0	0	0	0	1
WBGene00020345	-0.012261	T08B2.4	T08B2.4	0	1	0	0	0	0	0
WBGene00194706	-0.012214	C53A5.16	C53A5.16	0	0	0	0	0	0	0
WBGene00009374	-0.0122135	F34D10.4	F34D10.4	0	0	0	0	0	0	1
WBGene00010263	-0.0121274	wago-4	F58G1.1	0	1	1	0	0	0	1
WBGene00017796	-0.0120832	F25G6.1	F25G6.1	0	0	0	0	0	0	0
WBGene00008580	-0.0119825	dsb-1	F08G5.1	0	1	0	0	0	0	1
WBGene00018020	-0.0119634	F33H12.6	F33H12.6	0	0	0	0	0	1	0
WBGene00009182	-0.0118884	F26H11.4	F26H11.4	0	1	0	0	0	0	0
WBGene00044493	-0.0118466	Y54G2A.50	Y54G2A.50	0	0	0	0	0	0	0
WBGene00022692	-0.011804	ZK250.9	ZK250.9	0	0	0	0	0	1	0
WBGene00000659	-0.0117614	col-84	K12D12.3	0	0	0	0	0	0	0
WBGene00022212	-0.0117551	Y73B3A.10	N.A.	0	0	0	0	0	0	1
WBGene00004954	-0.0117332	spd-3	H34C03.1	0	1	0	0	0	0	0
WBGene00022211	-0.0117216	Y73B3A.9	Y73B3A.9	0	0	0	0	0	0	0
WBGene00007503	-0.0117194	C09H10.9	C09H10.9	0	0	0	0	1	0	0
WBGene00012795	-0.0116073	Y43E12A.3	Y43E12A.3	0	1	1	0	0	0	1
WBGene00010317	-0.0115575	idh-1	F59B8.2	1	0	0	0	0	0	1
WBGene00000392	-0.0115412	cdd-2	F49E8.4	0	0	0	0	0	0	1
WBGene00015540	-0.011515	sams-4	C06E7.3	1	0	0	0	0	0	1
WBGene00016130	-0.0114467	C26B2.8	C26B2.8	0	0	0	0	0	0	0
WBGene00002221	-0.0114404	klp-10	C33H5.4	0	1	0	0	0	0	1
WBGene00044435	-0.0114036	Y20F4.8	Y20F4.8	0	0	0	0	0	0	0
WBGene00016121	-0.0113979	ift-43	C25H3.12	1	0	0	0	0	0	0
WBGene00010195	-0.0113572	pot-2	F57C2.3	0	1	0	0	0	0	0
WBGene00012927	-0.0113174	Y47D3A.14	Y47D3A.14	0	0	0	0	0	0	0
WBGene00015818	-0.0112881	C16A11.5	C16A11.5	0	1	0	0	0	0	1
WBGene00000474	-0.0112343	cey-3	M01E11.5	0	1	1	0	0	0	1
WBGene00015425	-0.0111334	C04E6.11	C04E6.11	0	1	0	0	0	0	1
WBGene00001872	-0.0110798	him-14	ZK1127.11	0	1	0	0	0	0	1
WBGene00021910	-0.011077	stim-1	Y55B1BM.1	0	0	0	0	0	0	0
WBGene00020269	-0.0110738	erfa-1	T05H4.6	1	0	0	0	0	0	1
WBGene00013248	-0.0110121	Y57A10A.3	Y57A10A.3	0	1	0	0	0	0	0
WBGene00022390	-0.0110092	him-19	Y95B8A.11	0	0	0	0	0	0	0
WBGene00016561	-0.0109584	eri-6	C41D11.1	0	0	0	0	0	0	1
WBGene00021613	-0.0109369	ttc-37	Y47A7.1	1	0	0	0	0	0	1
WBGene00010734	-0.0108708	parn-1	K10C8.1	0	1	0	0	0	0	1
WBGene00015766	-0.0108472	C14C11.2	C14C11.2	0	1	1	0	0	0	1
WBGene00013734	-0.0108379	Y111B2A.10	Y111B2A.10	1	0	0	0	0	0	1
WBGene00000479	-0.0107676	cgh-1	C07H6.5	0	1	0	0	0	0	1
WBGene00019132	-0.0107555	bath-19	F59H6.1	0	1	0	0	0	0	0
WBGene00007615	-0.0107527	set-31	C15H11.5	0	1	0	0	0	0	1
WBGene00021920	-0.0107513	mrps-25	Y55F3AM.1	1	0	0	0	0	0	1
WBGene00015148	-0.0107492	hpo-28	B0336.11	0	0	0	1	0	0	0
WBGene00022670	-0.010738	ZK177.2	ZK177.2	0	0	0	0	0	0	0
WBGene00001031	-0.0107299	dnj-13	F54D5.8	1	0	0	0	0	0	1
WBGene00010909	-0.0106939	cisd-3.1	M88.7	0	0	0	0	0	0	0
WBGene00000788	-0.010627	cpz-1	F32B5.8	1	0	0	0	0	1	0
WBGene00012125	-0.0105981	T28D6.5	T28D6.5	0	0	0	0	0	0	0
WBGene00004129	-0.0105842	pqn-42	F53G2.4	0	0	0	1	0	0	0
WBGene00021193	-0.0105423	math-44	Y16E11A.1	0	0	0	0	0	0	0
WBGene00010212	-0.0105062	fbxa-192	F57G4.8	0	1	0	0	0	0	1
WBGene00012768	-0.0104993	eef-1B.2	Y41E3.10	1	0	0	0	0	0	1
WBGene00019254	-0.01049	H31G24.3	H31G24.3	0	0	0	0	0	0	1
WBGene00021283	-0.0104843	Y24D9A.5	N.A.	0	0	0	0	0	0	0
WBGene00022159	-0.0104472	mppa-1	Y71G12B.24	0	0	0	0	0	0	1
WBGene00018660	-0.0104253	F52C6.3	F52C6.3	0	1	0	0	0	0	0
WBGene00001371	-0.010395	exl-1	F26H11.5	1	0	0	0	0	0	0
WBGene00004778	-0.0103934	ser-3	K02F2.6	0	0	0	0	0	0	0
WBGene00001816	-0.0103413	haf-6	Y48G8AL.11	1	0	0	0	0	0	1
WBGene00012640	-0.0102949	Y38H8A.7	Y38H8A.7	0	0	0	0	0	0	0
WBGene00011155	-0.0102781	rbm-3.1	R09B3.2	0	1	0	0	0	0	1
WBGene00044341	-0.010277	ave-1	M01G5.6	0	0	0	0	0	0	1
WBGene00021055	-0.0102727	W06A11.4	W06A11.4	0	0	0	0	0	0	0
WBGene00022737	-0.0102637	tofu-7	ZK418.8	0	1	0	0	0	0	1
WBGene00015134	-0.0102183	B0304.2	B0304.2	0	1	1	0	0	0	1
WBGene00003043	-0.0102084	lip-1	C05B10.1	0	1	0	0	0	0	1
WBGene00021248	-0.0102004	Y22D7AL.10	Y22D7AL.10	1	0	0	0	0	0	1
WBGene00012566	-0.0101856	fbxa-211	Y37H2A.6	0	0	0	0	0	0	0
WBGene00001426	-0.0101856	fkb-1	F36H1.1	1	0	0	0	0	0	0
WBGene00020422	-0.0101766	T10F2.2	T10F2.2	0	0	1	0	0	0	0
WBGene00014112	-0.0101766	ZK856.11	ZK856.11	0	1	0	0	0	0	0
WBGene00018473	-0.0101715	cima-1	F45E4.11	0	0	0	0	0	0	0
WBGene00004064	-0.0100883	pms-2	H12C20.2	0	1	0	0	0	0	1
WBGene00011131	-0.010061	R07H5.11	R07H5.11	0	0	0	0	0	0	0
WBGene00015640	-0.0100124	C09E7.6	C09E7.6	0	0	0	0	0	0	0
WBGene00010309	-0.0100038	rpn-6.2	F59B2.5	0	0	0	0	1	0	0
WBGene00022394	-0.0100022	natb-1	Y97E10AL.3	1	0	0	0	0	0	1
WBGene00019819	-0.00998916	aass-1	R02D3.1	1	0	0	0	0	1	0
WBGene00016978	-0.00995541	C56G2.3	C56G2.3	0	0	0	0	0	0	0
WBGene00001168	-0.00994922	eef-1A.1	F31E3.5	0	0	0	1	0	0	1
WBGene00001498	-0.0099078	fars-3	F22B5.9	1	0	0	0	0	0	1
WBGene00012016	-0.00988748	inpp-1	T25B9.10	0	0	0	0	0	0	0
WBGene00016566	-0.00988183	eri-7	C41D11.7	0	1	0	0	0	0	1
WBGene00021639	-0.0098738	Y47G6A.13	Y47G6A.13	0	0	0	0	0	0	0
WBGene00022045	-0.00984638	mrpl-55	Y66H1A.3	1	0	0	0	0	0	0
WBGene00013156	-0.0098005	Y53F4B.9	Y53F4B.9	1	0	0	0	0	0	1
WBGene00003994	-0.00979589	pgl-3	C18G1.4	0	1	1	0	0	0	1
WBGene00021515	-0.00975265	set-23	Y41D4B.12	0	0	0	0	0	0	0
WBGene00010847	-0.00974111	M04B2.4	M04B2.4	1	0	0	0	0	0	1
WBGene00007194	-0.00973551	B0491.7	B0491.7	0	1	0	0	0	0	1
WBGene00021886	-0.0097102	Y54G2A.21	Y54G2A.21	0	0	0	0	0	0	1
WBGene00001226	-0.00969005	eif-3.C	T23D8.4	1	0	0	0	0	0	1
WBGene00018862	-0.0096693	wago-2	F55A12.1	0	1	0	0	0	0	1
WBGene00018636	-0.00960932	oef-1	F49E8.2	0	1	0	0	0	0	0
WBGene00013678	-0.00956406	Y105E8A.20	Y105E8A.20	1	0	0	0	0	0	1
WBGene00010015	-0.00955827	atad-3	F54B3.3	1	0	0	0	0	0	1
WBGene00002005	-0.00950622	hsp-1	F26D10.3	0	1	0	0	0	0	1
WBGene00138720	-0.00947482	F58H1.8	F58H1.8	0	0	0	0	0	0	0
WBGene00021342	-0.00946986	Y35H6.3	Y35H6.3	0	0	0	0	0	0	0
WBGene00020318	-0.00944261	T07F8.1	T07F8.1	0	0	0	0	0	0	0
WBGene00002061	-0.00943011	ife-3	B0348.6	0	1	0	0	0	0	1
WBGene00044258	-0.00941674	Y57G11C.51	Y57G11C.51	0	0	0	0	0	0	1
WBGene00044344	-0.00939338	mrpl-39	Y46H3A.7	1	0	0	0	0	0	1
WBGene00000550	-0.00938944	clu-1	F55H2.6	1	0	0	0	0	0	1
WBGene00021671	-0.00937761	Y48G1BM.6	Y48G1BM.6	0	0	0	0	0	0	0
WBGene00006707	-0.00937653	ubc-12	R09B3.4	1	0	0	0	0	0	1
WBGene00002214	-0.00937508	klc-1	M7.2	0	1	0	0	0	0	0
WBGene00007580	-0.00936033	C14B1.9	C14B1.9	0	1	0	0	0	0	1
WBGene00018848	-0.00934373	F55A3.2	F55A3.2	0	0	0	0	0	0	0
WBGene00019906	-0.00930901	R05G9R.1	R05G9R.1	0	0	0	0	0	0	0
WBGene00017758	-0.0093071	F23H11.2	F23H11.2	0	0	0	0	0	0	1
WBGene00004015	-0.00930264	phb-2	T24H7.1	1	0	0	0	0	0	1
WBGene00007237	-0.00929504	C01G10.10	C01G10.10	1	0	0	0	0	0	1
WBGene00004488	-0.00929416	rps-19	T05F1.3	0	0	0	0	0	0	1
WBGene00018427	-0.00928966	F44E7.5	F44E7.5	0	1	0	0	0	0	1
WBGene00006936	-0.00928521	glp-4	Y87G2A.5	0	0	0	0	0	0	1
WBGene00001864	-0.0092841	him-5	D1086.4	0	1	1	0	0	0	0
WBGene00012673	-0.00927447	dyf-17	Y39B6A.11	0	0	0	0	0	0	0
WBGene00015504	-0.00926463	C06A5.6	C06A5.6	0	1	1	0	0	0	1
WBGene00015797	-0.00925899	C15F1.8	C15F1.8	0	0	0	0	0	0	0
WBGene00018863	-0.00921761	F55A12.2	F55A12.2	0	0	0	0	0	0	0
WBGene00015642	-0.00919491	C09E7.8	C09E7.8	0	0	0	0	0	0	1
WBGene00011638	-0.00918508	ostb-1	T09A5.11	0	0	0	0	0	0	1
WBGene00002008	-0.00916573	hsp-4	F43E2.8	1	0	0	0	0	0	0
WBGene00015938	-0.00914584	anat-1	C17H12.13	0	1	0	0	0	0	0
WBGene00000903	-0.00913239	daf-7	B0412.2	0	0	0	0	0	0	0
WBGene00022304	-0.00911077	Y76G2A.1	Y76G2A.1	0	0	0	0	0	0	0
WBGene00016243	-0.00910261	C30B5.1	N.A.	0	1	1	0	0	0	1
WBGene00017287	-0.00908659	F09E5.9	F09E5.9	0	0	0	0	0	0	0
WBGene00018901	-0.0090758	slc-25A18.2	F55G1.5	0	1	0	0	0	0	0
WBGene00003676	-0.00906719	nhr-86	Y40B10A.8	0	0	0	0	0	0	0
WBGene00011017	-0.00905788	R04F11.5	R04F11.5	1	0	0	0	0	0	0
WBGene00021328	-0.00904365	npr-23	Y34D9A.2	0	0	0	0	0	0	0
WBGene00022042	-0.00903211	icd-2	Y65B4BR.5	0	1	0	0	0	0	1
WBGene00015251	-0.0090199	B0546.4	B0546.4	1	0	0	0	0	0	0
WBGene00007732	-0.00901936	spe-44	C25G4.4	0	0	1	0	1	0	0
WBGene00009113	-0.00901317	maph-1.2	F25D7.4	0	1	0	0	0	0	0
WBGene00001413	-0.00898891	fem-3	C01F6.4	0	1	0	0	0	0	0
WBGene00009270	-0.00898578	F30F8.1	F30F8.1	0	1	0	0	0	0	1
WBGene00008409	-0.00897665	mpst-1	D2023.5	0	1	0	0	0	0	0
WBGene00004471	-0.00896624	rps-2	C49H3.11	1	0	0	0	0	0	1
WBGene00022399	-0.0089612	Y97E10AR.4	Y97E10AR.4	0	1	0	0	0	0	1
WBGene00021662	-0.00891622	snpc-3.3	Y48G1BL.1	0	1	0	0	0	0	0
WBGene00007099	-0.00890975	trx-2	B0024.9	1	0	0	0	0	0	0
WBGene00018159	-0.0089097	F37F2.2	F37F2.2	0	0	0	0	0	0	0
WBGene00020896	-0.00890832	T28D9.4	T28D9.4	0	0	0	0	0	0	1
WBGene00016030	-0.0088848	C24A1.3	C24A1.3	0	0	0	1	0	0	0
WBGene00007215	-0.00888376	oxa-1	C01A2.3	0	0	0	0	0	0	0
WBGene00015502	-0.00887528	madf-7	C06A5.4	0	0	0	0	0	0	0
WBGene00007334	-0.00887424	C05C10.7	C05C10.7	0	0	0	0	0	0	0
WBGene00007624	-0.00887105	hrde-1	C16C10.3	0	1	0	0	0	0	1
				38	79	16	5	6	13	97

## Sheet: germline spe down contributors
WormBase Gene ID	Public Name	Sequence Name	Genetic Map Position	Expr_pattern Tissue	Expr_pattern LifeStage	Reference	Concise Description	Automated Description	Expression Cluster Summary
WBGene00000144	apc-10	F15H10.3	V 2.547067	N.A.	N.A.	WBPaper00038491(pmid21647448)	apc-10 encodes a homolog of the fission yeast anaphase promoting complex subunit APC10\; apc-10(RNAi) animals are generally unable to progress through meiotic divisions\; initially they produce reduced numbers of viable embryos mixed with inviable embryos, but then show severe germline maintenance defects and become sterile.	apc-10 is an ortholog of human ANAPC10 (anaphase promoting complex subunit 10)\; RNA sequencing and microarray studies indicate that apc-10 is affected by Rotenone, Manganese chloride, Humic substances, and Sirolimus\; tiling array and RNA sequencing studies indicate that apc-10 is enriched in the germline precursor cell, germ line, and intestine and in the AFD neurons.	Enriched in germline precursor cell, germ line, AFD and intestine according to tiling array and RNA-seq. Affected by cyc-1, lin-15B, lin-35, tatn-1, emr-1, lem-2, drh-3, jmjd-3.1, hsf-1, let-418, chd-3, flp-6, pgl-1, pgl-3, glh-4, glh-1, hrde-1, emb-4, sma-4, lin-22, elt-2, elt-7, sir-2.1, fbf-1 and mir-243 according to microarray and RNA-seq. Affected by Rotenone, manganese chloride, Humic Subst…
WBGene00000473	cey-2	F46F11.2	I 0.277059	germ cell, germ line, pharynx, somatic cell	adult Ce, blastula embryo Ce, L1 larva Ce, L2 larva Ce, L3 larva Ce, L4 larva Ce, unfertilized egg Ce	WBPaper00002044(pmid7607073), WBPaper00002610(pmid8948583), WBPaper00003339(pmid9860998), WBPaper00005224(pmid11960010), WBPaper00025088(pmid15837805), WBPaper00026857(pmid16221731), WBPaper00026922(pmid16247027), WBPaper00028807(pmid17115034), WBPaper00033444(pmid19503598), WBPaper00038491(pmid21647448)	cey-2 encodes a cold-shock\/Y-box domain-containing protein\; by homology, CEY-2 is predicted to function as either an RNA-binding protein involved in translation or RNA processing, or a DNA-binding protein involved in transcriptional regulation\; cey-2 mRNA is expressed maternally in the early embryo, in a pattern characteristic of class II maternal RNAs, which are initially detected throughout …	cey-2 is an ortholog of human YBX2 (Y-box binding protein 2), YBX3 (Y-box binding protein 3) and YBX1 (Y-box binding protein 1)\; cey-2 is predicted to have DNA binding activity, based on protein domain information\; cey-2 is expressed in the pharynx, germ line, and the somatic cell\; cey-2 is localized to the ribonucleoprotein complex.	Enriched in germ line, DA neuron, VA neuron, BAG, cephalic sheath cell, dopaminergic neuron, germline precursor cell, hypodermis, pharyngeal muscle cell and hermaphrodite-specific according to proteomic study, tiling array, RNA-seq and microarray. Affected by cgh-1, cid-1, aak-2, lin-15B, atx-3, nhr-49, daf-12, rsr-2, gld-1, let-7, tatn-1, emr-1, lem-2, csr-1, drh-3, prg-1, tdp-1, daf-2, npr-1, j…
WBGene00000474	cey-3	M01E11.5	I 0.187553	dorsal nerve cord, germ cell, germ line, head muscle, intestine, pharyngeal neuron, somatic cell, ventral nerve cord	adult Ce, fully-elongated embryo Ce, L1 larva Ce, L2 larva Ce, L3 larva Ce, L4 larva Ce, unfertilized egg Ce	WBPaper00025088(pmid15837805), WBPaper00026857(pmid16221731), WBPaper00038491(pmid21647448)	cey-3 encodes a protein with a cold-shock\/Y-box domain\; CEY-3 associates with CGH-1, CEY-2, and CEY-4 in cytoplasmic particles of the gonad and early embryo.	cey-3 is an ortholog of human YBX2 (Y-box binding protein 2), YBX3 (Y-box binding protein 3) and YBX1 (Y-box binding protein 1)\; cey-3 exhibits ribonucleoprotein complex binding activity and is predicted to have DNA binding activity, based on protein domain information\; cey-3 is expressed in the intestine, germ line, ventral nerve cord, dorsal nerve cord, head muscle, and the somatic cell\; cey…	Enriched in germ line, BAG, germline precursor cell, hypodermis, pharyngeal muscle cell and Psub3 according to proteomic study, tiling array and RNA-seq. Affected by aak-2, atx-3, nhr-49, tatn-1, emr-1, lem-2, drh-3, prg-1, daf-2, jmjd-3.1, hsf-1, ifg-1, let-418, chd-3, flp-6, mir-34, mafr-1, glp-1, pgl-1, pgl-3, glh-4, glh-1, emb-4, sma-2, sma-4, lin-22, elt-2, elt-7, sir-2.1, fbf-1 and mir-243 …
WBGene00001864	him-5	D1086.4	V 6.092158	gonad	N.A.	WBPaper00000179(pmid17248881), WBPaper00000447(pmid7357613), WBPaper00000498(pmid7262542), WBPaper00000536(pmid7199049), WBPaper00000565(pmid7152245), WBPaper00000608(pmid17246100), WBPaper00000634(pmid6345236), WBPaper00000655(pmid N.A.), WBPaper00000656(pmid6315956), WBPaper00000665(pmid6537930), WBPaper00000676(pmid N.A.), WBPaper00000739(pmid6513961), WBPaper00000879(pmid3517007), WBPaper0000…	him-5 was identified in screens for genes that when mutated resulted in an increased frequency of X chromosome nondisjunction and thus, an increased frequency of genotypically XO males in self-fertile populations\; him-5 functions in X chromosome dynamics by regulating the number and distribution of X chromosome pairing events.	him-5 functions in meiotic DNA double-strand break formation involved in reciprocal meiotic recombination and is involved in meiotic chromosome segregation\; him-5 is expressed in the gonad\; him-5 is localized to the condensed chromosome.	Enriched in germ line and germline precursor cell according to RNA-seq. Affected by nhr-114, tatn-1, gld-2, wdr-5.1, fog-3, jmjd-3.1, ifg-1, chd-3, mir-34, mafr-1, pgl-1, pgl-3, glh-4, glh-1, emb-4, lin-22, sir-2.1, ain-1, spr-5, fbf-1, mir-243, rnp-8, nuo-6 and eat-2 according to microarray and RNA-seq. Affected by Rotenone, stavudine, Zidovudine, Atrazine, Hydrolyzable Tannins, Humic Substances…
WBGene00003994	pgl-3	C18G1.4	V -4.257179	germ line	adult Ce, embryo Ce, L1 larva Ce, L2 larva Ce, L3 larva Ce, L4 larva Ce	WBPaper00024251(pmid15238518), WBPaper00028483(pmid16968818), WBPaper00029190(pmid17368442), WBPaper00031900(pmid18498356), WBPaper00032220(pmid18818082), WBPaper00032509(pmid19167332), WBPaper00033449(pmid19506556), WBPaper00035297(pmid19656483), WBPaper00038230(pmid21402787), WBPaper00040314(pmid21997367), WBPaper00041409(pmid22885670), WBPaper00044350(pmid24140420), WBPaper00045157(pmid2474679…	pgl-3 encodes a novel protein that is a member of the PGL (P Granule Abnormality) family of C. elegans proteins that are associated with germline P granules\; pgl-3 functions redundantly with pgl-1 in hermaphrodite germline development by controlling the extent of germline proliferation as well as gametogenesis and embryonic development\; PGL-3 and PGL-1 interact in vitro and in vivo, suggesting …	pgl-3 is expressed in the germ line\; pgl-3 is localized to the P granule.	Enriched in germ line, germline precursor cell and Psub1 according to proteomic study, tiling array and RNA-seq. Affected by lin-35, cyc-1, aak-2, lin-15B, gld-1, let-7, tatn-1, emr-1, lem-2, csr-1, drh-3, prg-1, wrn-1, tdp-1, daf-2, htz-1, pgl-1, pgl-3, glh-4, glh-1, daf-16, npr-1, jmjd-3.1, unc-75, hsf-1, rbr-2, let-418, chd-3, lsm-1, set-25, met-2, lin-28, mafr-1, glp-1, mir-35, morc-1, emb-4,…
WBGene00006740	ulp-5	K02F2.4	I 1.326006	N.A.	N.A.	WBPaper00046087(pmid25475837)	N.A.	ulp-5 is predicted to have cysteine-type peptidase activity, based on protein domain information.	Enriched in germ line, germline precursor cell and hermaphrodite-specific according to RNA-seq and microarray. Affected by cyc-1, nhr-114, tatn-1, drh-3, npr-1, hsf-1, mafr-1, pgl-1, pgl-3, glh-4, glh-1, emb-4, sma-2, sma-4, elt-2, elt-7, sir-2.1, mut-2, dcr-1, dpy-10, fbf-1, mir-243, glp-1, gld-2, rnp-8 and daf-2 according to microarray and RNA-seq. Affected by hydrogen sulfide, Rotenone, mangan…
WBGene00007732	spe-44	C25G4.4	IV 5.965721	germ line, hermaphrodite, male, sperm	adult Ce, L3 larva Ce, L4 larva Ce	WBPaper00038491(pmid21647448), WBPaper00041071(pmid22570621), WBPaper00054710(pmid29880556)	spe-44 encodes a SAND (for Sp100, Aire, NucP41\/75, DEAF-1) domain-containing protein that is one of four C. elegans proteins related to the mammalian glucocorticoid modulatory element-binding proteins GMEB-1 and GMEB-2\; SPE-44 is one of the earliest markers of sperm fate and its activity is essential for regulation of sperm-specific genes during spermatogenesis\; microarray analyses indicate th…	spe-44 is an ortholog of human GMEB1 (glucocorticoid modulatory element binding protein 1) and GMEB2 (glucocorticoid modulatory element binding protein 2)\; spe-44 functions in regulation of transcription from RNA polymerase II promoter involved in spermatogenesis\; spe-44 exhibits transcriptional activator activity, RNA polymerase II transcription regulatory region sequence-specific DNA binding …	Enriched in germ line and germline precursor cell according to RNA-seq. Affected by rrf-3, eri-1, cyc-1, spe-44, nhr-114, drh-3, bar-1, npr-1, cox-5B, jmjd-3.1, hsf-1, rbr-2, mir-34, pgl-1, pgl-3, glh-4, glh-1, emb-4, lin-22, smg-2, elt-2, elt-7, sir-2.1, dcr-1, fbf-1, tax-6, tdp-1, isp-1 and nuo-6 according to microarray and RNA-seq. Affected by manganese chloride, bisphenol A, bisphenol S, stav…
WBGene00010185	F57A10.4	F57A10.4	V 8.796142	N.A.	N.A.	WBPaper00030887(pmid17663785)	N.A.	Microarray and RNA sequencing studies indicate that F57A10.4 is affected by Hydrogen sulfide, Rotenone, Mianserin, Zidovudine, Cadmium, Humic substances, Paraquat, Sirolimus, and Triclosan\; tiling array and RNA sequencing studies indicate that F57A10.4 is enriched in the germline precursor cell and germ line and in the AFD neurons.	Enriched in germline precursor cell, germ line and AFD according to tiling array and RNA-seq. Affected by lin-15B, tatn-1, drh-3, set-2, wdr-5.1, flp-6, mir-34, mafr-1, pgl-1, pgl-3, glh-4, glh-1, emb-4, pmk-1, rde-4, dpy-10, fbf-1, mir-243, gld-1, alg-1, nuo-6 and ogt-1 according to microarray and RNA-seq. Affected by hydrogen sulfide, Rotenone, Mianserin, Zidovudine, Cadmium, Humic Substances, …
WBGene00010263	wago-4	F58G1.1	II 12.486070	N.A.	N.A.	WBPaper00003335(pmid9851978), WBPaper00004772(pmid11461699), WBPaper00028800(pmid17110334), WBPaper00031962(pmid18571451), WBPaper00040602(pmid22231482), WBPaper00041771(pmid23195953), WBPaper00054525(pmid29769721), WBPaper00054570(pmid29791857)	N.A.	wago-4 is an ortholog of members of the human AGO, PIWIL (Argonaute\/PIWI) family including AGO4\; wago-4 is involved in chromatin silencing by small RNA\; wago-4 is predicted to have nucleic acid binding activity, based on protein domain information.	Enriched in PVD, OLL, germline precursor cell and germ line according to microarray, tiling array and RNA-seq. Affected by cyc-1, cid-1, aak-2, hpl-2, tatn-1, wrn-1, tdp-1, daf-2, cdc-48.2, fog-3, npr-1, hsf-1, rbr-2, lsm-1, set-25, met-2, lin-28, mir-34, mafr-1, glp-1, pgl-1, pgl-3, glh-4, glh-1, morc-1, emb-4, sma-4, elt-2, elt-7, sir-2.1, ain-1, dpy-9, dpy-10, fbf-1, mir-243, gld-2, rnp-8, gld…
WBGene00012795	Y43E12A.3	Y43E12A.3	IV 4.778553	N.A.	N.A.	N.A.	N.A.	RNA sequencing and microarray studies indicate that Y43E12A.3 is affected by Bisphenol S, Zidovudine, Humic substances, single-walled carbon nanotubes, Paraquat, Sirolimus, and Allantoin\; tiling array and RNA sequencing studies indicate that Y43E12A.3 is enriched in the germline precursor cell, hypodermis, and germ line.	Enriched in germline precursor cell, hypodermis and germ line according to tiling array and RNA-seq. Affected by cyc-1, lin-15B, tatn-1, emr-1, lem-2, gld-2, fog-1, fog-3, npr-1, jmjd-3.1, hsf-1, let-418, chd-3, pgl-1, pgl-3, glh-4, glh-1, emb-4, sma-2, sma-4, lin-22, smg-2, sir-2.1, lin-14, lin-4, dpy-9, dpy-10, fbf-1 and rnp-8 according to microarray and RNA-seq. Affected by bisphenol S, stavud…
WBGene00015134	B0304.2	B0304.2	II -4.094678	N.A.	N.A.	N.A.	N.A.	Microarray and RNA sequencing studies indicate that B0304.2 is affected by Hydrogen sulfide, Rotenone, Manganese chloride, Zidovudine, Hydrolyzable Tannins, Humic substances, Paraquat, Sirolimus, and Triclosan\; tiling array and RNA sequencing studies indicate that B0304.2 is enriched in the cephalic sheath cell, germline precursor cell, pharyngeal muscle cell, and germ line and in the BAG neuron…	Enriched in BAG, cephalic sheath cell, germline precursor cell, pharyngeal muscle cell and germ line according to tiling array and RNA-seq. Affected by hpl-2, tatn-1, drh-3, gld-2, fog-3, npr-1, jmjd-3.1, hsf-1, mir-34, pgl-1, pgl-3, glh-4, glh-1, hrde-1, emb-4, sma-4, lin-22, elt-2, elt-7, sir-2.1, fbf-1, mir-243 and rnp-8 according to tiling array, RNA-seq and microarray. Affected by hydrogen s…
WBGene00015504	C06A5.6	C06A5.6	I 0.567807	N.A.	N.A.	N.A.	N.A.	RNA sequencing and microarray studies indicate that C06A5.6 is affected by Rotenone, Manganese chloride, D-glucose, Bisphenol S, Resveratrol, Atrazine, Humic substances, Sirolimus, and Triclosan\; tiling array, RNA sequencing, and microarray studies indicate that C06A5.6 is enriched in the cephalic sheath cell, germline precursor cell, and germ line and in the DA, VA, I5, SAB, and retrovesicular …	Enriched in DA neuron, VA neuron, cephalic sheath cell, germline precursor cell, germ line, I5 neuron, SAB and retrovesicular ganglion according to tiling array, RNA-seq and microarray. Affected by cyc-1, sma-2, sma-4, aak-2, daf-12, hpl-2, tatn-1, csr-1, drh-3, gld-2, clk-1, set-2, wdr-5.1, npr-1, hsf-1, rbr-2, mir-34, mafr-1, elli-1, pgl-1, pgl-3, glh-4, glh-1, morc-1, lin-41, emb-4, elt-2, elt…
WBGene00015766	C14C11.2	C14C11.2	V -1.288759	N.A.	N.A.	N.A.	N.A.	RNA sequencing studies indicate that C14C11.2 is affected by Rotenone, Bisphenol A, Bisphenol S, and Zidovudine\; RNA sequencing studies indicate that C14C11.2 is enriched in the germ line, AB, gon_male_dtc posterior, gon_male_dtc anterior, Z1.p, Z4.a, Z4, Z1, seam cell, and germline precursor cell.	Enriched in germ line, AB, gon_male_dtc posterior, gon_male_dtc anterior, Z1.p, Z4.a, Z4, Z1, seam cell and germline precursor cell according to RNA-seq. Affected by tatn-1, emr-1, lem-2, drh-3, gld-2, skn-1, glp-1, fog-3, daf-16, npr-1, cox-5B, jmjd-1.2, hsf-1, mir-34, pgl-1, pgl-3, glh-4, glh-1, emb-4, sma-2, sma-4, lin-22, sir-2.1 and cep-1 according to RNA-seq and microarray. Affected by Rote…
WBGene00016243	C30B5.1	N.A.	N.A.	N.A.	N.A.	N.A.	N.A.	N.A.	N.A.
WBGene00018118	F36H12.2	F36H12.2	IV 1.588048	N.A.	N.A.	N.A.	N.A.	Microarray and RNA sequencing studies indicate that F36H12.2 is affected by cyc-1, nhr-114, csr-1, drh-3, jmjd-3.1, let-418, chd-3, lin-28, pgl-1, pgl-3, glh-4, glh-1, emb-4, lin-22, smg-2, sir-2.1, fbf-1, and tdp-1\; RNA sequencing and microarray studies indicate that F36H12.2 is affected by Manganese chloride, Bisphenol S, Humic substances, and Sirolimus\; tiling array and RNA sequencing studie…	Enriched in germline precursor cell and germ line according to tiling array and RNA-seq. Affected by cyc-1, nhr-114, csr-1, drh-3, jmjd-3.1, let-418, chd-3, lin-28, pgl-1, pgl-3, glh-4, glh-1, emb-4, lin-22, smg-2, elt-2, elt-7, sir-2.1, fbf-1 and tdp-1 according to microarray and RNA-seq. Affected by manganese chloride, bisphenol S, Humic Substances and Sirolimus according to RNA-seq and microar…
WBGene00020422	T10F2.2	T10F2.2	III -2.045226	gonadal sheath cell, head neuron, nervous system, pharynx, reproductive system, tail	adult Ce, larva Ce	WBPaper00038491(pmid21647448)	T10F2.2 is orthologous to the human gene SOLUTE CARRIER FAMILY 25 (MITOCHONDRIAL CARRIER\; ORNITHINE TRANSPORTER) MEMBER 15 (SLC25A15\; OMIM:603861), which when mutated leads to disease.	T10F2.2 is an ortholog of human SLC25A2 (solute carrier family 25 member 2) and SLC25A15 (solute carrier family 25 member 15)\; T10F2.2 is expressed in the pharynx, nervous system, tail, and the reproductive system.	Enriched in body wall muscle cell, germline precursor cell and germ line according to tiling array and RNA-seq. Affected by aak-2, gld-1, let-7, drh-3, clk-1, npr-1, jmjd-3.1, jmjd-1.2, hsf-1, pgl-1, pgl-3, glh-4, glh-1, emb-4, sma-4, sir-2.1, slr-2, fbf-1, daf-2 and mir-35 according to RNA-seq, proteomic study and microarray. Affected by hydrogen sulfide, bisphenol S, Quercetin and Hydrolyzable …

## Sheet: upregulated contributors
Gene ID	WCA score	Public Name	Sequence Name	Genetic Map Position	ubiquitous genes	germline-enriched genes	germline-specific genes	soma-specific genes	sperm genes	P-granules up	P-granules Down
WBGene00044698	0.0569403	K09F5.6	K09F5.6	X -1.333957	0	0	0	1	0	0	0
WBGene00019858	0.0567883	R03H10.6	R03H10.6	II -5.316464	0	0	0	1	0	1	0
WBGene00006539	0.0556109	tbb-6	T04H1.9	V 3.961322	0	0	0	0	0	1	0
WBGene00004349	0.0542819	rgs-6	C41G11.3	X -4.384929	0	0	0	0	0	0	0
WBGene00019592	0.0531575	K09F6.9	K09F6.9	II -13.836020	0	0	0	0	0	1	0
WBGene00003647	0.0521119	nhr-57	T05B4.2	V -6.434584	0	0	0	0	0	0	0
WBGene00004423	0.0490555	rpl-11.2	F07D10.1	X -15.999300	1	0	0	0	0	1	0
WBGene00004776	0.0487784	ser-1	F59C12.2	X 24.055361	0	0	0	0	0	1	0
WBGene00003635	0.0486745	nhr-45	F16H11.5	X -6.924947	0	0	0	0	0	1	0
WBGene00019832	0.0486288	osg-1	R02F2.2	III -1.614780	0	0	0	0	0	1	0
WBGene00003143	0.0481969	max-1	C34B4.1	V 4.878058	0	0	0	1	0	0	0
WBGene00022674	0.0476316	ZK177.9	ZK177.9	II -1.218015	0	0	0	0	0	1	0
WBGene00001824	0.0473652	hbl-1	F13D11.2	X -4.269094	0	0	0	1	0	1	0
WBGene00001906	0.0470096	his-32	F17E9.10	IV 3.708610	0	0	0	0	0	1	0
WBGene00044443	0.0469842	ZC21.10	ZC21.10	III -0.254030	1	0	0	0	0	1	0
WBGene00020710	0.0467503	T23B3.2	T23B3.2	I 1.296032	0	0	0	1	0	1	0
WBGene00020134	0.0466532	T01B6.1	T01B6.1	X -15.637470	0	0	0	0	0	1	0
WBGene00002187	0.0463938	kgb-1	T07A9.3	IV -26.114201	0	0	0	0	0	1	0
WBGene00004245	0.0446434	puf-9	W06B11.2	X -4.228453	0	0	0	0	0	1	0
WBGene00001475	0.0437859	fmi-1	F15B9.7	V 4.813127	0	0	0	1	0	0	0
WBGene00001894	0.0437779	his-20	K06C4.4	V 1.674480	0	0	0	0	0	1	0
WBGene00013899	0.0437198	ZC443.4	ZC443.4	V 4.712480	0	0	0	0	0	0	0
WBGene00001882	0.043491	his-8	F45F2.12	V 1.438901	0	0	0	0	0	1	0
WBGene00011474	0.0433902	aldo-1	T05D4.1	III 21.267429	1	0	0	0	0	1	0
WBGene00001169	0.0432683	eef-1A.2	R03G5.1	X -1.124560	1	0	0	0	0	1	0
WBGene00004857	0.0430746	sma-3	R13F6.9	III -0.916500	0	0	0	0	0	0	0
WBGene00001928	0.0429522	his-54	F07B7.11	V 1.646880	0	0	0	0	0	1	0
WBGene00009691	0.0428311	F44E5.4	F44E5.4	II 4.035963	0	0	0	0	0	0	0
WBGene00001926	0.042797	his-52	F07B7.4	V 1.645200	0	0	0	0	0	1	0
WBGene00001483	0.0426545	fog-3	C03C11.2	I 4.492162	0	1	0	0	0	1	0
WBGene00008980	0.0423099	emre-1	F20D1.10	X 21.616440	1	0	0	0	0	0	0
WBGene00008865	0.0422499	F15G9.1	F15G9.1	X 1.458033	1	0	0	0	0	1	0
WBGene00017755	0.0420518	zip-8	F23F12.9	III -1.195399	0	0	0	0	0	0	0
WBGene00007734	0.0419965	C25G4.7	C25G4.7	IV 5.967076	0	1	0	0	0	0	0
WBGene00020510	0.0419499	T14G11.1	T14G11.1	X -13.891170	1	0	0	0	0	0	0
WBGene00001896	0.0416237	his-22	K06C4.12	V 1.672810	0	0	0	0	0	1	0
WBGene00009804	0.0415204	F47B8.3	F47B8.3	V 6.228701	0	0	0	0	0	1	0
WBGene00019102	0.0415082	F59C12.3	F59C12.3	X 24.056299	0	0	0	1	0	1	0
WBGene00001913	0.0413948	his-39	F45F2.2	V 1.441511	0	0	0	0	0	1	0
WBGene00005655	0.0412641	srr-4	K11D12.3	V -3.590946	0	0	0	1	0	0	0
WBGene00000551	0.0409722	clx-1	C50F7.2	IV 3.463071	0	0	0	0	0	0	0
WBGene00000493	0.0409127	che-14	F56H1.1	I 0.439693	0	0	0	0	0	0	0
WBGene00019967	0.040803	cyp-33C8	R08F11.3	V -7.990460	0	0	0	1	0	1	0
WBGene00021343	0.0405989	cutl-23	Y37B11A.1	III -1.446343	0	0	0	0	0	0	0
WBGene00012980	0.0405595	efhd-1	Y48B6A.6	II 22.565300	0	0	0	1	0	1	0
WBGene00022735	0.0405562	ZK418.6	ZK418.6	III -0.793966	0	0	0	0	0	1	0
WBGene00001210	0.0403344	egl-46	K11G9.4	V 0.132676	0	0	0	0	0	0	0
WBGene00001927	0.040205	his-53	F07B7.3	V 1.647300	0	0	0	0	0	1	0
WBGene00000170	0.0401852	aqp-2	C01G6.1	II 1.097113	0	0	0	1	0	0	0
WBGene00007847	0.03997	C31E10.6	C31E10.6	X 15.949660	0	0	0	1	0	1	0
WBGene00021059	0.0399673	atat-2	W06B11.1	X -4.212209	0	0	0	0	0	0	0
WBGene00000068	0.0399653	acy-1	F17C8.1	III -2.648999	0	0	0	0	0	1	0
WBGene00011392	0.0399319	sbt-1	T03D8.3	V 25.300859	0	0	0	1	0	1	0
WBGene00006063	0.0397575	sto-1	F08C6.4	X -1.595989	0	0	0	1	0	1	0
WBGene00008206	0.0396961	set-6	C49F5.2	X 6.835643	1	0	0	0	0	0	0
WBGene00018702	0.0396611	F52E4.5	F52E4.5	X -12.292290	1	0	0	0	0	1	0
WBGene00020767	0.0396554	lgc-40	T24D8.1	X -15.609490	0	0	0	0	0	0	0
WBGene00017970	0.0393779	F32A5.4	F32A5.4	II 0.499667	1	0	0	0	0	1	0
WBGene00016422	0.0393209	noah-1	C34G6.6	I 0.472301	0	0	0	1	0	0	0
WBGene00045401	0.039317	eol-1	T26F2.3	V 5.869270	0	0	0	0	0	1	0
WBGene00008099	0.0392233	C44H9.4	C44H9.4	V 4.717251	0	0	0	0	0	1	0
WBGene00022396	0.0391862	Y97E10AR.1	Y97E10AR.1	V 1.000523	0	0	0	1	0	0	0
WBGene00010558	0.0391755	ptp-4	K04D7.4	IV 4.558390	0	0	0	0	0	0	0
WBGene00010700	0.039143	nipi-3	K09A9.1	X 22.930870	0	0	0	1	0	1	0
WBGene00003378	0.0389783	mml-1	T20B12.6	III -0.747815	0	0	0	0	0	1	0
WBGene00002991	0.0389403	lin-2	F17E5.1	X 7.040575	0	0	0	0	0	0	0
WBGene00004057	0.0387815	pmk-3	F42G8.4	IV 3.630603	0	0	0	0	0	1	0
WBGene00001925	0.038715	his-51	F07B7.10	V 1.644760	0	0	0	0	0	1	0
WBGene00011679	0.0386486	ucr-2.2	T10B10.2	X 22.263500	1	0	0	0	0	1	0
WBGene00001875	0.0384854	his-1	T10C6.14	V 9.402401	0	0	0	0	0	1	0
WBGene00001880	0.038362	his-6	F45F2.13	V 1.440357	0	0	0	0	0	1	0
WBGene00001893	0.0382013	his-19	K06C4.11	V 1.674920	0	0	0	0	0	1	0
WBGene00004858	0.038173	sma-4	R12B2.1	III -1.439873	0	0	0	0	0	0	0
WBGene00008975	0.0381652	F20D1.3	F20D1.3	X 21.615320	1	0	0	0	0	1	0
WBGene00022146	0.0381599	Y71G12B.6	Y71G12B.6	I -12.831550	1	0	0	0	0	1	0
WBGene00013639	0.0380343	Y105C5A.15	Y105C5A.15	IV 14.286880	0	0	0	0	0	1	0
WBGene00020834	0.0379914	T27A1.2	T27A1.2	II -15.595830	0	0	0	1	0	0	0
WBGene00017904	0.0379553	lim-8	F28F5.3	III -0.943352	0	0	0	0	0	1	0
WBGene00000224	0.0379453	atgp-1	F26D10.9	IV 16.288179	0	0	0	1	0	1	0
WBGene00007479	0.0379195	C09F9.2	C09F9.2	II 23.388420	0	0	0	1	0	0	0
WBGene00019593	0.0379085	K09F6.10	K09F6.10	II -13.835230	0	0	0	0	0	1	0
WBGene00001876	0.037849	his-2	T10C6.13	V 9.388276	0	0	0	0	0	1	0
WBGene00011059	0.0377914	R06C1.4	R06C1.4	I 13.010500	1	0	0	0	0	1	0
WBGene00017437	0.0377856	nmgp-1	F13H8.4	II -0.392446	0	0	0	1	0	0	0
WBGene00004933	0.0376638	sod-4	F55H2.1	III 0.570123	0	0	0	0	0	1	0
WBGene00001895	0.0375322	his-21	K06C4.3	V 1.672370	0	0	0	0	0	1	0
WBGene00001878	0.0374875	his-4	T10C6.11	V 9.378220	0	0	0	0	0	1	0
WBGene00013763	0.0374738	Y113G7B.14	Y113G7B.14	V 24.971910	0	0	0	0	0	0	0
WBGene00013135	0.0374592	rga-2	Y53C10A.4	I 13.017490	0	0	0	1	0	0	0
WBGene00010935	0.0374588	M163.1	M163.1	X 16.724680	0	0	0	1	0	1	0
WBGene00011995	0.0372963	rsf-1	T24F1.3	II 3.411000	0	0	0	0	0	1	0
WBGene00001544	0.0372752	gcy-19	C17F4.6	II -7.109808	0	0	0	0	0	1	0
WBGene00017133	0.0368732	EEED8.2	EEED8.2	II -1.656154	0	0	0	1	0	0	0
WBGene00000562	0.0366224	cng-1	F14H8.6	V 7.175889	0	0	0	0	0	1	0
WBGene00010742	0.0366169	K10D6.2	K10D6.2	V 2.970443	0	0	0	1	0	0	0
WBGene00011498	0.0366148	T05G5.1	T05G5.1	III 0.939747	0	0	0	1	0	1	0
WBGene00001414	0.0365389	fer-1	F43G9.6	I 3.004124	0	0	0	0	1	1	0
WBGene00003408	0.0364357	mrp-2	F57C12.4	X -19.634661	0	0	0	0	0	1	0
WBGene00001387	0.0363985	far-3	F15B9.1	V 4.792540	0	0	0	0	0	1	0
WBGene00044134	0.0363514	D1025.10	D1025.10	X 16.728769	0	0	0	0	0	1	0
WBGene00006470	0.0362965	tag-120	F40F9.2	V 2.099961	0	0	0	0	0	0	0
WBGene00009678	0.0362962	magu-4	F44D12.1	IV 4.464960	0	0	0	0	0	1	0
WBGene00015801	0.0361789	C15H9.5	C15H9.5	X -3.729872	0	0	0	0	0	0	0
WBGene00012158	0.0361205	ucr-2.1	VW06B3R.1	X 6.992190	1	0	0	0	0	1	0
WBGene00022705	0.0360946	ZK354.2	ZK354.2	IV 1.589227	0	0	0	0	1	1	0
WBGene00019902	0.0359529	R05G6.10	R05G6.10	IV 3.343492	0	0	0	0	0	1	0
WBGene00001923	0.0359314	his-49	F07B7.5	V 1.643550	0	0	0	0	0	1	0
WBGene00017908	0.035911	F28H1.1	F28H1.1	I -1.885795	0	0	0	1	0	1	0
WBGene00012861	0.0358769	Y45F3A.4	Y45F3A.4	III 3.730814	0	0	0	0	0	1	0
WBGene00008121	0.0357775	C46F11.6	C46F11.6	III -4.864618	0	0	0	1	0	0	0
WBGene00004438	0.0356508	rpl-25.1	F55D10.2	X -6.784580	1	0	0	0	0	1	0
WBGene00013215	0.0356045	Y54G11A.4	Y54G11A.4	II 22.901100	0	0	0	0	0	0	0
WBGene00010234	0.0355754	ttr-50	F58B3.9	IV 5.097729	0	1	0	0	0	0	0
WBGene00009945	0.0355363	bath-38	F52H3.3	II 1.835131	0	0	0	1	0	1	0
WBGene00022316	0.035501	Y81B9A.2	Y81B9A.2	X 0.795718	0	1	0	0	0	0	0
WBGene00007388	0.0354499	folt-1	C06H2.4	V 2.957953	0	0	0	0	0	1	0
WBGene00010221	0.0353785	F57G12.1	F57G12.1	X 7.007856	0	0	0	1	0	1	0
WBGene00019304	0.0352496	K02D10.4	K02D10.4	III -0.054166	0	0	0	0	0	1	0
WBGene00002179	0.0352447	jph-1	T22C1.7	I 2.414508	0	0	0	0	0	1	0
WBGene00015430	0.0352406	C04E7.3	C04E7.3	X -20.160931	0	0	0	0	0	1	0
WBGene00022499	0.0351819	set-30	ZC8.3	X -6.198349	0	0	0	1	0	1	0
WBGene00007919	0.0351698	cup-16	C34C6.7	II 0.851120	0	0	0	0	0	1	0
WBGene00011199	0.0351569	R10E4.2	N.A.	N.A.	1	0	0	0	0	1	0
WBGene00003497	0.0351488	mup-4	K07D8.1	III -0.729766	0	0	0	0	0	1	0
WBGene00001820	0.0350373	ham-1	F53B2.6	IV 6.017510	0	0	0	1	0	0	0
WBGene00013715	0.0349246	Y106G6G.6	Y106G6G.6	N.A.	0	0	0	0	0	1	0
WBGene00007489	0.0349017	C09G5.7	C09G5.7	II 3.124254	0	0	0	0	1	1	0
WBGene00008515	0.0348017	F02C12.1	F02C12.1	X 11.884010	0	0	0	0	0	1	0
WBGene00021049	0.034696	W05H9.2	W05H9.2	X -3.218976	0	0	0	0	0	1	0
WBGene00000591	0.0346843	coh-1	K08A8.3	X -1.680205	1	0	0	0	0	1	0
WBGene00017571	0.034632	jmjd-3.1	F18E9.5	X 0.120563	0	0	0	1	0	0	0
WBGene00003733	0.0344789	nhx-5	F57C7.2	X 2.277578	0	0	0	1	0	0	0
WBGene00008572	0.0344673	F08B12.4	F08B12.4	X 3.597689	0	0	0	0	0	1	0
WBGene00011977	0.034386	T24B8.3	T24B8.3	II 0.995897	1	0	0	0	0	1	0
WBGene00020830	0.0343839	T26C11.4	T26C11.4	X -17.494419	0	0	0	0	0	0	0
WBGene00010329	0.0343466	F59D12.1	F59D12.1	X 22.933701	0	0	0	0	0	0	0
WBGene00015391	0.0343133	sdha-1	C03G5.1	X 0.101983	1	0	0	0	0	1	0
WBGene00006575	0.0342552	tir-1	F13B10.1	III -4.246902	0	0	0	1	0	1	0
WBGene00008922	0.034216	F17C11.11	F17C11.11	V 2.832720	0	0	0	1	0	1	0
WBGene00022816	0.0341298	fbn-1	ZK783.1	III -0.655224	0	0	0	1	0	0	0
WBGene00018060	0.0341085	arrd-18	F35F10.11	V -12.196260	0	0	0	0	0	0	0
WBGene00009647	0.0340552	phlp-2	F43C1.1	III -3.664360	0	0	0	0	0	0	0
WBGene00006372	0.0340544	syx-2	F48F7.2	X 15.861700	0	0	0	1	0	0	0
WBGene00007764	0.0340422	C27B7.7	C27B7.7	IV 3.999727	0	0	0	0	0	0	0
WBGene00001891	0.0339695	his-17	K06C4.5	V 1.676100	0	0	0	0	0	1	0
WBGene00006742	0.0339394	unc-2	T02C5.5	X -13.794560	0	0	0	1	0	0	0
WBGene00017974	0.0339294	vps-41	F32A6.3	X -5.782831	0	0	0	0	0	1	0
WBGene00000914	0.0339162	daf-19	F33H1.1	II 2.156526	0	0	0	1	0	0	0
WBGene00044471	0.033881	F56D6.9	F56D6.9	IV -1.896266	0	0	0	0	0	1	0
WBGene00022349	0.0338745	Y82E9BR.17	Y82E9BR.17	III -21.842360	0	0	0	1	0	0	0
WBGene00020833	0.0337885	T26C12.3	T26C12.3	IV -4.908737	0	0	0	0	0	0	0
WBGene00017046	0.0337592	utx-1	D2021.1	X 0.112824	1	0	0	0	0	1	0
WBGene00001901	0.0337502	his-27	K06C4.13	V 1.671170	0	0	0	0	0	1	0
WBGene00001520	0.0337324	gas-1	K09A9.5	X 22.875170	1	0	0	0	0	1	0
WBGene00045409	0.0335615	T01D3.7	N.A.	N.A.	0	0	0	0	0	0	0
WBGene00015569	0.0333206	C07D10.5	C07D10.5	II 0.502855	0	0	0	1	0	0	0
WBGene00020674	0.03331	T22B7.7	T22B7.7	X -4.416073	0	0	0	0	0	1	0
WBGene00007440	0.0333068	C08E8.4	C08E8.4	V 16.164330	0	0	0	0	0	1	0
WBGene00017265	0.0332934	snpc-1.3	F08F3.9	V -1.944550	0	0	0	0	0	1	0
WBGene00000803	0.0332875	csb-1	F53H4.1	X 22.962870	0	0	0	0	0	1	0
WBGene00016006	0.0332851	fln-2	C23F12.1	X 1.176526	0	0	0	1	0	1	0
WBGene00000397	0.0332737	cdh-5	F08B4.2	IV 3.929611	0	0	0	0	0	1	0
WBGene00006745	0.0332561	unc-5	B0273.4	IV 1.783025	1	0	0	0	0	1	0
WBGene00002060	0.0331652	ife-2	R04A9.4	X -19.972111	1	0	0	0	0	1	0
WBGene00022252	0.0331304	Y73B6BL.31	Y73B6BL.31	IV 3.198868	0	0	0	0	0	1	0
WBGene00008974	0.0331196	tbc-1	F20D1.2	X 21.613211	1	0	0	0	0	1	0
WBGene00009957	0.0331152	F53B2.8	F53B2.8	IV 6.013222	0	0	0	1	0	1	0
WBGene00007984	0.0331134	irx-1	C36F7.1	I 3.800917	0	0	0	0	0	1	0
WBGene00000482	0.033099	chd-3	T14G8.1	X 8.518822	0	0	0	1	0	0	0
WBGene00044737	0.0330913	ttr-45	JC8.14	IV 8.497598	0	0	0	0	0	1	0
WBGene00008779	0.0330838	F14B4.1	F14B4.1	I 3.720738	1	0	0	0	0	0	0
WBGene00003149	0.0330331	mbk-1	T04C10.1	X 21.409180	0	0	0	0	0	0	0
WBGene00000003	0.0330117	aat-2	F07C3.7	V 1.958319	0	0	0	0	0	1	0
WBGene00020366	0.0329828	acdh-10	T08G2.3	X 24.085859	1	0	0	0	0	1	0
WBGene00001879	0.0329736	his-5	F45F2.3	V 1.440770	0	0	0	0	0	1	0
WBGene00016274	0.0329654	C30G12.2	C30G12.2	II 0.500120	0	0	0	0	0	1	0
WBGene00000503	0.032949	cht-1	C04F6.3	X -10.370900	1	0	0	0	0	0	0
WBGene00007694	0.0329293	C23H4.6	C23H4.6	X 7.012506	0	0	0	0	0	0	0
WBGene00007943	0.0328981	C34F6.9	C34F6.9	X 2.863643	0	0	0	0	0	1	0
WBGene00043992	0.0327142	bbs-4	F58A4.14	III 0.731898	0	0	0	0	0	0	0
WBGene00015647	0.0326921	C09F5.1	C09F5.1	III -26.314190	0	0	0	1	0	1	0
WBGene00000086	0.0326477	aex-3	C02H7.3	X -19.503960	0	0	0	0	0	0	0
WBGene00020382	0.0326102	T09B4.8	T09B4.8	I 0.850703	1	0	0	0	0	1	0
WBGene00000444	0.0326076	ceh-21	T26C11.6	X -17.483509	0	0	0	0	0	1	0
WBGene00007846	0.0326016	C31E10.5	C31E10.5	X 15.939580	0	0	0	0	0	1	0
WBGene00010440	0.0325986	ttr-51	JC8.8	IV 8.490333	0	0	0	0	0	0	0
WBGene00010976	0.0325792	R02D5.1	R02D5.1	V 6.430018	0	0	0	0	0	0	0
WBGene00003516	0.0325733	nab-1	C43E11.6	I -1.564161	0	0	0	1	0	1	0
WBGene00016458	0.0325108	C35E7.6	C35E7.6	I 5.249014	0	0	0	0	0	0	0
WBGene00000462	0.0325029	ceh-41	T26C11.5	X -17.490379	1	0	0	0	0	1	0
WBGene00000120	0.0324746	aly-1	C01F6.5	IV 4.050430	0	0	0	1	0	1	0
WBGene00015789	0.0324135	syx-6	C15C7.1	X -11.677660	0	0	0	0	0	0	0
WBGene00015492	0.032406	lnp-1	C05E11.1	X -7.213713	0	0	0	1	0	0	0
WBGene00010572	0.0322926	wdr-5.2	K04G11.4	X 16.696369	0	0	0	0	0	0	0
WBGene00010045	0.0322761	F54C9.11	F54C9.11	II 0.823111	0	0	0	0	0	0	0
WBGene00000910	0.0322378	daf-14	F01G10.8	IV 4.564370	0	0	0	0	0	0	0
WBGene00019434	0.0322359	nmtn-1	K06A5.8	I 1.148970	0	0	0	0	0	1	0
WBGene00000245	0.0322275	bca-1	T13C5.5	X -3.423329	0	0	0	0	0	0	0
WBGene00007801	0.0322167	trpa-1	C29E6.2	IV 5.340274	0	0	0	0	0	1	0
WBGene00019959	0.0322079	R08E3.3	R08E3.3	X -6.227812	0	0	0	0	0	1	0
WBGene00007059	0.0321762	vps-52	F08C6.3	X -1.548205	0	0	0	0	0	1	0
WBGene00008971	0.0320818	F20C5.6	F20C5.6	IV 3.961381	0	0	0	1	0	0	0
WBGene00011869	0.0320093	dod-6	T20G5.7	III 2.008233	1	0	0	0	0	1	0
WBGene00018259	0.0319915	F41B4.3	F41B4.3	X -2.350734	1	0	0	0	0	1	0
WBGene00007548	0.0319503	C13C4.4	C13C4.4	V 3.660249	0	0	0	0	0	0	0
WBGene00018837	0.0319321	F54G2.1	F54G2.1	X -14.144100	0	0	0	0	0	1	0
WBGene00018704	0.0319012	ztf-13	F52E4.8	X -12.171100	0	0	0	0	0	1	0
WBGene00001892	0.0318993	his-18	K06C4.10	V 1.676530	0	0	0	0	0	1	0
WBGene00004945	0.0318408	sop-2	C50E10.4	II 8.551888	1	0	0	0	0	1	0
WBGene00016845	0.0318211	C50F7.5	C50F7.5	IV 3.454531	0	0	0	0	0	1	0
WBGene00006472	0.0317784	tag-123	F08F1.7	X -0.101605	1	0	0	0	0	1	0
WBGene00016138	0.0317412	flh-2	C26E6.2	III -2.311424	1	0	0	0	0	0	0
WBGene00045435	0.0317265	Y34B4A.11	N.A.	N.A.	0	0	0	0	0	0	0
WBGene00000150	0.031721	apm-1	F55A12.7	I -0.096672	1	0	0	0	0	1	0
WBGene00006599	0.0316655	tpa-1	B0545.1	IV -27.004129	0	0	0	0	0	1	0
WBGene00001685	0.0315675	gpd-3	K10B3.7	X -12.153250	1	0	0	0	0	1	0
WBGene00010553	0.0315597	K04C1.3	K04C1.3	X 16.670300	0	0	0	0	0	0	0
WBGene00010177	0.0315123	F57A8.1	F57A8.1	V 2.237545	0	0	0	1	0	1	0
WBGene00009692	0.0314753	F44E5.5	F44E5.5	II 4.037546	0	0	0	0	0	0	0
WBGene00016716	0.0314503	acs-17	C46F4.2	X -4.032456	0	0	0	1	0	1	0
WBGene00016885	0.0314492	fbxb-97	C52E2.6	II -14.311170	0	0	0	0	0	1	0
WBGene00022100	0.031417	Y69A2AR.31	Y69A2AR.31	IV -6.763552	0	0	0	0	0	1	0
WBGene00020322	0.0314066	T07F12.2	T07F12.2	X -6.218997	0	0	0	0	0	0	0
WBGene00006663	0.0313892	twk-8	ZC410.4	IV 4.027312	0	0	0	1	0	1	0
WBGene00007350	0.0313526	sucl-1	C05G5.4	X 21.251900	0	0	0	1	0	1	0
WBGene00017463	0.0312525	F14D12.1	F14D12.1	X -4.443416	0	0	0	0	0	0	0
WBGene00008563	0.0312266	F07H5.13	F07H5.13	II 0.898762	0	0	0	0	0	0	0
WBGene00022033	0.0311819	Y65B4BL.1	Y65B4BL.1	I -18.961020	0	0	0	0	0	1	0
WBGene00045382	0.0311622	T05E12.8	T05E12.8	V 12.576150	0	0	0	0	0	0	0
WBGene00017583	0.0311346	F19B10.1	F19B10.1	II -6.228930	0	0	0	0	0	1	0
WBGene00001076	0.0311037	dpy-17	F54D8.1	III -2.135116	0	0	0	1	0	0	0
WBGene00011680	0.0310948	T10B10.3	T10B10.3	X 22.265209	0	0	0	0	0	1	0
WBGene00004317	0.0310725	rbg-1	F20D1.6	X 21.709629	0	0	0	0	0	0	0
WBGene00011564	0.0310262	ugt-50	T07C5.1	X 7.846113	0	0	0	1	0	0	0
WBGene00016997	0.0309503	cebp-1	D1005.3	X -18.109699	0	0	0	0	0	1	0
WBGene00007993	0.0309422	idhb-1	C37E2.1	X 16.658400	0	0	0	1	0	1	0
WBGene00000057	0.03094	acr-18	F28F8.1	V 8.344267	0	0	0	0	0	0	0
WBGene00003242	0.0308706	mig-6	C37C3.6	V 0.911478	0	1	0	0	0	1	0
WBGene00004089	0.0308696	ppk-3	VF11C1L.1	X 9.144646	0	0	0	0	0	0	0
WBGene00000161	0.0308622	apa-2	T20B5.1	X 1.032791	1	0	0	0	0	1	0
WBGene00008940	0.0308066	F18H3.4	F18H3.4	X 12.694070	0	0	0	1	0	1	0
WBGene00044949	0.0308009	Y49A10A.2	Y49A10A.2	X 1.980593	0	0	0	0	0	0	0
WBGene00009212	0.0307649	atz-1	F28D1.2	IV 5.870820	0	0	0	0	0	0	0
WBGene00003929	0.0307612	pat-2	F54F2.1	III -0.048404	0	0	0	1	0	1	0
WBGene00021068	0.030752	W06H8.6	W06H8.6	V -0.202933	0	0	0	0	0	1	0
WBGene00010947	0.0306777	M176.11	M176.11	II 1.412740	1	0	0	0	0	0	0
WBGene00010338	0.0306711	F59F4.3	F59F4.3	X 22.962440	0	0	0	0	0	1	0
WBGene00001772	0.0306432	gst-24	F37B1.1	II 18.714260	0	0	0	1	0	1	0
WBGene00023405	0.0306411	sor-1	ZK1236.3	III -0.262167	1	0	0	0	0	0	0
WBGene00003589	0.0306308	nex-2	T07C4.9	III 2.320976	0	0	0	0	0	1	0
WBGene00019188	0.0306167	H11E01.3	H11E01.3	X -17.893801	0	0	0	1	0	0	0
WBGene00017178	0.0305867	atg-16.1	F02E8.5	X -7.591200	0	0	0	0	0	0	0
WBGene00010702	0.0305772	usp-33	K09A9.4	X 22.897779	0	0	0	0	0	1	0
WBGene00044071	0.0305674	dhhc-14	D2021.2	X 0.104154	0	0	0	0	0	0	0
WBGene00006780	0.030539	unc-44	B0350.2	IV 2.884653	1	0	0	0	0	1	0
WBGene00016197	0.0305388	pxl-1	C28H8.6	III -1.436530	0	0	0	1	0	0	0
WBGene00006649	0.0304259	tth-1	F08F1.8	X -0.047642	0	0	0	1	0	0	0
WBGene00011705	0.0304034	T11A5.6	T11A5.6	V 2.202910	0	0	0	0	0	0	0
WBGene00007976	0.0303915	C36B1.9	C36B1.9	I 3.047297	0	0	0	0	0	1	0
WBGene00000792	0.0303484	crb-1	F11C7.4	X 24.090679	0	0	0	0	0	0	0
WBGene00017744	0.0303477	fbxc-54	F23F1.3	II -17.985359	0	0	0	0	0	1	0
WBGene00017027	0.0303048	D1044.1	D1044.1	III -1.554897	0	0	0	0	0	0	0
WBGene00001105	0.0302933	dsl-3	Y41D4B.10	IV -16.505659	0	0	0	1	0	0	0
WBGene00012131	0.0302649	T28F3.5	T28F3.5	IV 16.438070	0	0	0	0	0	0	0
WBGene00012239	0.0301644	W04A8.4	W04A8.4	I 22.012810	0	0	0	1	0	0	0
WBGene00018878	0.0301247	glit-1	F55D10.3	X -6.788347	0	0	0	0	0	1	0
WBGene00022668	0.0301181	ZK154.6	ZK154.6	X -1.222450	0	0	0	0	0	1	0
WBGene00002232	0.0300797	kpc-1	F11A6.1	I 9.536111	0	0	0	1	0	1	0
WBGene00004313	0.0300152	rbc-1	F54E4.1	X 19.584370	1	0	0	0	0	1	0
WBGene00021114	0.0298927	W09C3.7	W09C3.7	I -0.835294	0	0	0	0	1	1	0
WBGene00007877	0.0298678	nfki-1	C33A11.1	X 22.465401	1	0	0	0	0	1	0
WBGene00004773	0.0298545	sem-4	F15C11.1	I 1.654888	0	0	0	0	0	0	0
WBGene00008958	0.0298004	F19H6.3	F19H6.3	X 7.033824	0	0	0	0	0	0	0
WBGene00003692	0.0297907	nhr-102	T06C12.6	V 9.050699	0	0	0	0	0	0	0
WBGene00194651	0.0297735	C33D9.13	C33D9.13	IV 3.961618	0	0	0	0	0	0	0
WBGene00000232	0.0297707	41730	B0207.12	I 0.500409	0	0	0	1	0	1	0
WBGene00020812	0.029709	acdh-7	T25G12.5	X 24.086100	1	0	0	0	0	1	0
WBGene00015795	0.0296647	C15F1.2	C15F1.2	II 0.206239	0	0	0	0	0	1	0
WBGene00001489	0.0295749	frm-2	T04C9.6	III -1.427555	0	0	0	0	0	1	0
WBGene00009089	0.0295002	jmjd-3.2	F23D12.5	X 16.705601	0	0	0	0	0	1	0
WBGene00003096	0.0294937	lys-7	C02A12.4	V -10.899770	0	0	0	0	0	1	0
WBGene00009370	0.0293821	set-10	F33H2.7	I 29.649670	1	0	0	0	0	1	0
WBGene00000958	0.0293418	dgk-1	C09E10.2	X -18.871389	1	0	0	0	0	0	0
WBGene00003561	0.0293245	ncr-1	F02E8.6	X -7.478408	0	0	0	0	0	1	0
WBGene00018958	0.029266	F56C11.6	F56C11.6	I -19.138519	0	0	0	0	0	1	0
WBGene00003243	0.0291919	mig-10	F10E9.6	III -0.346394	1	0	0	0	0	0	0
WBGene00019282	0.0291374	mps-2	K01A2.8	II -15.629010	0	0	0	1	0	0	0
WBGene00008353	0.0290891	D1025.1	D1025.1	X 16.729820	0	0	0	0	0	1	0
WBGene00002253	0.0290658	lbp-1	F40F4.3	X -10.653100	1	0	0	0	0	0	0
WBGene00014171	0.0290435	nep-26	ZK970.1	II 2.352510	0	0	0	0	0	1	0
WBGene00007286	0.0290353	C04A11.2	C04A11.2	X 14.126440	0	0	0	0	0	0	0
WBGene00003911	0.0290239	pak-1	C09B8.7	X -3.802215	1	0	0	0	0	1	0
WBGene00000301	0.0289083	cav-1	T13F2.8	IV 4.405890	0	1	0	0	0	1	0
WBGene00043998	0.0289079	T21C12.8	T21C12.8	III 3.551996	0	0	0	0	0	0	0
WBGene00002071	0.028873	ile-2	T04G9.3	X -19.501200	0	0	0	0	0	0	0
WBGene00019294	0.0288374	K02A6.3	K02A6.3	X -0.306576	0	0	0	1	0	0	0
WBGene00008973	0.0287822	F20D1.1	F20D1.1	X 21.611130	1	0	0	0	0	1	0
WBGene00003970	0.0287598	pek-1	F46C3.1	X 3.655770	1	0	0	0	0	1	0
WBGene00018193	0.0287488	F39C12.1	F39C12.1	X -6.225037	0	0	0	0	0	1	0
WBGene00017028	0.0286882	dex-1	D1044.2	III -1.563940	0	0	0	1	0	1	0
WBGene00000460	0.0286834	ceh-39	T26C11.7	X -17.475330	0	1	0	0	0	1	0
WBGene00000425	0.0286633	ced-11	ZK512.3	III 0.165457	0	0	0	0	0	0	0
WBGene00015621	0.0286402	C09B7.2	C09B7.2	X -14.065480	0	0	0	0	0	0	0
WBGene00001945	0.0286084	his-71	F45E1.6	X -0.766026	1	0	0	0	0	0	0
WBGene00017065	0.0285982	D2092.4	D2092.4	I 1.244864	0	0	0	1	0	1	0
WBGene00018520	0.0285782	F46H5.4	F46H5.4	X -1.788279	0	0	0	0	0	0	0
WBGene00000463	0.0285757	ceh-43	C28A5.4	III -3.172828	0	0	0	1	0	0	0
WBGene00015561	0.0285135	C07A12.7	C07A12.7	X -7.372906	0	0	0	1	0	1	0
WBGene00014021	0.0285035	svop-1	ZK637.1	III -0.018190	0	0	0	0	0	0	0
WBGene00009429	0.0284827	irg-5	F35E12.5	V 5.586410	0	0	0	0	0	0	0
WBGene00021039	0.0284686	W05F2.7	W05F2.7	I -3.798558	0	0	0	0	0	0	0
WBGene00015324	0.0284603	C02B8.6	C02B8.6	X -0.516420	0	0	0	0	0	0	0
WBGene00015680	0.0284322	egal-1	C10G6.1	IV 2.426164	1	0	0	0	0	1	0
WBGene00010028	0.0283534	F54B11.5	F54B11.5	X 13.801560	1	0	0	0	0	1	0
WBGene00020379	0.0283479	T09B4.5	T09B4.5	I 0.831452	0	0	0	1	0	0	0
WBGene00010047	0.0283406	F54D1.6	F54D1.6	IV 4.942471	0	0	0	1	0	1	0
WBGene00008805	0.0283336	git-1	F14F3.2	X 2.225176	0	0	0	0	0	0	0
WBGene00011771	0.0283308	T14G8.3	T14G8.3	X 8.662553	0	0	0	1	0	1	0
WBGene00003618	0.0282805	nhr-19	E02H1.7	II 1.616212	0	0	0	0	0	1	0
WBGene00018164	0.0282427	sup-36	F38A5.7	IV 3.213060	0	0	0	1	0	1	0
WBGene00018920	0.0281963	F56A4.12	F56A4.12	V -14.842250	0	0	0	0	0	1	0
WBGene00001924	0.028148	his-50	F07B7.9	V 1.643160	0	0	0	0	0	1	0
WBGene00015777	0.0281436	sfxn-2	C14F5.4	X -0.833002	0	0	0	0	0	0	0
WBGene00004001	0.0281165	pgp-7	T21E8.2	X 2.623109	0	0	0	0	0	1	0
WBGene00015278	0.0281159	C01B10.3	C01B10.3	IV 3.217261	0	0	0	0	0	0	0
WBGene00010552	0.0281076	K04C1.2	K04C1.2	X 16.670240	0	0	0	0	0	1	0
WBGene00002026	0.0280851	hsp-70	C12C8.1	I 3.742662	0	0	0	0	0	0	0
WBGene00014213	0.0280804	ZK1073.1	ZK1073.1	X 23.691690	0	0	0	1	0	1	0
WBGene00002827	0.02808	let-653	C29E6.1	IV 5.365642	0	0	0	0	0	0	0
WBGene00015429	0.0280705	sor-3	C04E7.2	X -20.150061	1	0	0	0	0	0	0
WBGene00004822	0.0280395	skr-16	C42D4.6	IV 3.291260	0	0	0	0	0	0	0
WBGene00008018	0.0280334	tbc-8	C38H2.1	III 2.477701	0	0	0	0	0	0	0
WBGene00194671	0.0280228	F55F1.5	N.A.	N.A.	0	0	0	0	0	0	0
WBGene00001345	0.0279955	fos-1	F29G9.4	V -0.462278	0	0	0	0	0	0	0
WBGene00010433	0.027985	H40L08.1	H40L08.1	X 21.830891	1	0	0	0	0	1	0
WBGene00003374	0.0279625	mlk-1	K11D12.10	V -3.042946	0	0	0	0	0	1	0
WBGene00006657	0.0279619	twk-2	T12C9.3	II -4.378139	0	0	0	0	0	0	0
WBGene00009572	0.0279533	F40D4.13	F40D4.13	V 12.805270	0	0	0	0	0	1	0
WBGene00003907	0.0279307	paf-2	C52B9.7	X -7.795546	0	0	0	0	0	0	0
WBGene00020496	0.0279194	spat-3	T13H2.5	X -7.192102	0	0	0	1	0	1	0
WBGene00021370	0.0279146	nape-2	Y37E11AR.3	IV -2.547914	0	0	0	0	0	1	0
WBGene00016102	0.0279035	C25F6.1	C25F6.1	X -5.247832	0	0	0	0	0	0	0
WBGene00010757	0.0278993	pad-2	K10G9.3	III 2.226835	0	0	0	0	0	0	0
WBGene00008110	0.0278804	C46C2.2	C46C2.2	IV 4.110593	1	0	0	0	0	1	0
WBGene00006839	0.0278734	unc-115	F09B9.2	X 1.862440	1	0	0	0	0	1	0
WBGene00019780	0.0278262	M60.4	M60.4	X -0.297258	1	0	0	0	0	1	0
WBGene00021977	0.0278215	Y58A7A.3	Y58A7A.3	V -2.866567	0	0	0	1	0	1	0
WBGene00001915	0.0277944	his-41	C50F4.5	V 2.048117	0	0	0	1	0	1	0
WBGene00019408	0.0277812	K05F1.6	K05F1.6	II -0.931698	0	0	0	0	0	1	0
WBGene00019249	0.0277751	H28G03.1	H28G03.1	X -6.001622	1	0	0	0	0	1	0
WBGene00000870	0.0277454	cyd-1	Y38F1A.5	II 13.290650	1	0	0	0	0	0	0
WBGene00002210	0.0277405	kin-29	F58H12.1	X -12.699840	0	0	0	0	0	0	0
WBGene00000904	0.0277356	daf-8	R05D11.1	I 2.975935	0	0	0	0	0	1	0
WBGene00012226	0.0277014	W03G11.4	W03G11.4	X 7.001843	0	0	0	1	0	1	0
WBGene00019490	0.0276867	K07E3.1	K07E3.1	X -0.536475	0	0	0	0	0	0	0
WBGene00020486	0.0276852	T13C5.6	T13C5.6	X -3.415787	0	0	0	0	0	0	0
WBGene00018369	0.0276554	mig-39	F42H10.5	III -0.257167	0	0	0	0	0	1	0
WBGene00012113	0.0276017	T28B8.1	T28B8.1	I 2.571454	0	0	0	1	0	1	0
WBGene00002029	0.027561	hst-2	C34F6.4	X 2.862122	0	0	0	0	0	0	0
WBGene00000253	0.0275422	bli-3	F56C11.1	I -19.148491	0	0	0	0	0	0	0
WBGene00010984	0.0275393	nkat-3	R03A10.4	X 22.661520	1	0	0	0	0	1	0
WBGene00019938	0.0275372	R07E4.5	R07E4.5	X -4.019495	0	0	0	0	0	1	0
WBGene00003019	0.027519	lin-33	H32C10.2	IV 2.562056	0	0	0	1	0	1	0
WBGene00007771	0.0275071	C27C12.1	C27C12.1	X 21.454670	0	0	0	0	0	0	0
WBGene00013917	0.0274993	cdk-11.2	ZC504.3	X 2.187490	0	0	0	0	0	1	0
WBGene00015552	0.027482	C06G3.6	C06G3.6	IV 3.277138	0	0	0	1	0	1	0
WBGene00003163	0.0274805	mdl-1	R03E9.1	X -2.508585	0	0	0	0	0	1	0
WBGene00012216	0.0274704	W02D9.10	W02D9.10	I 13.507130	0	0	0	0	0	1	0
WBGene00003040	0.0274659	lin-59	T12F5.4	I -2.831037	1	0	0	0	0	0	0
WBGene00007372	0.0274259	C06B8.7	C06B8.7	V 8.324864	0	0	0	0	0	1	0
WBGene00021051	0.0274233	W05H9.4	W05H9.4	X -3.225144	0	0	0	0	0	0	0
WBGene00000403	0.0274117	casy-1	B0034.3	II -0.800583	0	0	0	1	0	1	0
WBGene00000149	0.0274107	apl-1	C42D8.8	X -6.179721	0	0	0	1	0	1	0
WBGene00044201	0.0274094	H39E23.3	H39E23.3	V 6.129540	0	0	0	0	0	0	0
WBGene00007593	0.0274057	C14H10.3	C14H10.3	X 1.896125	0	0	0	0	0	0	0
WBGene00011661	0.0273643	ztf-27	T09F3.1	II 2.542255	0	0	0	0	0	0	0
WBGene00022593	0.0273355	ZC328.3	ZC328.3	I 1.074023	0	0	0	0	0	1	0
WBGene00006477	0.027326	chup-1	ZK721.1	X 0.403924	0	0	0	0	0	0	0
WBGene00015274	0.0273231	N.A.	N.A.	N.A.	0	0	0	1	0	1	0
WBGene00006798	0.0272939	unc-64	F56A8.7	III 21.199530	0	0	0	0	0	1	0
WBGene00022666	0.0272732	ZK154.4	ZK154.4	X -1.262772	1	0	0	0	0	0	0
WBGene00013711	0.0272675	Y106G6G.2	Y106G6G.2	I 4.869891	0	0	0	0	0	1	0
WBGene00018516	0.0272198	gakh-1	F46G11.3	X -4.308070	0	0	0	0	0	0	0
WBGene00001902	0.0272014	his-28	K06C4.2	V 1.670780	0	0	0	0	0	0	0
WBGene00018703	0.0271717	sec-3	F52E4.7	X -12.196910	0	0	0	0	0	0	0
WBGene00001787	0.0271652	gst-39	Y53F4B.33	II 24.347380	0	0	0	1	0	1	0
WBGene00006777	0.0271619	unc-41	C27H6.1	V 2.223392	0	0	0	1	0	1	0
WBGene00006366	0.0271481	sym-1	C44H4.3	X 16.756910	0	0	0	1	0	0	0
WBGene00006757	0.0271205	unc-18	F27D9.1	X -1.348420	1	0	0	0	0	1	0
WBGene00008939	0.0271183	F18H3.1	F18H3.1	X 12.681860	1	0	0	0	0	0	0
WBGene00007900	0.0271175	C33D9.6	C33D9.6	IV 3.961453	0	0	0	1	0	1	0
WBGene00003637	0.0271034	nhr-47	C24G6.4	V -1.758366	0	0	0	1	0	1	0
WBGene00012100	0.0270389	sipa-1	T27F2.2	V 3.228210	0	0	0	1	0	0	0
WBGene00019854	0.0270277	R03H10.1	R03H10.1	II -5.298035	0	0	0	0	0	0	0
WBGene00003593	0.026974	nfm-1	F42A10.2	III -1.412153	0	0	0	0	0	1	0
WBGene00015779	0.0269695	lrch-1	C14F11.2	X -3.407550	0	0	0	0	0	1	0
WBGene00006843	0.0269629	unc-119	M142.1	III 5.589251	0	0	0	1	0	0	0
WBGene00019781	0.0269101	M60.6	M60.6	X -0.262547	0	0	0	0	0	0	0
WBGene00012813	0.0268798	Y43F8B.2	Y43F8B.2	V 22.220119	1	0	0	0	0	1	0
WBGene00004321	0.0268757	rcan-1	F54E7.7	III -1.455880	0	0	0	1	0	1	0
WBGene00021913	0.0268616	cec-8	Y55B1BR.3	III -26.857620	0	0	0	1	0	1	0
WBGene00004369	0.026844	rig-1	K09E2.4	X 0.194401	0	0	0	0	0	0	0
WBGene00001666	0.0268196	gpa-4	T07A9.7	IV -26.202921	0	0	0	0	0	1	0
WBGene00016642	0.0268072	chil-10	C44C1.2	X -18.885799	0	0	0	0	0	1	0
WBGene00004509	0.0268059	rrf-2	M01G12.12	I 13.056110	0	0	0	0	0	1	0
WBGene00004395	0.0267996	rol-3	C16D9.2	V 1.247743	0	0	0	0	0	1	0
WBGene00015955	0.0267992	C18B2.4	C18B2.4	X -9.986035	1	0	0	0	0	1	0
WBGene00008979	0.0267952	slc-25A18.1	F20D1.9	X 21.744400	0	0	0	0	0	0	0
WBGene00021319	0.0267839	Y34B4A.2	Y34B4A.2	X -5.828126	0	0	0	0	0	0	0
WBGene00018044	0.0267654	F35D11.3	F35D11.3	II -3.837689	0	0	0	0	0	1	0
WBGene00016457	0.026735	C35E7.5	C35E7.5	I 5.275984	0	0	0	1	0	1	0
WBGene00007906	0.0267233	C33G3.6	C33G3.6	X 16.362761	0	0	0	0	0	0	0
WBGene00006495	0.0267084	cpna-1	F31D5.3	II -5.262903	0	0	0	1	0	1	0
WBGene00020633	0.0266	aakg-2	T20F7.6	X 24.065300	0	0	0	0	0	1	0
WBGene00016661	0.0265889	C45B2.6	C45B2.6	X -3.792113	0	0	0	0	0	1	0
WBGene00020911	0.0265595	cpt-6	W01A11.5	V -0.091125	0	0	0	0	0	0	0
WBGene00009801	0.026539	ipla-2	F47A4.5	X 1.721840	1	0	0	0	0	0	0
WBGene00007799	0.0264976	nrx-1	C29A12.4	V 2.822306	0	0	0	1	0	0	0
WBGene00010726	0.0264611	K09E9.3	K09E9.3	X 22.931080	0	0	0	0	0	0	0
WBGene00006814	0.0264566	unc-82	B0496.3	IV 3.334924	0	0	0	1	0	1	0
WBGene00016500	0.0264377	memo-1	C37C3.8	V 0.915864	1	0	0	0	0	1	0
WBGene00006494	0.0264292	zipt-7.2	H13N06.5	X 22.769510	1	0	0	0	0	1	0
WBGene00007297	0.0264	C04F12.1	C04F12.1	I 3.853164	0	0	0	0	0	1	0
WBGene00016407	0.026396	C34D10.2	C34D10.2	X -0.717504	0	0	0	0	0	1	0
WBGene00007053	0.026383	chd-7	T04D1.4	I -0.928876	1	0	0	0	0	1	0
WBGene00022745	0.0263602	ZK470.2	ZK470.2	X -8.203329	1	0	0	0	0	1	0
WBGene00016868	0.0263542	C52B9.8	C52B9.8	X -7.790890	0	0	0	0	0	0	0
WBGene00017582	0.0263507	F18G5.6	F18G5.6	X 0.953201	0	0	0	0	0	1	0
WBGene00004106	0.0263491	pqn-15	C24A8.3	X -7.792214	0	0	0	0	0	0	0
WBGene00021870	0.026317	samt-1	Y54G2A.4	IV -6.691440	0	0	0	0	0	1	0
WBGene00015800	0.0263113	C15H9.4	C15H9.4	X -3.717073	1	0	0	0	0	1	0
WBGene00015793	0.0262865	C15C7.7	C15C7.7	X -11.640940	0	0	0	0	0	0	0
WBGene00012514	0.0262179	Y26E6A.3	Y26E6A.3	X 15.141170	0	0	0	0	0	1	0
WBGene00019994	0.0262167	cdh-1	R10F2.1	III -8.547379	0	0	0	1	0	0	0
WBGene00001817	0.0261589	haf-7	Y50E8A.16	V 6.811554	0	0	0	0	0	0	0
WBGene00010725	0.0261453	erv-46	K09E9.2	X 22.931200	0	0	0	0	0	0	0
WBGene00015295	0.0260716	acl-12	C01C10.3	X -1.713976	1	0	0	0	0	1	0
WBGene00018073	0.0260552	F35H10.10	F35H10.10	IV 3.707231	0	0	0	0	0	1	0
WBGene00006971	0.0260355	zak-1	R13F6.6	III -0.926358	0	0	0	0	0	1	0
WBGene00016172	0.0260301	C27H5.2	C27H5.2	II 0.496185	0	0	0	0	0	1	0
WBGene00007774	0.0260278	C27C12.4	C27C12.4	X 21.458071	0	0	0	0	0	0	0
WBGene00017244	0.0259954	apy-1	F08C6.6	X -1.525911	0	0	0	0	0	1	0
WBGene00011614	0.0259111	nfya-1	T08D10.1	X 6.754451	0	0	0	0	0	0	0
WBGene00016735	0.0259033	fhod-1	C46H11.11	I -0.421363	0	0	0	1	0	1	0
WBGene00021296	0.0257486	Y25C1A.13	Y25C1A.13	II -8.508203	0	0	0	0	0	1	0
WBGene00019456	0.0257323	K06H7.2	K06H7.2	III -0.377416	0	0	0	0	0	1	0
WBGene00002220	0.0256864	gcc-1	C15C7.2	X -11.912260	0	0	0	0	0	0	0
WBGene00016072	0.0256846	C24H12.2	C24H12.2	II -15.610340	0	0	0	0	0	1	0
WBGene00001425	0.0256653	fis-2	F13B9.8	X -0.194898	1	0	0	0	0	1	0
WBGene00010011	0.0256216	F53H4.6	F53H4.6	X 22.962740	0	0	0	0	0	0	0
WBGene00016088	0.0256134	clec-266	C25B8.4	X -2.718125	0	0	0	1	0	0	0
WBGene00012825	0.0255975	Y43F8C.3	Y43F8C.3	V 22.572889	0	0	0	1	0	0	0
WBGene00007791	0.025591	C28A5.6	C28A5.6	III -3.173543	0	0	0	0	1	1	0
WBGene00010943	0.025547	M176.4	M176.4	II 1.411524	0	0	0	0	0	1	0
WBGene00002132	0.0255352	inx-10	T18H9.5	V 1.950784	0	0	0	0	0	1	0
WBGene00008586	0.0255303	snrp-40.1	F08G12.2	X 2.872140	1	0	0	0	0	0	0
WBGene00011645	0.0255295	T09B9.4	T09B9.4	X 1.529287	0	0	0	0	0	1	0
WBGene00001502	0.0255225	ftt-2	F52D10.3	X 4.887937	1	0	0	0	0	1	0
WBGene00019615	0.0254618	K10B4.3	K10B4.3	II -16.096411	0	0	0	1	0	0	0
WBGene00020507	0.0254317	vha-15	T14F9.1	X -16.011101	0	0	0	1	0	1	0
WBGene00011820	0.0254231	T18D3.1	T18D3.1	X 7.098065	1	0	0	0	0	0	0
WBGene00004172	0.0253958	pqn-92	Y75B8A.27	III 16.359560	0	0	0	0	0	1	0
WBGene00002266	0.0253784	lec-3	ZK892.1	II 1.818972	0	0	0	1	0	1	0
WBGene00001331	0.0253411	erd-2	F09B9.3	X 1.864920	1	0	0	0	0	0	0
WBGene00006369	0.0253408	sym-4	R03E1.1	X 16.658239	0	0	0	0	0	0	0
WBGene00000020	0.0253295	abt-2	F12B6.1	I -10.495230	0	0	0	0	0	1	0
WBGene00017445	0.025306	sid-5	F14B8.2	X -2.043120	1	0	0	0	0	0	0
WBGene00008880	0.0252905	F16B12.4	F16B12.4	X 16.458250	1	0	0	0	0	0	0
WBGene00020214	0.0252412	attf-5	T04G9.1	X -19.500401	0	0	0	0	0	0	0
WBGene00018330	0.0251968	elks-1	F42A6.9	IV -4.606668	0	0	0	0	0	0	0
WBGene00021461	0.0251816	nekl-1	Y39G10AR.3	I -8.925428	0	0	0	0	0	0	0
WBGene00022418	0.0251546	igcm-4	Y102A11A.8	X -17.074600	0	0	0	1	0	0	0
WBGene00007848	0.0251159	cytb-5.1	C31E10.7	X 15.960900	1	0	0	0	0	1	0
WBGene00003089	0.0250888	ltd-1	K02C4.4	II 0.663748	0	0	0	1	0	1	0
WBGene00012124	0.0250863	T28D6.4	T28D6.4	III 8.779594	0	0	0	1	0	1	0
WBGene00009926	0.0250856	noah-2	F52B11.3	IV 11.420360	0	0	0	1	0	0	0
WBGene00010776	0.0250784	pix-1	K11E4.4	X 14.498320	0	0	0	0	0	0	0
WBGene00018238	0.0250599	F40F4.7	F40F4.7	X -10.693610	1	0	0	0	0	0	0
WBGene00021044	0.0250326	W05H7.1	W05H7.1	X -18.111231	0	0	0	0	0	1	0
WBGene00015328	0.0250117	C02B10.3	C02B10.3	IV 1.449489	0	0	0	0	0	1	0
WBGene00002239	0.0250116	ksr-1	F13B9.5	X -0.200671	0	0	0	0	0	0	0
WBGene00019656	0.0249856	slc-25A10	K11G12.5	X -2.526320	0	0	0	1	0	1	0
WBGene00003084	0.0249815	lst-2	R160.7	X -7.767320	0	0	0	0	0	1	0
WBGene00006543	0.0249567	tbx-2	F21H11.3	III -2.089744	0	0	0	0	0	0	0
WBGene00003602	0.0248694	nhr-3	H01A20.1	X 16.746941	0	0	0	0	0	1	0
WBGene00006438	0.024824	nrfl-1	C01F6.6	IV 4.051433	0	0	0	1	0	1	0
WBGene00003903	0.024824	pab-2	F18H3.3	X 12.688190	1	0	0	0	0	1	0
WBGene00007528	0.0248	C11H1.2	C11H1.2	X 16.678419	1	0	0	0	0	0	0
WBGene00009726	0.0247875	tbc-13	F45E6.3	X 7.120306	0	0	0	0	0	0	0
WBGene00000414	0.0247679	cec-1	ZK1236.2	III -0.262030	0	0	0	1	0	0	0
WBGene00006683	0.0247345	twk-31	Y47D3B.5	III 9.319897	0	0	0	1	0	0	0
WBGene00009888	0.0247041	F49E2.5	F49E2.5	X 1.419389	0	0	0	0	0	1	0
WBGene00022848	0.0246852	ZK1055.7	ZK1055.7	V 0.110227	0	0	0	1	0	1	0
WBGene00006368	0.0246718	sym-3	C54H2.1	X -4.372223	0	0	0	0	0	0	0
WBGene00000485	0.0246677	che-3	F18C12.1	I 2.442445	0	0	0	1	0	0	0
WBGene00004036	0.0246642	plc-1	F31B12.1	X 2.539883	0	0	0	0	0	1	0
WBGene00003915	0.0245953	pan-1	M88.6	III -3.107147	1	0	0	0	0	1	0
WBGene00001329	0.0245684	epn-1	T04C10.2	X 21.389620	1	0	0	0	0	1	0
WBGene00001439	0.0245153	fkh-7	F26D12.1	IV 1.898358	1	0	0	0	0	0	0
WBGene00006444	0.0245114	shn-1	C33B4.3	II 3.464859	0	0	0	0	0	1	0
WBGene00006779	0.0245053	unc-43	K11E8.1	IV 4.576159	1	0	0	0	0	1	0
WBGene00009233	0.0244627	F28H6.4	F28H6.4	X 16.509541	1	0	0	0	0	0	0
WBGene00008691	0.0244617	mff-1	F11C1.2	X 9.316970	0	0	0	1	0	0	0
WBGene00010493	0.0244586	meg-2	K02B9.2	X 15.338890	0	1	0	0	0	0	0
WBGene00020630	0.0244322	T20F7.1	T20F7.1	X 24.065510	1	0	0	0	0	1	0
WBGene00023497	0.0244192	lin-15B	ZK662.4	X 22.945370	0	0	0	0	0	1	0
WBGene00050944	0.0244161	C14A11.9	C14A11.9	X -12.939720	0	0	0	0	0	0	0
WBGene00018537	0.0244027	F47B7.6	F47B7.6	X -9.442326	0	0	0	0	0	1	0
WBGene00015181	0.0244006	B0416.5	B0416.5	X 0.962227	1	0	0	0	0	0	0
WBGene00002215	0.0243794	klc-2	C18C4.10	V -1.484523	0	0	0	1	0	1	0
WBGene00003254	0.0243756	mig-23	R07E4.4	X -4.027198	0	0	0	0	0	0	0
WBGene00004375	0.0243656	rme-4	F46F6.1	X 1.981503	0	0	0	0	0	0	0
WBGene00009812	0.0243027	suca-1	F47B10.1	X 2.680950	1	0	0	0	0	1	0
WBGene00009215	0.0242958	thn-2	F28D1.5	IV 5.894496	0	0	0	0	0	1	0
WBGene00010568	0.0242942	K04G2.10	K04G2.10	I 2.439297	0	1	0	0	0	0	0
WBGene00011955	0.0242862	cdka-1	T23F11.3	III -2.950104	0	0	0	0	0	0	0
WBGene00017147	0.0242668	EGAP2.1	EGAP2.1	II -1.855359	0	0	0	0	0	0	0
WBGene00020334	0.0242634	epg-7	T08A9.1	X -1.752603	0	0	0	1	0	1	0
WBGene00018393	0.0242437	msra-1	F43E2.5	II 0.502778	1	0	0	0	0	0	0
WBGene00004224	0.0242404	ptr-10	F55F8.1	I 0.302993	0	0	0	0	0	0	0
WBGene00000262	0.0242289	bra-1	F54B11.6	X 13.875110	0	0	0	1	0	0	0
WBGene00000841	0.0241987	cul-6	K08E7.7	IV 6.070129	0	0	0	0	0	1	0
WBGene00003659	0.0241956	nhr-69	T23H4.2	I 3.976752	0	0	0	0	0	1	0
WBGene00007934	0.0241902	C34E7.4	C34E7.4	X 9.003037	0	0	0	1	0	0	0
WBGene00021654	0.0241716	Y47G7B.2	Y47G7B.2	II -11.866270	0	0	0	0	0	1	0
WBGene00001898	0.0241353	his-24	M163.3	X 16.709330	0	0	0	1	0	0	0
WBGene00000781	0.0241151	cpr-1	C52E4.1	V 3.546540	0	0	0	0	0	1	0
WBGene00001583	0.0240952	gfi-3	M163.4	X 16.708599	0	0	0	0	0	0	0
WBGene00022613	0.0240771	sek-3	ZC449.3	X -6.196800	0	0	0	1	0	0	0
WBGene00019207	0.0240194	fgt-1	H17B01.1	II -15.432600	1	0	0	0	0	1	0
WBGene00002262	0.02401	ldh-1	F13D12.2	II 4.003786	0	0	0	1	0	1	0
WBGene00000074	0.0240028	adm-2	C04A11.4	X 14.341230	0	0	0	1	0	1	0
WBGene00001877	0.0239997	his-3	T10C6.12	V 9.378742	0	0	0	0	0	0	0
WBGene00001480	0.0239851	fmo-5	H24K24.5	V -19.945499	0	0	0	0	0	1	0
WBGene00016188	0.0239615	sec-15	C28G1.3	X 0.419637	0	0	0	0	0	0	0
WBGene00020738	0.0239598	T23F2.5	T23F2.5	X -5.141114	1	0	0	0	0	0	0
WBGene00004727	0.0239128	sax-1	R11G1.4	X -9.905824	0	0	0	1	0	0	0
WBGene00001175	0.0238663	egl-6	C46F4.1	X -4.038969	0	0	0	0	0	0	0
WBGene00008103	0.0238543	C44H9.8	N.A.	N.A.	0	0	0	0	0	0	0
WBGene00019813	0.0238243	ger-1	R01H2.5	III -0.802408	0	0	0	1	0	0	0
WBGene00022847	0.0237786	ZK1055.6	ZK1055.6	V 0.109726	0	0	0	1	0	1	0
WBGene00008424	0.0237729	D2045.7	D2045.7	III 2.547177	1	0	0	0	0	1	0
WBGene00009973	0.0237568	F53C11.3	F53C11.3	V 5.587299	0	0	0	1	0	1	0
WBGene00004276	0.023753	rab-14	K09A9.2	X 22.927040	1	0	0	0	0	0	0
WBGene00000164	0.0237477	apm-3	F53H8.1	X -18.890800	0	0	0	1	0	0	0
WBGene00001649	0.02372	gob-1	H13N06.3	X 22.719790	0	0	0	0	0	1	0
WBGene00019554	0.0236567	K09C4.10	K09C4.10	X -10.587860	0	0	0	0	0	0	0
WBGene00023491	0.0236565	tsp-21	C17G1.8	X 1.731200	0	0	0	0	0	0	0
WBGene00004927	0.023643	snx-1	C05D9.1	X -18.485880	0	0	0	0	0	0	0
WBGene00018682	0.0236305	aagr-4	F52D1.1	X -19.828461	0	0	0	0	0	0	0
WBGene00015547	0.023612	ain-1	C06G1.4	X 24.056580	0	0	0	1	0	1	0
WBGene00006371	0.0236069	syx-3	F35C8.4	X -5.632465	0	0	0	0	0	0	0
WBGene00000157	0.0236059	aps-2	F02E8.3	X -7.598622	1	0	0	0	0	0	0
WBGene00002222	0.0235931	klp-11	F20C5.2	IV 3.961105	0	0	0	0	0	0	0
WBGene00004111	0.0235905	pqn-21	C37A2.5	I 1.315224	0	0	0	0	0	1	0
WBGene00006476	0.0235718	rhgf-2	T08H4.1	II -5.622830	0	0	0	1	0	0	0
WBGene00011434	0.0235645	T04D3.5	T04D3.5	I 17.731880	0	1	0	0	0	0	0
WBGene00000221	0.0235414	atf-5	T04C10.4	X 21.368700	0	0	0	1	0	1	0
WBGene00001555	0.0235352	gcy-35	T04D3.4	I 17.683960	0	0	0	1	0	0	0
WBGene00012624	0.0235136	fbxa-150	Y38H6C.11	V 25.007481	1	0	0	0	0	0	0
WBGene00015565	0.0234731	C07D8.6	C07D8.6	X -1.752476	1	0	0	0	0	0	0
WBGene00020457	0.0234286	fbxa-67	T12B5.11	III -25.004690	0	0	0	0	0	0	0
WBGene00017467	0.0234272	F14F9.4	F14F9.4	V -2.485563	0	0	0	1	0	1	0
WBGene00000100	0.0234072	ajm-1	C25A11.4	X 0.672056	0	0	0	1	0	1	0
WBGene00009380	0.0233521	F34H10.3	F34H10.3	X 1.424537	1	0	0	0	0	0	0
WBGene00010491	0.0233486	K02B7.3	K02B7.3	II 23.377960	1	0	0	0	0	1	0
WBGene00001178	0.0233307	egl-9	F22E12.4	V 2.566904	0	0	0	0	0	0	0
WBGene00001063	0.023328	dpy-1	M01E10.2	III -15.659140	0	0	0	0	0	1	0
WBGene00002163	0.0233022	ist-1	C54D1.3	X -1.829543	0	0	0	0	0	0	0
WBGene00003071	0.0231956	lrp-1	F29D11.1	I 2.210433	0	0	0	0	0	1	0
WBGene00001911	0.0231873	his-37	C50F4.7	V 2.049120	1	0	0	0	0	1	0
WBGene00001025	0.0231853	dnj-7	C55B6.2	X -1.799856	0	0	0	1	0	1	0
WBGene00003520	0.0231828	nas-1	F45G2.1	III 21.213301	0	0	0	0	0	0	0
WBGene00001577	0.0231801	gem-4	T12A7.1	IV 5.272073	0	0	0	0	0	0	0
WBGene00002248	0.0231494	lam-3	T22A3.8	I 5.058725	0	0	0	1	0	1	0
WBGene00002007	0.0231021	hsp-3	C15H9.6	X -3.737724	1	0	0	0	0	1	0
WBGene00020090	0.023085	R119.5	R119.5	I -19.045839	0	0	0	1	0	1	0
WBGene00019344	0.02308	dhhc-10	K02G10.1	X -6.843010	0	0	0	1	0	0	0
WBGene00020018	0.0230592	R12B2.2	R12B2.2	III -1.443981	0	0	0	0	0	0	0
WBGene00001368	0.0230354	exc-7	F35H8.5	II 1.609523	0	0	0	0	0	0	0
WBGene00001908	0.0230261	his-34	F17E9.9	IV 3.708970	0	0	0	0	0	0	0
WBGene00001172	0.0229839	egl-3	C51E3.7	V 2.285676	1	0	0	0	0	1	0
WBGene00019864	0.0229531	ceh-93	R04A9.5	X -19.965099	0	0	0	0	0	0	0
WBGene00010993	0.022952	vha-20	R03E1.2	X 16.641729	1	0	0	0	0	1	0
WBGene00008258	0.0229441	mans-2	C52E4.5	V 3.564120	0	0	0	0	0	1	0
WBGene00019918	0.0229436	fbxc-36	R07C3.2	II -15.583400	1	0	0	0	0	0	0
WBGene00021978	0.0229317	Y58A7A.4	Y58A7A.4	V -2.827804	0	0	0	0	0	1	0
WBGene00000370	0.0228725	ccg-1	Y73F8A.6	IV 13.316200	0	0	0	1	0	1	0
WBGene00008311	0.0228723	rskn-2	C54G4.1	I 2.419347	0	0	0	1	0	1	0
WBGene00016968	0.0228719	epg-5	C56C10.12	II -0.068762	0	0	0	0	0	1	0
WBGene00017584	0.0228628	F19B10.2	F19B10.2	II -6.230666	0	0	0	0	0	0	0
WBGene00003412	0.0228606	mrp-6	F20B6.3	X -8.088610	0	0	0	0	0	1	0
WBGene00004876	0.022859	smf-1	K11G12.4	X -2.529397	0	0	0	0	0	0	0
WBGene00020758	0.0228528	T24C4.2	T24C4.2	III -25.565359	0	0	0	1	0	0	0
WBGene00001253	0.0228456	elt-6	F52C12.5	IV -12.965410	0	0	0	0	0	0	0
WBGene00008085	0.0228379	smcl-1	C44C10.4	X 6.137970	0	0	0	0	0	0	0
WBGene00011615	0.0228193	lsd-1	T08D10.2	X 6.763390	0	0	0	0	0	0	0
WBGene00007011	0.0228159	mdt-1.2	T23C6.1	X 24.081499	0	0	0	0	0	0	0
WBGene00020596	0.0228076	oga-1	T20B5.3	X 1.066574	0	0	0	0	0	0	0
WBGene00021799	0.0228062	Y53G8AL.1	Y53G8AL.1	III -7.331752	0	0	0	0	0	1	0
WBGene00007128	0.0228055	memb-1	B0272.2	X 1.222260	0	0	0	0	0	0	0
WBGene00019250	0.0228004	H28G03.2	H28G03.2	X -6.014255	0	0	0	0	0	0	0
WBGene00016507	0.0227939	abhd-5.2	C37H5.3	V -4.042520	0	0	0	1	0	1	0
WBGene00003655	0.0227936	nhr-65	Y17D7A.3	V 18.125040	0	0	0	0	0	0	0
WBGene00008549	0.0227657	din-1	F07A11.6	II 3.793319	0	0	0	1	0	1	0
WBGene00019730	0.0227593	asns-2	M02D8.4	X 0.344226	0	0	0	1	0	1	0
WBGene00009135	0.0227564	F25H9.2	F25H9.2	V 5.346991	0	0	0	0	0	0	0
WBGene00006410	0.0227297	nck-1	ZK470.5	X -8.136799	0	0	0	0	0	0	0
WBGene00012005	0.02272	37043	T24H10.7	II 1.047588	1	0	0	0	0	1	0
WBGene00011823	0.0227132	T18D3.6	T18D3.6	X 7.092096	0	0	0	0	0	0	0
WBGene00016131	0.0226859	C26B9.1	C26B9.1	X -5.641900	1	0	0	0	0	0	0
WBGene00022569	0.0226853	ZC239.6	ZC239.6	II -7.655803	0	0	0	0	0	0	0
WBGene00017563	0.0226846	F18C5.10	F18C5.10	II -0.126193	1	0	0	0	0	1	0
WBGene00000004	0.0226569	aat-3	F52H2.2	X -14.411200	1	0	0	0	0	0	0
WBGene00018740	0.0226203	tra-4	F53B3.1	X -12.690510	0	0	0	0	0	0	0
WBGene00018386	0.0226018	F43C11.9	F43C11.9	II -13.832800	1	0	0	0	0	1	0
WBGene00001395	0.0225974	fat-3	W08D2.4	IV 4.421224	0	0	0	1	0	1	0
WBGene00004056	0.0225586	pmk-2	F42G8.3	IV 3.637770	1	0	0	0	0	1	0
WBGene00005647	0.0225578	srp-6	C03G6.19	V 0.747837	0	0	0	0	0	1	0
WBGene00006816	0.0225418	unc-84	F54B11.3	X 13.753320	1	0	0	0	0	1	0
WBGene00001631	0.0225398	gly-6	H38K22.5	III -3.189011	1	0	0	0	0	1	0
WBGene00004265	0.0225364	qui-1	Y45F10B.10	IV 9.805353	0	0	0	0	0	0	0
WBGene00001995	0.0225309	hpl-1	K08H2.6	X 10.522470	0	0	0	0	0	0	0
WBGene00016573	0.0224911	C41H7.3	C41H7.3	II -9.043364	0	0	0	0	0	1	0
WBGene00017380	0.0224857	F11D5.1	F11D5.1	X -10.443770	1	0	0	0	0	0	0
WBGene00002269	0.0224762	lec-6	Y55B1AR.1	III -26.579960	0	1	0	0	0	1	0
WBGene00006760	0.0224711	unc-23	H14N18.1	V 1.863304	0	0	0	1	0	0	0
WBGene00016539	0.0224592	madd-2	C39F7.2	V -19.847561	0	0	0	1	0	0	0
WBGene00020612	0.022458	arrd-22	T20D4.6	V -11.794680	0	0	0	0	0	0	0
WBGene00002203	0.0224502	kin-20	F46F2.2	X 22.313351	0	0	0	1	0	1	0
WBGene00008927	0.022401	snx-17	F17H10.3	X 10.211300	0	0	0	0	0	0	0
WBGene00019205	0.0223659	kcc-2	H16O14.1	IV 2.949966	0	0	0	0	0	1	0
WBGene00006453	0.0223651	Y2C2A.1	N.A.	N.A.	0	0	0	0	0	0	0
WBGene00003624	0.0223648	nhr-28	C11G6.4	X 23.845900	0	0	0	0	0	1	0
WBGene00011226	0.0223495	slc-25A21	R11.1	X 23.695101	0	0	0	0	0	0	0
WBGene00001000	0.0223483	dim-1	C18A11.7	X -0.639521	0	0	0	1	0	0	0
WBGene00001082	0.0223466	dpy-23	R160.1	X -7.765195	1	0	0	0	0	0	0
WBGene00008999	0.0223267	myrf-2	F21A10.2	X 1.871960	0	0	0	1	0	0	0
WBGene00011060	0.0223167	R06C1.6	R06C1.6	I 13.012350	0	0	0	1	0	0	0
WBGene00007139	0.0222944	mnp-1	B0285.7	III -3.182923	0	0	0	1	0	0	0
WBGene00009953	0.0222502	F53A2.9	F53A2.9	III 21.211700	0	0	0	0	0	0	0
WBGene00016678	0.022221	C45G9.7	C45G9.7	III -2.206829	1	0	0	0	0	0	0
WBGene00017302	0.0222182	F09F7.5	F09F7.5	III -1.552522	0	0	0	0	0	0	0
WBGene00015684	0.0222037	C10G8.8	C10G8.8	V -2.216709	0	0	0	0	0	1	0
WBGene00020919	0.0221893	set-19	W01C8.3	X -4.403888	0	0	0	0	0	0	0
WBGene00008010	0.0221812	C38D9.2	C38D9.2	V 12.920750	0	0	0	0	0	1	0
WBGene00000222	0.0221786	atf-6	F45E6.2	X 7.113975	0	0	0	0	0	0	0
WBGene00000715	0.0221451	col-142	T15B7.4	V 0.310106	0	0	0	0	0	1	0
WBGene00010904	0.0221318	ugt-62	M88.1	III -3.130312	0	0	0	1	0	1	0
WBGene00007956	0.0221209	trpp-9	C35C5.6	X 4.653570	0	0	0	0	0	0	0
WBGene00016423	0.0221123	tag-275	C34H3.1	X -3.623028	0	0	0	1	0	0	0
WBGene00007348	0.0221058	C05G5.2	C05G5.2	X 21.232580	0	0	0	0	0	0	0
WBGene00023498	0.0220888	lin-15A	ZK678.1	X 22.945890	1	0	0	0	0	0	0
WBGene00009976	0.0220788	swan-2	F53C11.7	V 5.588202	0	0	0	0	0	0	0
WBGene00020315	0.0220663	T07E3.4	T07E3.4	III -0.907216	0	0	0	0	0	1	0
WBGene00003738	0.0220619	nid-1	F54F3.1	V 4.727077	0	0	0	1	0	1	0
WBGene00012130	0.0220534	slc-17.4	T28F3.4	IV 16.421061	0	0	0	1	0	1	0
WBGene00008447	0.0220472	E01G4.5	E01G4.5	II 17.435230	0	0	0	0	0	1	0
WBGene00021226	0.0220472	Y19D10A.11	Y19D10A.11	V -14.857060	0	0	0	0	0	1	0
WBGene00013969	0.0220301	tep-1	ZK337.1	I 29.047729	0	0	0	0	0	1	0
WBGene00016704	0.0220114	hosl-1	C46C11.1	X -7.098290	0	1	0	0	0	0	0
WBGene00001602	0.0220112	gln-1	C45B2.5	X -3.787290	1	0	0	0	0	0	0
WBGene00007520	0.0220101	C11E4.6	C11E4.6	X 1.424111	0	0	0	0	0	0	0
WBGene00003893	0.0220006	ost-1	C44B12.2	IV -22.030569	1	0	0	0	0	1	0
WBGene00003558	0.0219876	nca-2	C27F2.2	III -2.289498	0	0	0	0	0	0	0
WBGene00009851	0.0219771	F48F7.6	F48F7.6	X 15.902930	1	0	0	0	0	0	0
WBGene00004126	0.0219749	pqn-39	F48F7.4	X 15.876700	0	0	0	1	0	1	0
WBGene00000518	0.0219736	ckk-1	C05H8.1	III -1.465039	0	0	0	0	0	1	0
WBGene00020235	0.0219601	T05A12.4	T05A12.4	IV 3.248092	0	0	0	0	0	1	0
WBGene00020838	0.0219564	trak-1	T27A3.1	I 0.789029	1	0	0	0	0	1	0
WBGene00006752	0.0219419	unc-13	ZK524.2	I 2.074856	0	0	0	0	0	1	0
WBGene00001565	0.0219161	gei-8	C14B9.6	III -0.376759	0	0	0	0	0	1	0
WBGene00002190	0.0219156	kin-2	R07E4.6	X -3.975430	0	0	0	1	0	1	0
WBGene00004902	0.0219118	snf-3	T13B5.1	II -15.569400	0	0	0	0	0	1	0
WBGene00009674	0.0218856	nucb-1	F44A6.1	X 1.874447	0	0	0	0	0	1	0
WBGene00002020	0.0218728	hsp-16.49	T27E4.9	V 1.926198	1	0	0	0	0	0	0
WBGene00001819	0.021872	haf-9	ZK484.2	I 0.774715	0	0	0	1	0	1	0
WBGene00002261	0.021869	ldb-1	F58A3.1	X 2.856964	1	0	0	0	0	0	0
WBGene00007752	0.0218492	wdfy-3	C26H9A.2	IV 6.130780	0	0	0	0	0	1	0
WBGene00006923	0.0218489	vhp-1	F08B1.1	II -1.787894	1	0	0	0	0	1	0
WBGene00006591	0.0218249	toh-1	T24A11.3	III -4.251689	0	0	0	0	0	0	0
WBGene00003965	0.0218159	pdk-1	H42K12.1	X -18.389910	0	0	0	0	0	1	0
WBGene00018604	0.0218008	uggt-1	F48E3.3	X -1.662150	1	0	0	0	0	0	0
WBGene00010339	0.0217938	acl-1	F59F4.4	X 22.962601	0	0	0	0	0	0	0
WBGene00004769	0.0217881	sel-12	F35H12.3	X -18.929590	0	0	0	0	0	0	0
WBGene00007331	0.0217872	pho-11	C05C10.4	II 1.791512	0	0	0	0	0	1	0
WBGene00006066	0.0217864	sto-4	Y71H9A.3	X 5.338026	1	0	0	0	0	0	0
WBGene00019937	0.0217833	R07E4.3	R07E4.3	X -4.015109	0	0	0	0	0	0	0
WBGene00007405	0.0217692	C07A9.9	C07A9.9	III 0.858339	1	0	0	0	0	0	0
WBGene00007942	0.0217597	idh-2	C34F6.8	X 2.863535	0	0	0	0	0	0	0
WBGene00020511	0.0217489	immt-1	T14G11.3	X -13.927840	0	0	0	0	0	1	0
WBGene00003628	0.021734	nhr-35	C07A12.3	X -7.345575	0	0	0	0	0	0	0
WBGene00006423	0.0216969	asd-2	T21G5.5	I 1.447132	0	0	0	0	0	1	0
WBGene00007075	0.0216838	AC8.3	AC8.3	X -20.309811	0	0	0	0	0	0	0
WBGene00010332	0.0216789	F59D12.5	F59D12.5	X 22.932650	0	0	1	0	0	0	0
WBGene00000103	0.0215946	akt-2	F28H6.1	X 16.550421	0	0	0	0	0	1	0
WBGene00014199	0.0215938	ZK1053.4	ZK1053.4	I 17.317699	0	0	0	1	0	0	0
WBGene00003776	0.0215869	nmy-1	F52B10.1	X -12.673130	0	0	0	1	0	1	0
WBGene00009930	0.0215718	F52D10.2	F52D10.2	X 4.814487	1	0	0	0	0	0	0
WBGene00003394	0.0215466	mom-1	T07H6.2	X -3.176238	0	0	0	0	0	0	0
WBGene00014081	0.0215421	ipmk-1	ZK795.1	IV 6.018130	1	0	0	0	0	0	0
WBGene00004131	0.0215375	pqn-44	F55A12.9	I -0.030175	1	0	0	0	0	1	0
WBGene00004758	0.0215217	sek-1	R03G5.2	X -1.137955	0	0	0	0	0	0	0
WBGene00003414	0.0215027	mrp-8	Y75B8A.26	III 16.316000	0	0	0	0	0	1	0
WBGene00013216	0.0214851	Y54G11A.7	Y54G11A.7	II 22.901291	0	0	0	0	0	0	0
WBGene00016406	0.0214785	C34D10.1	C34D10.1	X -0.710682	0	0	0	0	0	0	0
WBGene00010124	0.0214729	F55G11.4	F55G11.4	IV 6.813521	0	0	0	0	0	1	0
WBGene00018857	0.0214709	stau-1	F55A4.5	X -18.821819	1	0	0	0	0	0	0
WBGene00009337	0.0214544	uig-1	F32F2.1	V 5.099605	0	0	0	1	0	0	0
WBGene00001709	0.0214495	grk-2	W02B3.2	III -26.288130	0	0	0	0	0	0	0
WBGene00017419	0.0214212	F13B9.1	F13B9.1	X -0.190952	1	0	0	0	0	1	0
WBGene00018533	0.0214026	F47B7.2	F47B7.2	X -9.431820	1	0	0	0	0	1	0
WBGene00009025	0.0213998	phf-34	F21G4.4	X 1.730980	0	0	0	0	0	0	0
WBGene00018367	0.0213993	F42H10.3	F42H10.3	III -0.256673	0	0	0	1	0	1	0
WBGene00013898	0.0213987	ZC443.3	ZC443.3	V 4.712202	0	0	0	1	0	1	0
WBGene00015776	0.0213864	dct-1	C14F5.1	X -0.839041	0	0	0	1	0	0	0
WBGene00002999	0.0213817	lin-10	C09H6.2	I 2.558853	0	0	0	1	0	1	0
WBGene00001086	0.0213758	dpy-27	R13G10.1	III -4.251510	0	0	0	1	0	0	0
WBGene00001152	0.0213471	ech-3	F43H9.1	V 1.003307	0	0	0	0	0	0	0
WBGene00000832	0.0213329	ctn-1	Y23H5A.5	I -8.187869	0	0	0	1	0	0	0
WBGene00014080	0.0213318	atg-4.2	ZK792.8	IV 5.140799	0	0	0	0	0	0	0
WBGene00000040	0.0212955	aco-1	ZK455.1	X 3.010544	0	0	0	1	0	1	0
WBGene00008832	0.0212749	obr-2	F14H8.1	V 7.162247	0	0	0	1	0	1	0
WBGene00007736	0.0212472	igdb-2	C25G4.10	IV 5.971870	0	0	0	0	0	0	0
WBGene00000237	0.0212427	bam-2	Y71F9AR.1	I -5.269063	0	0	0	1	0	1	0
WBGene00007284	0.0212309	C03H12.1	C03H12.1	X 22.936211	1	0	0	0	0	0	0
WBGene00019143	0.021222	H01M10.1	H01M10.1	X -14.336670	0	0	0	0	0	0	0
WBGene00008585	0.021218	F08G12.1	F08G12.1	X 2.874958	0	0	0	0	0	0	0
WBGene00019733	0.0212169	M02E1.1	M02E1.1	X -20.168739	0	0	0	0	0	0	0
WBGene00019729	0.021214	M02D8.3	M02D8.3	X 0.316879	0	0	0	0	0	0	0
WBGene00006517	0.0212125	madd-3	E02H4.3	X 16.676020	1	0	0	0	0	0	0
WBGene00004134	0.0211796	myrf-1	F59B10.1	II 2.983805	0	0	0	0	0	0	0
WBGene00000897	0.0211517	daf-1	F29C4.1	IV -26.904020	0	0	0	1	0	1	0
WBGene00001837	0.0211255	hda-4	C10E2.3	X 24.059420	0	0	0	0	0	0	0
WBGene00016879	0.0211178	cnnm-1	C52D10.12	IV 16.250999	0	0	0	0	0	0	0
WBGene00003638	0.0211165	nhr-48	ZK662.3	X 22.940359	0	0	0	0	0	0	0
WBGene00003630	0.0210673	nhr-40	T03G6.2	X -14.269880	1	0	0	0	0	0	0
WBGene00003772	0.0210432	nlr-1	F20B10.1	IV 5.769948	0	0	0	1	0	0	0
WBGene00022175	0.0210295	Y71H2AM.10	Y71H2AM.10	III -10.783170	0	0	0	0	0	0	0
WBGene00019589	0.021015	K09F6.6	K09F6.6	II -13.836200	0	0	0	0	0	0	0
WBGene00016574	0.0209793	C41H7.4	C41H7.4	II -9.045263	0	0	0	0	0	1	0
WBGene00002213	0.0209741	kin-32	C30F8.4	I -0.419438	0	0	0	0	0	1	0
WBGene00017954	0.0209724	F31E8.4	F31E8.4	II 0.113155	0	0	0	0	0	0	0
WBGene00018051	0.0209471	che-10	F35D11.11	II -3.787282	0	0	0	1	0	1	0
WBGene00022769	0.0209441	sorf-1	ZK563.5	X -10.394900	1	0	0	0	0	0	0
WBGene00019170	0.0208846	H06I04.6	H06I04.6	III -7.962663	0	0	0	0	0	1	0
WBGene00019173	0.0208697	H08J11.2	N.A.	N.A.	0	0	0	0	0	0	0
WBGene00009116	0.0208651	snx-27	F25H2.2	I 5.054760	0	0	0	0	0	1	0
WBGene00001081	0.0208071	dpy-22	F47A4.2	X 1.710108	0	0	0	1	0	0	0
WBGene00010199	0.0208025	bet-2	F57C7.1	X 2.257186	1	0	0	0	0	0	0
WBGene00006830	0.0207927	unc-103	C30D11.1	III -3.785924	0	0	0	0	0	0	0
WBGene00019666	0.0207889	sago-1	K12B6.1	V -0.185789	0	0	0	0	0	1	0
WBGene00003423	0.0207825	msi-1	R10E9.1	III -4.085056	0	0	0	0	0	1	0
WBGene00007162	0.0207279	fbxa-153	B0391.5	V 8.433097	0	0	0	0	0	0	0
WBGene00009793	0.0207243	pkn-1	F46F6.2	X 2.179647	0	0	0	0	0	0	0
WBGene00019521	0.0207072	dmd-7	K08B12.2	V -0.198354	0	0	0	0	0	1	0
WBGene00014150	0.020705	ZK909.6	ZK909.6	I 28.865120	0	0	0	0	0	1	0
WBGene00003411	0.020698	mrp-5	F14F4.3	X 21.577761	0	0	0	1	0	1	0
WBGene00018223	0.0206923	bath-13	F40B1.1	II -12.592980	0	1	0	0	0	0	0
WBGene00022644	0.0206755	dod-19	ZK6.10	V -19.996500	0	0	0	1	0	1	0
WBGene00009939	0.0206542	ztf-11	F52F12.6	I 4.051335	0	0	0	0	0	0	0
WBGene00019760	0.0206445	calu-1	M03F4.7	X -6.199412	1	0	0	0	0	1	0
WBGene00009142	0.0206437	F26A3.4	F26A3.4	I 2.216273	0	0	0	0	0	1	0
WBGene00003577	0.020633	ndg-4	F56F3.2	III -3.172441	0	0	0	0	0	1	0
WBGene00004354	0.0206175	rgs-11	F45B8.1	X 21.608320	0	1	0	0	0	0	0
WBGene00017864	0.020614	pcca-1	F27D9.5	X -1.420000	1	0	0	0	0	0	0
WBGene00006705	0.0205905	ubc-8	Y94H6A.6	IV -6.752665	0	0	0	0	0	1	0
WBGene00007967	0.0205892	cyp-25A4	C36A4.6	III -4.248217	0	0	0	0	0	0	0
WBGene00016330	0.0205587	C32E12.4	C32E12.4	I -0.263320	0	0	0	1	0	1	0
WBGene00002295	0.0205523	let-19	K08F8.6	II 0.887503	0	0	0	1	0	0	0
WBGene00007529	0.0205407	C11H1.3	C11H1.3	X 16.678909	0	0	0	0	0	0	0
WBGene00011531	0.0205365	rsbp-1	T06D10.1	I 3.510196	0	0	0	1	0	1	0
WBGene00003735	0.0204687	nhx-8	Y18D10A.6	I 14.138680	0	0	0	0	0	1	0
WBGene00015926	0.0204659	C17H11.6	C17H11.6	X -0.373404	0	0	0	1	0	0	0
WBGene00007532	0.0204585	C11H1.8	C11H1.8	X 16.676979	0	0	0	0	0	0	0
WBGene00020160	0.0204394	igcm-3	T02C5.3	X -13.814310	0	0	0	1	0	0	0
WBGene00010470	0.0204336	cdr-4	K01D12.11	V 4.119417	0	0	0	0	0	1	0
WBGene00006882	0.0204215	vab-19	T22D2.1	II -13.805340	0	0	0	0	0	0	0
WBGene00003674	0.0204039	nhr-84	T06C12.7	V 9.082788	0	0	0	0	0	1	0
WBGene00001745	0.0203961	gsa-1	R06A10.2	I -16.967569	0	0	0	0	0	1	0
WBGene00001484	0.020395	fox-1	T07D1.4	X -15.444740	0	0	0	0	0	0	0
WBGene00008951	0.0203945	F19C6.2	F19C6.2	X 1.732810	1	0	0	0	0	0	0
WBGene00016616	0.0203728	C43H6.3	C43H6.3	X -15.568620	1	0	0	0	0	0	0
WBGene00019907	0.0203532	R05H11.1	R05H11.1	III -0.944831	0	0	0	0	0	0	0
WBGene00006479	0.0203332	tmbi-4	B0563.4	X 0.777703	1	0	0	0	0	0	0
WBGene00011956	0.020316	T23F11.4	T23F11.4	III -2.949488	0	0	0	0	0	0	0
WBGene00007261	0.0202978	lron-3	C02C6.3	X 22.836700	0	0	0	1	0	1	0
WBGene00002979	0.020288	lfe-2	C46H11.4	I -0.423671	1	0	0	0	0	0	0
WBGene00018187	0.0202807	twf-2	F38E9.5	X 23.976000	1	0	0	0	0	1	0
WBGene00004121	0.0202792	ptrn-1	F35B3.5	X 24.071791	0	0	0	0	0	0	0
WBGene00006498	0.0202748	ten-1	R13F6.4	III -0.935519	0	0	0	1	0	0	0
WBGene00003847	0.0202677	blmp-1	F25D7.3	I 4.985596	0	0	0	0	0	1	0
WBGene00013876	0.0202656	ceh-74	ZC376.4	V 6.187422	0	0	0	0	0	0	0
WBGene00006353	0.0202643	sur-7	F01G12.2	X 23.913790	0	0	0	1	0	0	0
WBGene00020230	0.0202379	nep-2	T05A8.4	II -11.824940	0	0	0	0	0	1	0
WBGene00009632	0.0202267	ttyh-1	F42E11.2	X 3.387941	1	0	0	0	0	0	0
WBGene00016867	0.0202246	C52B9.4	C52B9.4	X -7.830432	1	0	0	0	0	1	0
WBGene00007480	0.020211	glna-1	C09F9.3	II 23.401360	0	0	0	0	0	1	0
WBGene00001335	0.0202016	F35A5.8	F35A5.8	X -9.379681	1	0	0	0	0	0	0
WBGene00000092	0.0201995	ags-3	F32A6.4	X -5.746852	0	0	0	1	0	0	0
WBGene00013965	0.0201976	ZK287.4	ZK287.4	V 2.067652	0	0	0	0	0	0	0
WBGene00017423	0.0201826	F13C5.2	F13C5.2	X -19.587360	0	0	0	1	0	0	0
WBGene00011738	0.020179	T12G3.2	T12G3.2	IV 5.528752	0	0	0	0	0	1	0
WBGene00001032	0.0201652	dnj-14	K02G10.8	X -6.830966	0	0	0	1	0	1	0
WBGene00021482	0.0201582	Y39H10A.6	Y39H10A.6	V -8.013110	0	0	0	0	0	1	0
WBGene00021036	0.0201554	W05F2.4	W05F2.4	I -3.770053	0	0	0	0	0	1	0
WBGene00015620	0.0201331	C08G9.2	C08G9.2	IV 3.375735	0	0	0	0	0	0	0
WBGene00014999	0.0201306	AH9.3	AH9.3	X -15.937070	0	0	0	0	0	0	0
WBGene00016289	0.0201249	lntl-1	C31H1.6	IV 2.407517	0	0	0	1	0	1	0
WBGene00001187	0.0201215	egl-19	C48A7.1	IV 3.334530	0	0	0	0	0	1	0
WBGene00008913	0.020112	F17C11.1	N.A.	N.A.	0	0	0	0	0	0	0
WBGene00001130	0.020082	dyn-1	C02C6.1	X 22.851231	0	0	0	1	0	0	0
WBGene00006660	0.0200613	twk-5	B0334.2	II 3.498743	0	0	0	0	0	0	0
WBGene00001881	0.0200565	his-7	F45F2.4	V 1.439682	0	0	0	0	0	0	0
WBGene00010272	0.0200489	amph-1	F58G6.1	IV 4.345376	0	0	0	1	0	1	0
WBGene00007668	0.0200093	C18B12.6	C18B12.6	X 21.749760	0	0	0	0	0	0	0
WBGene00021576	0.0199922	fbxc-51	Y46B2A.1	II -15.590430	0	0	0	1	0	0	0
WBGene00022139	0.0199886	tub-2	Y71G12A.3	I -12.482690	0	0	0	0	0	1	0
WBGene00008439	0.0199816	mfb-1	DY3.6	I 3.113691	0	0	0	0	0	1	0
WBGene00012512	0.0199799	ekl-5	Y26E6A.1	X 15.153680	0	0	0	0	0	0	0
WBGene00009660	0.0199759	F43G6.8	F43G6.8	II 4.052663	0	0	0	1	0	1	0
WBGene00008348	0.0199688	C56G7.3	C56G7.3	III -7.071548	0	0	0	0	0	0	0
WBGene00001560	0.0199662	gei-3	T22H6.6	X 8.479901	0	0	0	0	0	1	0
WBGene00000095	0.0199601	aha-1	C25A1.11	I 4.745168	0	0	0	0	0	0	0
WBGene00001955	0.0199344	hlh-11	F58A4.7	III 0.788189	0	0	0	0	0	1	0
WBGene00000210	0.0198436	asg-2	C53B7.4	X -2.339329	0	0	0	0	0	1	0
WBGene00000225	0.0198384	atgp-2	C38C6.2	II 23.271099	0	0	0	0	0	1	0
WBGene00018719	0.0198165	F52H2.7	F52H2.7	X -14.366940	1	0	0	0	0	0	0
WBGene00001994	0.0198152	hpk-1	F20B6.8	X -7.977442	1	0	0	0	0	1	0
WBGene00018518	0.0197934	F46H5.2	F46H5.2	X -1.786804	0	0	0	0	0	0	0
WBGene00012258	0.0197909	W04G3.5	W04G3.5	X 2.858190	0	0	0	0	0	1	0
WBGene00014148	0.0197755	ZK909.3	ZK909.3	I 28.616020	0	0	0	0	0	0	0
WBGene00000545	0.019766	clp-4	Y39A3CL.5	III -16.058411	1	0	0	0	0	1	0
WBGene00012136	0.0197648	T28F4.1	T28F4.1	I 2.095650	1	0	0	0	0	0	0
WBGene00000535	0.0197612	cpi-1	K08B4.6	IV 2.964349	1	0	0	0	0	1	0
WBGene00017587	0.0197428	F19B10.5	F19B10.5	II -6.232732	0	0	0	0	0	0	0
WBGene00003954	0.0197276	pcm-1	C10F3.5	V -0.699783	1	0	0	0	0	0	0
WBGene00004055	0.0197207	pmk-1	B0218.3	IV 3.643887	0	0	0	1	0	0	0
WBGene00018519	0.0197095	F46H5.3	F46H5.3	X -1.789634	1	0	0	0	0	1	0
WBGene00020451	0.0196856	fbxa-11	T12B5.4	III -24.976589	0	0	0	0	0	1	0
WBGene00013603	0.019685	soem-1	Y87G2A.17	I 21.002199	0	0	0	0	0	0	0
WBGene00013683	0.019682	zoo-1	Y105E8A.26	I 25.787460	1	0	0	0	0	0	0
WBGene00000942	0.0196778	deb-1	ZC477.9	IV 3.289453	0	0	0	1	0	1	0
WBGene00003728	0.0196508	nhr-138	C28D4.9	IV 4.388353	1	0	0	0	0	0	0
WBGene00006750	0.0196193	unc-10	T10A3.1	X -1.781603	0	0	0	1	0	0	0
WBGene00012343	0.019596	W08E3.2	W08E3.2	I 18.043961	1	0	0	0	0	1	0
WBGene00004786	0.0195917	sex-1	F44A6.2	X 1.882398	0	0	0	0	0	0	0
WBGene00000884	0.0195731	cyn-8	D1009.2	X 0.443497	0	0	0	1	0	0	0
WBGene00018203	0.0195558	F39F10.3	F39F10.3	X 24.065950	0	1	0	0	0	1	0
WBGene00013289	0.0195312	tag-273	Y57G11A.1	IV 12.180360	0	0	0	1	0	1	0
WBGene00007924	0.0195176	rsu-1	C34C12.5	III -6.574568	0	0	0	1	0	1	0
WBGene00003621	0.0195119	nhr-22	K06A1.4	II -0.244123	0	0	0	0	0	0	0
WBGene00001494	0.0195065	frm-8	H09G03.2	III -7.346672	0	0	0	0	0	1	0
WBGene00014215	0.019488	obr-3	ZK1086.1	X 14.947260	0	0	0	1	0	0	0
WBGene00002176	0.0194841	jip-1	F56D12.4	II -15.484590	0	0	0	1	0	1	0
WBGene00004745	0.0194717	sdc-1	F52E10.1	X 23.730730	0	0	0	0	0	0	0
WBGene00016489	0.0194717	fubl-3	C36E6.1	X 24.099131	0	0	0	0	0	1	0
WBGene00008426	0.0194614	D2045.9	D2045.9	III 2.534603	0	0	0	0	0	0	0
WBGene00021324	0.0194297	Y34B4A.8	Y34B4A.8	X -5.870342	0	0	0	0	0	0	0
WBGene00003404	0.0194138	mpz-1	C52A11.4	II 3.125190	0	0	0	0	0	1	0
WBGene00000396	0.0194044	cdh-4	F25F2.2	III -3.140455	0	0	0	1	0	0	0
WBGene00001208	0.0194003	egl-44	F28B12.2	II -0.841979	1	0	0	0	0	1	0
WBGene00013107	0.019397	Y51H4A.13	Y51H4A.13	IV 15.173420	0	0	0	0	0	1	0
WBGene00003239	0.0193857	mig-2	C35C5.4	X 4.357423	0	0	0	1	0	0	0
WBGene00018532	0.0193843	F47B7.1	F47B7.1	X -9.406020	0	0	0	1	0	1	0
WBGene00018869	0.019378	rfip-1	F55C12.1	II -0.857526	0	0	0	0	0	1	0
WBGene00020408	0.0193683	T10D4.6	T10D4.6	II -8.471506	1	0	0	0	0	1	0
WBGene00002038	0.0193671	hum-5	T02C12.1	III -4.020439	0	0	0	1	0	1	0
WBGene00004210	0.0193663	ptc-3	Y110A2AL.8	II -9.824056	0	0	0	0	0	1	0
WBGene00010918	0.0193655	M117.1	M117.1	IV 5.304706	0	0	0	0	0	1	0
WBGene00022519	0.0193276	ZC123.4	ZC123.4	I -18.132010	0	0	0	0	0	0	0
WBGene00018758	0.0193266	F53E10.1	F53E10.1	V -13.582080	0	0	0	0	0	0	0
WBGene00006786	0.0193228	unc-51	Y60A3A.1	V 24.432610	0	0	0	1	0	0	0
WBGene00003626	0.0193212	nhr-32	K08H2.8	X 10.810160	0	0	0	0	0	0	0
WBGene00004809	0.0193102	skr-3	F44G3.6	V 9.605447	1	0	0	0	0	1	0
WBGene00003609	0.019308	nhr-10	B0280.8	III -0.790395	1	0	0	0	0	0	0
WBGene00000105	0.0192909	alg-1	F48F7.1	X 15.840580	1	0	0	0	0	1	0
WBGene00013855	0.0192797	ZC116.3	ZC116.3	V 4.529779	0	0	0	0	0	1	0
WBGene00016935	0.0192553	ifta-1	C54G7.4	X -4.841988	0	0	0	0	0	0	0
WBGene00015787	0.0192423	actl-1	C15B12.6	X -2.891250	0	0	0	0	0	0	0
WBGene00000908	0.0192398	daf-12	F11A1.3	X 2.363775	0	0	0	0	0	1	0
WBGene00015972	0.0192354	C18E3.3	C18E3.3	I -1.599908	0	0	0	1	0	0	0
WBGene00018199	0.0192287	F39E9.7	F39E9.7	II -6.752392	0	0	0	0	0	0	0
WBGene00007175	0.019228	B0395.3	B0395.3	X 23.687130	0	0	0	0	0	1	0
WBGene00012906	0.0192244	Y46G5A.15	Y46G5A.15	II 11.180300	0	0	0	0	0	0	0
WBGene00015477	0.0192171	attf-4	C05D10.1	III -1.422337	1	0	0	0	0	0	0
WBGene00000180	0.0191952	arc-1	ZK1320.6	II 1.647203	0	0	0	0	0	0	0
WBGene00019511	0.0191776	K08A2.1	K08A2.1	II -9.051244	1	0	0	0	0	1	0
WBGene00010397	0.0191671	suox-1	H13N06.4	X 22.726700	0	0	0	0	0	0	0
WBGene00006863	0.0191579	gyg-1	F56B6.4	X -10.174900	0	0	0	1	0	0	0
WBGene00010066	0.0191242	F54F7.6	F54F7.6	X 6.739530	0	0	0	0	0	1	0
WBGene00004735	0.0191047	sbp-1	Y47D3B.7	III 9.543071	0	0	0	0	0	1	0
WBGene00007672	0.0191016	fbxa-136	C18D4.2	V 12.917590	0	0	0	0	0	0	0
WBGene00002915	0.0190975	let-805	H19M22.2	III -10.856720	0	0	0	0	0	1	0
WBGene00003087	0.0190853	lsy-2	F49H12.1	X -17.054859	1	0	0	0	0	0	0
WBGene00001077	0.0190841	dpy-18	Y47D3B.10	III 8.851169	0	0	0	1	0	0	0
WBGene00016849	0.0190832	acs-21	C50H11.1	V -12.756990	0	0	0	0	0	0	0
WBGene00006640	0.0190712	tsp-14	F39C12.3	X -6.219853	1	0	0	0	0	0	0
WBGene00000899	0.0190612	daf-3	F25E2.5	X -19.499390	0	0	0	0	0	0	0
WBGene00017431	0.0190508	F13H6.3	F13H6.3	V -0.181873	1	0	0	0	0	1	0
WBGene00007944	0.019046	C34F6.10	C34F6.10	X 2.864062	0	0	0	0	0	1	0
WBGene00017640	0.019031	F20D6.11	F20D6.11	V 1.182494	0	0	0	0	0	0	0
WBGene00012850	0.019014	Y44A6C.1	Y44A6C.1	V 25.035950	0	0	0	1	0	0	0
WBGene00009469	0.0189896	F36D3.1	F36D3.1	V 10.179270	0	0	0	0	0	0	0
WBGene00018976	0.0189746	daam-1	F56E10.2	V -20.013929	0	0	0	0	0	1	0
WBGene00009657	0.0189424	F43G6.4	F43G6.4	II 4.048955	0	0	0	1	0	1	0
WBGene00003627	0.0189245	nhr-34	F58G6.5	IV 4.350415	0	0	0	0	0	0	0
WBGene00011330	0.0189204	T01D3.6	T01D3.6	V 5.585329	0	0	0	1	0	1	0
WBGene00003844	0.0189161	odc-1	K11C4.4	V 0.451359	0	0	0	1	0	1	0
WBGene00015922	0.0189021	C17H11.2	C17H11.2	X -0.408001	0	0	0	0	0	0	0
WBGene00016913	0.0188873	lam-2	C54D1.5	X -1.824380	0	0	0	0	0	0	0
WBGene00016611	0.0188811	bicd-1	C43G2.2	IV 3.205800	0	0	0	1	0	1	0
WBGene00008587	0.0188806	F08G12.3	F08G12.3	X 2.873408	0	0	0	0	0	0	0
WBGene00007591	0.0188718	zipt-13	C14H10.1	X 1.903267	0	0	0	1	0	0	0
WBGene00011259	0.0188583	miz-1	R13.4	IV 4.709306	1	0	0	0	0	0	0
WBGene00004729	0.0188489	sax-3	ZK377.2	X -10.339830	0	0	0	1	0	0	0
WBGene00006815	0.01883	unc-83	W01A11.3	V -0.105154	0	0	0	1	0	1	0
WBGene00008694	0.0188178	F11C1.5	F11C1.5	X 9.381733	0	0	0	1	0	1	0
WBGene00021050	0.0187949	W05H9.3	W05H9.3	X -3.245129	0	0	0	1	0	1	0
WBGene00022248	0.0187763	Y73B6BL.27	Y73B6BL.27	IV 3.199676	0	0	0	0	0	0	0
WBGene00000266	0.0187758	bre-1	C53B4.7	IV 4.000217	1	0	0	0	0	1	0
WBGene00013227	0.0187683	Y56A3A.6	Y56A3A.6	III 13.286080	0	0	0	0	0	1	0
WBGene00002173	0.0187437	itr-1	F33D4.2	IV 3.376496	0	0	0	0	0	1	0
WBGene00016934	0.0187275	mboa-3	C54G7.2	X -5.120580	0	0	0	1	0	0	0
WBGene00004749	0.018721	sdn-1	F57C7.3	X 2.312212	1	0	0	0	0	0	0
WBGene00007574	0.0186829	C14B1.3	C14B1.3	III -4.556352	0	0	0	0	0	1	0
WBGene00009899	0.018649	efl-3	F49E12.6	II 0.772641	0	0	0	1	0	0	0
WBGene00021048	0.0186467	W05H9.1	W05H9.1	X -3.212680	1	0	0	0	0	1	0
WBGene00019620	0.018646	fah-1	K10C2.4	X -2.910510	0	0	0	1	0	1	0
WBGene00020504	0.0186394	svh-2	T14E8.1	X -2.785660	0	0	0	0	0	1	0
WBGene00009717	0.0186324	dep-1	F44G4.8	II 0.979807	0	0	0	1	0	0	0
WBGene00011418	0.0186187	igdb-1	T04A11.3	IV 5.974820	0	0	0	0	0	0	0
WBGene00022201	0.0186072	Y71H10B.1	Y71H10B.1	X -12.779590	0	0	0	0	0	1	0
WBGene00008666	0.018603	F10G8.8	F10G8.8	I 4.593682	0	0	0	1	0	0	0
WBGene00003685	0.0185845	nhr-95	Y39B6A.17	V 19.397381	0	0	0	0	0	0	0
WBGene00003932	0.0185671	pat-6	T21D12.4	IV -26.752270	1	0	0	0	0	0	0
WBGene00008945	0.0185653	F19B2.6	F19B2.6	V 24.827761	0	0	0	0	0	0	0
WBGene00013920	0.0185522	pssy-1	ZC506.3	X 1.731680	1	0	0	0	0	0	0
WBGene00002189	0.018552	kin-1	ZK909.2	I 28.415291	0	0	0	1	0	1	0
WBGene00001903	0.0185503	his-29	F35H10.11	IV 3.708220	0	0	0	0	0	0	0
WBGene00003072	0.0185369	lrp-2	T21E3.3	I -1.904060	0	0	0	0	0	1	0
WBGene00016490	0.0185274	C36E6.2	C36E6.2	X 24.103411	1	0	0	0	0	0	0
WBGene00007091	0.0184903	eri-12	B0001.6	IV 5.747402	1	0	0	0	0	1	0
WBGene00017782	0.0184889	F25E5.1	F25E5.1	V 0.751954	0	0	0	0	0	0	0
WBGene00011904	0.0184866	hlb-1	T21H8.1	X 15.087500	0	0	0	1	0	1	0
WBGene00010868	0.0184594	somi-1	M04G12.4	V 5.241350	1	0	0	0	0	0	0
WBGene00003368	0.018428	mkk-4	F42G10.2	X 1.734261	0	0	0	1	0	0	0
WBGene00000395	0.0184249	cdh-3	ZK112.7	III -0.618657	0	0	0	0	0	0	0
WBGene00000528	0.0183983	clh-1	T27D12.2	II 4.080044	0	0	0	0	0	1	0
WBGene00006364	0.0183965	syd-2	F59F5.6	X 2.238295	0	0	0	0	0	0	0
WBGene00016540	0.0183871	C39F7.5	C39F7.5	V -19.845449	0	0	0	0	0	1	0
WBGene00003601	0.0183515	nhr-2	C32F10.6	I 0.464502	0	0	0	0	0	0	0
WBGene00019365	0.0183498	rei-2	K03E6.7	X -18.733500	0	0	0	0	0	0	0
WBGene00011105	0.0183481	R07E3.4	R07E3.4	X 1.967492	0	0	0	0	0	1	0
WBGene00002125	0.0183453	inx-3	F22F4.2	X -3.913975	0	1	0	0	0	0	0
WBGene00018075	0.0183436	tbc-11	F35H12.2	X -18.922010	1	0	0	0	0	0	0
WBGene00010051	0.0183347	F54D5.5	F54D5.5	II 3.762896	0	1	0	0	0	0	0
WBGene00018710	0.0183224	F52G3.1	F52G3.1	X 24.068211	1	0	0	0	0	1	0
WBGene00012592	0.0183166	Y38E10A.14	Y38E10A.14	II 10.519860	0	1	0	0	0	1	0
WBGene00012231	0.0183107	W04A4.2	W04A4.2	I 21.638800	0	0	0	0	0	1	0
WBGene00007812	0.0183021	C29F7.3	C29F7.3	X 12.051050	0	0	0	1	0	1	0
WBGene00019987	0.0182777	R09F10.3	R09F10.3	X -0.188120	1	0	0	0	0	1	0
WBGene00008622	0.0182741	F09C8.2	F09C8.2	X 23.692570	1	0	0	0	0	1	0
WBGene00008210	0.0182677	C49F5.6	C49F5.6	X 6.925023	0	0	1	0	0	0	0
WBGene00015752	0.0182334	C14B9.2	C14B9.2	III -0.376240	1	0	0	0	0	1	0
WBGene00003636	0.0182241	nhr-46	C45E5.6	IV 2.264215	1	0	0	0	0	0	0
WBGene00016260	0.0182047	rege-1	C30F12.1	I 1.573350	0	0	0	0	0	1	0
WBGene00016511	0.0182039	C37H5.13	C37H5.13	V -3.943238	0	0	0	0	0	1	0
WBGene00016469	0.0182007	C36B7.6	C36B7.6	X -1.866147	1	0	0	0	0	0	0
WBGene00004130	0.01817	ketn-1	F54E2.3	V -13.069290	0	0	0	1	0	1	0
WBGene00017939	0.0181646	F31A3.5	F31A3.5	X 24.359209	1	0	0	0	0	0	0
WBGene00000018	0.0181616	abl-1	M79.1	X 2.341065	0	0	0	1	0	0	0
WBGene00003172	0.0181409	mec-8	F46A9.6	I 3.764359	1	0	0	0	0	0	0
WBGene00013847	0.0181383	cls-3	ZC84.3	III 0.306499	0	0	0	0	0	0	0
WBGene00006753	0.0181241	unc-14	K10D3.2	I 1.789713	1	0	0	0	0	0	0
WBGene00012290	0.0180952	W05H12.2	W05H12.2	I 19.737431	0	0	0	0	0	0	0
WBGene00009923	0.0180945	F52B5.7	F52B5.7	I 2.723733	0	0	0	0	0	0	0
WBGene00006602	0.0180923	tps-1	ZK54.2	X 24.133921	0	0	0	0	0	1	0
WBGene00020649	0.018089	sma-10	T21D12.9	IV -26.687981	1	0	0	0	0	0	0
WBGene00019862	0.0180508	nrde-3	R04A9.2	X -20.057051	0	0	0	0	0	0	1
WBGene00007666	0.0180445	C18B12.4	C18B12.4	X 21.807140	1	0	0	0	0	0	0
WBGene00003661	0.0180194	nhr-71	K11E4.5	X 14.655500	0	0	0	0	0	0	0
WBGene00017373	0.0180116	F10G7.10	F10G7.10	II -3.115830	0	0	0	1	0	1	0
WBGene00002065	0.0179937	iff-2	F54C9.1	II 0.815948	1	0	0	0	0	1	0
WBGene00000443	0.0179688	ceh-20	F31E3.1	III -0.852634	0	0	0	1	0	1	0
WBGene00000516	0.0179685	cki-1	T05A6.1	II 0.566619	1	0	0	0	0	0	0
WBGene00008748	0.0179339	yap-1	F13E6.4	X 2.372910	0	0	0	0	0	0	0
WBGene00045272	0.0179147	F59C12.4	F59C12.4	X 24.056141	0	0	0	0	0	0	0
WBGene00008749	0.0179057	plpp-1.3	F13E6.5	X 2.373730	1	0	0	0	0	0	0
WBGene00020104	0.0178868	R148.5	R148.5	III -7.456294	0	0	0	1	0	0	0
WBGene00004148	0.0178771	pqn-65	T13H2.4	X -7.182685	0	0	0	1	0	0	0
WBGene00008986	0.0178474	F20G2.2	F20G2.2	V 5.586629	0	0	0	0	0	1	0
WBGene00013136	0.0178397	Y53C10A.5	Y53C10A.5	I 13.018210	0	0	0	0	0	0	0
WBGene00017310	0.017828	F09G2.1	F09G2.1	V 0.631783	0	0	0	0	0	1	0
WBGene00044061	0.0178261	tbc-12	R11B5.1	X -14.496520	0	0	0	1	0	0	0
WBGene00004747	0.0178251	sdc-3	C25D7.3	V 7.193242	0	0	0	0	0	0	0
WBGene00003111	0.0177926	mab-20	Y71G12B.20	I -13.625560	1	0	0	0	0	0	0
WBGene00019237	0.0177869	H24G06.1	H24G06.1	V 2.021995	0	0	0	1	0	1	0
WBGene00006962	0.0177811	xol-1	C18A11.5	X -0.701950	0	0	0	0	0	0	0
WBGene00002023	0.017779	hsp-25	C09B8.6	X -3.820334	1	0	0	0	0	1	0
					198	18	2	240	5	512	1

## Sheet: soma specific up contributos
WormBase Gene ID	Public Name	Sequence Name	Genetic Map Position	Expr_pattern Tissue	Expr_pattern LifeStage	Reference	Concise Description	Automated Description	Expression Cluster Summary
WBGene00016330	C32E12.4	C32E12.4	I -0.263320	N.A.	N.A.	N.A.	N.A.	RNA sequencing and microarray studies indicate that C32E12.4 is affected by Rotenone, Resveratrol, Atrazine, Cadmium, and Diazinon\; microarray, tiling array, RNA sequencing, and proteomic studies indicate that C32E12.4 is enriched in the body wall muscle cell and muscle cell and in the PVD, OLL, and AFD neurons.	Enriched in PVD, OLL, body wall muscle cell, AFD and muscle cell according to microarray, tiling array, RNA-seq and proteomic study. Affected by daf-16, sma-2, sma-4, htz-1, lin-35, csr-1, daf-2, glp-1, cox-5B, jmjd-3.1, jmjd-1.2, mes-2, mes-6, let-418, chd-3, mir-34, pgl-1, pgl-3, glh-4, glh-1, emb-4, lin-22, smg-2, spr-5, tbx-2 and nhr-25 according to tiling array, microarray and RNA-seq. Affec…
WBGene00016735	fhod-1	C46H11.11	I -0.421363	body wall musculature, intestine, muscle cell, pharyngeal muscle cell, pharynx, reproductive system, seam cell, vulva, vulval muscle	2-fold embryo Ce, 3-fold embryo Ce, adult Ce, embryo Ce, fully-elongated embryo Ce, L2 larva Ce, L3 larva Ce, larva Ce	WBPaper00038491(pmid21647448), WBPaper00041258(pmid22753896), WBPaper00044916(pmid24778933), WBPaper00047037(pmid26161293), WBPaper00050308(pmid27770600), WBPaper00054435(pmid29720391)	N.A.	fhod-1 is an ortholog of human FHOD3 (formin y 2 domain containing 3)\; fhod-1 is expressed in the muscle cell, pharynx, reproductive system, seam cell, intestine, and the body wall musculature.	Enriched in ventral nerve cord, body wall musculature, vulval muscle, nerve ring, dorsal nerve cord, somatic neuron, tail neuron, lateral nerve cord, pharynx and ASER according to Chronogram analysis and RNA-seq. Affected by cyc-1, daf-16, eat-2, tatn-1, daf-2, glp-1, npr-1, jmjd-3.1, hsf-1, mir-60, let-418, chd-3, pgl-1, pgl-3, glh-4, glh-1, vit-2, sma-2, sma-4, lin-22, slr-2, dpy-9, octr-1, tbx…
WBGene00016422	noah-1	C34G6.6	I 0.472301	N.A.	N.A.	WBPaper00041497(pmid22348596), WBPaper00041771(pmid23195953), WBPaper00051259(pmid28526752)	noah-1 encodes a PAN and ZP domain-containing protein that is related to the Drosophila extracellular matrix component NompA (no-mechanoreceptor-potential A)\; loss of noah-1 function via RNAi indicates that NOAH-1 activity is essential for molting\; in addition, NOAH-1 appears to be required for embryonic and larval development, vulval development, coordinated locomotion, and normal body morphol…	noah-1 is involved in the molting cycle.	Enriched in PVD, OLL and hypodermis according to microarray and tiling array. Affected by daf-12, lin-35, alg-1, clk-1, cyc-1, fer-1, sma-2, sma-4, oatr-1, prp-8, rsr-2, gld-1, let-7, bar-1, prg-1, gld-2, tdp-1, csr-1, daf-2, ham-3, npr-1, jmjd-3.1, jmjd-1.2, dop-1, lmn-1, lin-28, daf-16, pgl-1, pgl-3, glh-4, glh-1, hrde-1, morc-1, alg-2, sid-3, lin-14, lin-4, dcr-1, dpy-9, dpy-10, osm-7, osm-8, …
WBGene00000232	2014-04-01	B0207.12	I 0.500409	amphid neuron, dorsal nerve cord, head neuron, HOA, nerve ring, phasmid neuron, tail neuron, touch receptor neuron, ventral cord neuron	L4 larva Ce	WBPaper00002945(pmid9409779), WBPaper00003954(pmid10716995), WBPaper00005404(pmid12075001), WBPaper00005862(pmid12750328), WBPaper00024280(pmid15313134), WBPaper00026733(pmid16079398), WBPaper00027150(pmid16527366), WBPaper00032335(pmid18984564), WBPaper00034763(pmid19631471), WBPaper00035198(pmid19797046), WBPaper00038491(pmid21647448), WBPaper00040034(pmid21818319), WBPaper00040392(pmid22033924…	avr-14 encodes an alpha-type subunit of a glutamate-gated chloride channel homologous to human GLRA2, which when mutated leads to hyperekplexia (OMIM:149400)\; AVR-14 affects sensitivity to the antiparisitic drug, ivermectin, in parallel with avr-15 and glc-1 and in a genetic pathway with unc-9\; it functions in the extrapharyngeal nervous system, and is expressed in a subset of neurons in the ri…	avr-14 is an ortholog of members of the human GLRA, GLRB (Glycine receptors) family including GLRA1\; avr-14 functions in locomotion involved in locomotory behavior and is involved in regulation of pharyngeal pumping and response to drug\; avr-14 exhibits drug binding activity and extracellularly glutamate-gated chloride channel activity and is predicted to have transmembrane signaling receptor a…	Enriched in PVD, OLL, AVE, neuron and AFD according to microarray, tiling array and RNA-seq. Affected by cyc-1, lin-39, emr-1, lem-2, set-2, tdp-1, daf-16, jmjd-3.1, let-418, chd-3, mir-34, pgl-1, pgl-3, glh-4, glh-1, sma-4, lin-22, ain-1, ain-2, mir-35, isp-1 and nuo-6 according to microarray and RNA-seq. Affected by Rotenone, Zidovudine, Chlorpyrifos, paraquat, Colistin and allantoin according …
WBGene00001819	haf-9	ZK484.2	I 0.774715	intestine, rectal gland cell	adult Ce, larva Ce	WBPaper00025092(pmid15840570), WBPaper00027644(pmid16723499), WBPaper00028961(pmid17194779), WBPaper00028970(pmid17202409), WBPaper00031484(pmid18245353), WBPaper00033097(pmid19403699), WBPaper00038491(pmid21647448), WBPaper00041340(pmid22840641), WBPaper00042080(pmid23458156), WBPaper00049162(pmid26817689), WBPaper00051126(pmid28427936)	haf-9 encodes a protein similar to the conserved half-type ATP-binding cassette (ABC) transporter, TAPL\/ABCB9\; in elegans, haf-9 along with another TAPL gene, haf-4 is required for the formation of intestinal organelles\; haf-9 and haf-4 are required for proper growth, normal brood size and for the normal defecation cycle\; haf-9 and haf-4 are localized to intestinal organelles and physically i…	haf-9 is an ortholog of human XXbac-BPG246D15.9 and ABCB9 (ATP binding cassette subfamily B member 9)\; haf-9 is involved in RNA interference, lysosomal transport and growth\; haf-9 is predicted to have ATP binding activity, ATPase activity, coupled to transmembrane movement of substances, and peptide transmembrane transporter activity, based on protein domain information\; haf-9 is expressed in …	Enriched in PVD, OLL and intestine according to microarray, tiling array and RNA-seq. Affected by cyc-1, sma-2, lin-15B, eat-2, gld-1, let-7, emr-1, lem-2, hlh-30, ubc-9, clk-1, set-2, wdr-5.1, wrn-1, aak-2, crtc-1, csr-1, glp-1, daf-2, elt-2, jmjd-1.2, let-418, chd-3, skn-1, dep-1, pgl-1, pgl-3, glh-4, glh-1, ash-2, emb-4, sma-4, elt-7, dpy-9, dpy-10, osm-8, mir-243, octr-1, tdp-1, ain-2 and let…
WBGene00020379	T09B4.5	T09B4.5	I 0.831452	N.A.	N.A.	WBPaper00040135(pmid21874007), WBPaper00041771(pmid23195953)	N.A.	Microarray and RNA sequencing studies indicate that T09B4.5 is affected by Hydrogen sulfide, 1-methylnicotinamide, Methylmercuric chloride, Rotenone, 4-bromodiphenyl ether, Zidovudine, Quercetin, single-walled carbon nanotubes, Paraquat, Tyrosol, and adsorbable organic bromine compounds\; microarray, tiling array, and RNA sequencing studies indicate that T09B4.5 is enriched in the pharynx, cephal…	Enriched in pharynx, cephalic sheath cell, NSM, germ line and intestine according to microarray, tiling array and RNA-seq. Affected by mpk-1, lin-35, cyc-1, daf-16, sma-2, sma-4, aak-2, nhr-49, eat-2, gld-1, let-7, bar-1, prg-1, ubc-9, puf-8, gld-2, npr-1, daf-2, cec-4, lin-28, dpy-21, mir-34, pgl-1, pgl-3, glh-4, glh-1, morc-1, alg-1, alg-2, emb-4, sir-2.1, rrf-2, dcr-1, ain-1, ain-2, spr-5, dpy…
WBGene00017065	D2092.4	D2092.4	I 1.244864	N.A.	N.A.	WBPaper00030887(pmid17663785), WBPaper00038444(pmid21611156), WBPaper00038491(pmid21647448)	N.A.	RNA sequencing and microarray studies indicate that D2092.4 is affected by Rotenone, D-glucose, Zidovudine, Atrazine, Humic substances, Sirolimus, and Ag nanoparticles\; tiling array, RNA sequencing, and microarray studies indicate that D2092.4 is enriched in the body wall muscle cell, germ line, muscle cell, and body wall musculature and in the GABAergic neurons.	Enriched in body wall muscle cell, GABAergic neuron, germ line, muscle cell and body wall musculature according to tiling array, RNA-seq and microarray. Affected by zfp-1, cyc-1, isp-1, pgrn-1, emr-1, lem-2, glp-1, daf-16, tcer-1, npr-1, jmjd-3.1, jmjd-1.2, let-418, chd-3, mir-34, pgl-1, pgl-3, glh-4, glh-1, emb-4, sma-2, sma-4, sir-2.1, ain-1, ain-2, slr-2, dpy-9, dpy-10, cdk-4, cyd-1, tdp-1 and…
WBGene00020710	T23B3.2	T23B3.2	I 1.296032	N.A.	N.A.	N.A.	N.A.	Microarray and RNA sequencing studies indicate that T23B3.2 is affected by Aldicarb, 1-methylnicotinamide, Methylmercuric chloride, Rotenone, Resveratrol, Cry5B, Hydrolyzable Tannins, Humic substances, Sirolimus, and Octopamine\; tiling array, RNA sequencing, proteomic, and microarray studies indicate that T23B3.2 is enriched in the excretory cell, hypodermis, muscle cell, germ line, and body wal…	Enriched in dopaminergic neuron, excretory cell, GABAergic neuron, hypodermis, PVD, OLL, muscle cell, AFD, ASER, germ line, body wall muscle cell and neuron according to tiling array, RNA-seq, proteomic study and microarray. Affected by daf-16, lin-15B, hpl-2, prp-8, gld-1, let-7, emr-1, lem-2, hlh-30, wrn-1, daf-2, dpy-21, kgb-1, mir-34, glp-1, pgl-1, pgl-3, glh-4, glh-1, alg-1, emb-4, sma-2, sm…
WBGene00003516	nab-1	C43E11.6	I -1.564161	cholinergic neuron, dorsal nerve cord, excretory canal, GABAergic neuron, gon_herm_dtc_A, gon_herm_dtc_P, head neuron, hypodermis, nerve ring, neuron, tail neuron, ventral nerve cord, vulva, vulval muscle	2-fold embryo Ce, 3-fold embryo Ce, adult Ce, fully-elongated embryo Ce, L1 larva Ce, L2 larva Ce, L3 larva Ce, L4 larva Ce	WBPaper00026667(pmid16049479), WBPaper00028874(pmid17151015), WBPaper00032108(pmid18711339), WBPaper00032233(pmid18828675), WBPaper00035545(pmid20023164), WBPaper00038491(pmid21647448), WBPaper00040601(pmid22231427)	nab-1 encodes a PDZ and SAM domain-containing protein that is the sole C. elegans ortholog of the mammalian Neurabin\/Spinophilin proteins\; by homology, NAB-1 is predicted to interact with F-actin, ZYG-8\/Doublecortin and the SAD-1 serine\/threonine kinase to regulate interactions between the actin and microtubule networks during cell migration, growth cone guidance, and cell division\; loss of …	nab-1 is an ortholog of human PPP1R9B (protein phosphatase 1 regulatory subunit 9B) and PPP1R9A (protein phosphatase 1 regulatory subunit 9A)\; nab-1 is involved in synapse assembly\; nab-1 is expressed in the gon_herm_dtc_P, gon_herm_dtc_A, hypodermis, nervous system, excretory canal, vulval muscle, and the vulva\; nab-1 is localized to the cortical actin cytoskeleton, the presynaptic active zon…	Enriched in NSM and neuron according to RNA-seq. Affected by clk-1, fer-1, emr-1, lem-2, ubc-9, set-2, swsn-2.2, npr-1, jmjd-3.1, jmjd-1.2, hsf-1, ifg-1, mes-2, mes-6, pgl-1, pgl-3, glh-4, glh-1, sma-4, ain-1 and mir-35 according to microarray, RNA-seq and tiling array. Affected by aldicarb, 1-methylnicotinamide, stavudine, Zidovudine, Atrazine, Chlorpyrifos, Diazinon, Colistin and Sirolimus acco…
WBGene00015972	C18E3.3	C18E3.3	I -1.599908	N.A.	N.A.	N.A.	N.A.	Microarray and RNA sequencing studies indicate that C18E3.3 is affected by zfp-1, cyc-1, emr-1, lem-2, gld-2, jmjd-3.1, jmjd-1.2, mir-34, pgl-1, pgl-3, glh-4, glh-1, sir-2.1, ain-1, ain-2, nuo-6, and lin-35\; RNA sequencing and microarray studies indicate that C18E3.3 is affected by D-glucose, Chlorpyrifos, Diazinon, Paraquat, and Sirolimus\; tiling array and RNA sequencing studies indicate that …	Enriched in neuron, body wall muscle cell, gon_male_dtc posterior, gon_male_dtc anterior, Z1.p, Z4.a and germ line according to tiling array and RNA-seq. Affected by zfp-1, cyc-1, emr-1, lem-2, gld-2, jmjd-3.1, jmjd-1.2, mir-34, pgl-1, pgl-3, glh-4, glh-1, sir-2.1, ain-1, ain-2, nuo-6 and lin-35 according to microarray and RNA-seq. Affected by D-glucose, Chlorpyrifos, Diazinon, paraquat and Sirol…
WBGene00017908	F28H1.1	F28H1.1	I -1.885795	N.A.	N.A.	N.A.	N.A.	RNA sequencing and microarray studies indicate that F28H1.1 is affected by 1-methylnicotinamide, Mercuric Chloride, D-glucopyranose, Cadmium, Cry5B, Chlorpyrifos, Diazinon, Quercetin, Humic substances, and Paraquat\; RNA sequencing studies indicate that F28H1.1 is enriched in the gon_male_dtc posterior, gon_male_dtc anterior, Z1.p, Z4.a, and hermaphrodite-specific tissues and in the ASER neurons.	Enriched in hermaphrodite-specific, gon_male_dtc posterior, gon_male_dtc anterior, Z1.p, Z4.a and ASER according to RNA-seq. Affected by daf-16, atfs-1, spg-7, prg-1, htz-1, mdt-15, cox-5B, mir-34, pgl-1, pgl-3, glh-4, glh-1, mir-35, alg-2, alg-5, sma-2, sma-4, lin-22, sir-2.1, mut-2, rrf-2, dcr-1, ain-1, ain-2, fbf-1, nasp-1, isp-1 and nuo-6 according to tiling array, microarray and RNA-seq. Aff…
WBGene00011060	R06C1.6	R06C1.6	I 13.012350	N.A.	N.A.	WBPaper00027683(pmid16777607)	N.A.	RNA sequencing and microarray studies indicate that R06C1.6 is affected by Zidovudine, Sirolimus, and Allantoin\; tiling array, RNA sequencing, and microarray studies indicate that R06C1.6 is enriched in the ventral nerve cord and muscle cell and in neurons including the dopaminergic, GABAergic, and AFD neurons.	Enriched in dopaminergic neuron, GABAergic neuron, ventral nerve cord, neuron, muscle cell and AFD according to tiling array, RNA-seq and microarray. Affected by cyc-1, sma-2, sma-4, hpl-2, nhr-114, wdr-23, bar-1, clk-1, daf-2, cox-5B, jmjd-3.1, dpy-21, mir-34, pgl-1, pgl-3, glh-4, glh-1, mir-35, emb-4, smg-1, ins-11, sir-2.1, dcr-1, ain-1, octr-1, cdk-4, cyd-1, cye-1, cdk-2, tbx-2 and eat-2 acco…
WBGene00013135	rga-2	Y53C10A.4	I 13.017490	rectum, socket cell, uterus, vulva	1.5-fold embryo Ce, 2-fold embryo Ce, 3-fold embryo Ce, adult Ce, fully-elongated embryo Ce, L1 larva Ce, L2 larva Ce, L3 larva Ce, L4 larva Ce	WBPaper00030733(pmid17537791), WBPaper00038491(pmid21647448), WBPaper00047112(pmid26188247)	N.A.	rga-2 is an ortholog of human TAGAP (T-cell activation RhoGTPase activating protein)\; rga-2 is expressed in the socket cell, rectum, vulva, and the uterus.	Enriched in coelomocyte and hypodermis according to tiling array and RNA-seq. Affected by fer-1, emr-1, lem-2, ubc-9, set-2, wdr-5.1, csr-1, npr-1, skn-1, skr-1, skr-2, pgl-1, pgl-3, glh-4, glh-1, morc-1, alg-1, alg-2 and sir-2.1 according to microarray and RNA-seq. Affected by 1-methylnicotinamide, methylmercuric chloride, Rotenone, Zidovudine, Atrazine, Quercetin and Colistin according to RNA-s…
WBGene00014199	ZK1053.4	ZK1053.4	I 17.317711	N.A.	N.A.	WBPaper00032509(pmid19167332), WBPaper00042170(pmid23530068)	ZK1053.4 encodes a coiled-coil domain-containing protein that is a member of the SEPA-1 family of proteins\; ZK1053.4 is selectively removed by autophagy during embryogenesis\; ZK1053.4 physically interacts with SQST-1, the C. elegans ortholog of p62\/sequestome\/SQSTM1\; ZK1053.4 is weakly expressed in the cytoplasm of the embryo at all stages and is present both diffusely and in aggregates.	ZK1053.4 is localized to the cytoplasm.	Enriched in cephalic sheath cell, hypodermis, intestine, pharyngeal muscle cell, male-specific, gon_male_dtc posterior, gon_male_dtc anterior, Z1.p, Z4.a and germ line according to tiling array and RNA-seq. Affected by cyc-1, tatn-1, ubc-9, gld-2, daf-2, csr-1, hsf-1, mir-34, pgl-1, pgl-3, glh-4, glh-1, morc-1, emb-4, sma-2, sma-4, sir-2.1, dpy-9, dpy-10, mir-243, daf-19, isp-1 and dnj-14 accordi…
WBGene00001555	gcy-35	T04D3.4	I 17.683960	ALNL, ALNR, AQR, AVM, BDUL, BDUR, body wall musculature, pharyngeal muscle cell, PLML, PLMR, PLNL, PLNR, PQR, SDQL, SDQR, URXL, URXR	N.A.	WBPaper00024211(pmid15220933), WBPaper00024217(pmid15203005), WBPaper00026600(pmid15916947), WBPaper00027029(pmid16407969), WBPaper00027202(pmid16581509), WBPaper00028350(pmid16903785), WBPaper00028424(pmid16919260), WBPaper00031883(pmid18477695), WBPaper00031936(pmid18524955), WBPaper00032196(pmid18801967), WBPaper00032501(pmid19150845), WBPaper00032969(pmid19262507), WBPaper00032971(pmid1927052…	gcy-35 encodes a soluble guanylyl cyclase\; GCY-35 activity is required for regulation of aggregation, aerotaxis, aerokinesis, gustatory plasticity, and innate immunity\; GCY-35 activity is also required in the URX sensory neurons to sense increases in O2 levels and effect corresponding behavioral changes\; gcy-35::gfp reporter fusions are expressed in a number of neurons, including the AQR, PQR,…	gcy-35 is an ortholog of human GUCY1A2 (guanylate cyclase 1 soluble subunit alpha 2) and GUCY1A3 (guanylate cyclase 1 soluble subunit alpha)\; gcy-35 is involved in aerotaxis, cGMP-mediated signaling, defense response to Gram-negative bacterium and response to hyperoxia\; gcy-35 exhibits carbon monoxide binding activity, nitric oxide binding activity, and oxygen sensor activity and is predicted t…	Enriched in ALM, PLM, FLP and ASER according to microarray and RNA-seq. Affected by sma-2, lin-39, wdr-5.1, mir-34, fog-2, sma-4 and smg-2 according to microarray and RNA-seq.
WBGene00020090	R119.5	R119.5	I -19.045839	N.A.	N.A.	WBPaper00038491(pmid21647448)	N.A.	R119.5 is an ortholog of human PCMTD1 (protein-L-isoaspartate (D-aspartate) O-methyltransferase domain containing 1) and PCMTD2 (protein-L-isoaspartate (D-aspartate) O-methyltransferase domain containing 2)\; R119.5 is predicted to have protein-L-isoaspartate (D-aspartate) O-methyltransferase activity, based on protein domain information.	Enriched in PVD, OLL, gon_male_dtc posterior, gon_male_dtc anterior, Z1.p, Z4.a and neuron according to microarray and RNA-seq. Affected by cyc-1, daf-12, clk-1, set-2, mir-34, unc-39, pgl-1, pgl-3, glh-4, glh-1, sma-2, sma-4, lin-22, smg-2 and sir-2.1 according to microarray, tiling array and RNA-seq. Affected by Diazinon and paraquat according to microarray.
WBGene00008311	rskn-2	C54G4.1	I 2.419347	anal depressor muscle, body wall musculature, head neuron, mu_int_L, mu_int_R, nerve ring, nervous system, reproductive system, spermatheca, tail neuron, uterine muscle, ventral cord neuron, vulva, vulval muscle	adult Ce, larva Ce	WBPaper00038491(pmid21647448), WBPaper00049828(pmid27405932)	N.A.	rskn-2 is an ortholog of human RPS6KA5 (ribosomal protein S6 kinase A5) and RPS6KA4 (ribosomal protein S6 kinase A4)\; rskn-2 is predicted to have ATP binding activity, magnesium ion binding activity, and protein serine\/threonine kinase activity, based on protein domain information\; rskn-2 is expressed in the mu_int_R, mu_int_L, anal depressor muscle, nervous system, reproductive system, and th…	Enriched in intestine, pharynx, body wall musculature and AFD according to Chronogram analysis and RNA-seq. Affected by daf-12, wdr-23, tatn-1, emr-1, lem-2, daf-2, glp-1, jmjd-3.1, jmjd-1.2, mes-2, mes-6, mir-34, dep-1, pgl-1, pgl-3, glh-4, glh-1, emb-4, sma-2, sma-4, sir-2.1, rde-4, ain-1, ain-2, slr-2, dpy-9, dpy-10, fbf-1, ash-2, lin-54, tdp-1, mir-35, nuo-6 and hsp-6 according to tiling arra…
WBGene00000485	che-3	F18C12.1	I 2.442445	ADEL, ADER, ADFL, ADFR, ADLL, ADLR, AQR, ASEL, ASER, ASGL, ASGR, ASHL, ASHR, ASIL, ASIR, ASJL, ASJR, ASKL, ASKR, coelomocyte, FLPL, FLPR, I4 neuron, nerve ring, PDEL, PDER, PHAL, PHAR, PHBL, PHBR, PQR	all stages Ce	WBPaper00000082(pmid730048), WBPaper00000214(pmid838889), WBPaper00000481(pmid N.A.), WBPaper00000503(pmid7240452), WBPaper00000552(pmid6805073), WBPaper00000608(pmid17246100), WBPaper00000680(pmid6583682), WBPaper00000728(pmid6500000), WBPaper00000753(pmid3967728), WBPaper00000932(pmid2428682), WBPaper00000965(pmid3596232), WBPaper00001482(pmid1732156), WBPaper00001705(pmid8460126), WBPaper00001…	che-3 encodes a dynein heavy chain (DHC) 1b isoform that affects the establishment and maintainance of the structural integrity of sensory cilia, and that also has a role in intraflagellar transport\; CHE-3 is expressed in ciliated sensory neurons.	che-3 is an ortholog of human DYNC2H1 (dynein cytoplasmic 2 heavy chain 1)\; che-3 is involved in chemosensory behavior, negative regulation of transforming growth factor beta receptor signaling pathway, non-motile cilium assembly, positive regulation of dauer larval development and protein localization\; che-3 is predicted to have ATP binding activity, ATPase activity, and microtubule motor acti…	Enriched in neuron, BAG, coelomocyte and ASER according to tiling array, RNA-seq and microarray. Affected by sma-2, sma-4, nhr-114, ubc-9, wdr-5.1, daf-2, jmjd-3.1, rbr-2, let-418, chd-3, unc-39, elli-1, pgl-1, pgl-3, glh-4, glh-1, alg-1, alg-5, lin-22, elt-2, elt-7, sir-2.1, spr-5, daf-19 and acs-3 according to microarray, RNA-seq and tiling array. Affected by stavudine, Zidovudine, resveratrol,…
WBGene00002999	lin-10	C09H6.2	I 2.558853	body wall musculature, dorsal nerve cord, head neuron, hypodermis, intestine, lateral ganglion, nerve ring, nervous system, neuron, pharynx, reproductive system, seam cell, tail neuron, ventral cord neuron, ventral nerve cord, vulva, vulval muscle	adult Ce, all stages Ce, L3 larva Ce, larva Ce	WBPaper00000608(pmid17246100), WBPaper00000635(pmid11813735), WBPaper00000762(pmid3996896), WBPaper00000957(pmid2881214), WBPaper00001185(pmid2548732), WBPaper00001277(pmid2159938), WBPaper00001401(pmid1907494), WBPaper00001429(pmid1646401), WBPaper00001433(pmid1794327), WBPaper00001436(pmid2062851), WBPaper00001612(pmid1527173), WBPaper00001709(pmid8462849), WBPaper00001719(pmid8325236), WBPaper…	lin-10 encodes a PDZ and PTB domain-containing protein that is homologous to mammalian Munc interacting proteins (Mint1, OMIM:602414) and is required for polarized protein localization\; LIN-10 is required for proper localization of the LET-23 EGF receptor to the basolateral membrane of the vulval precursor cells and for proper postsynaptic localization of GLR-1, an AMPA-type glutamate receptor i…	lin-10 is an ortholog of human APBA1 (amyloid beta precursor protein binding family A member 1) and APBA3 (amyloid beta precursor protein binding family A member 3)\; lin-10 is involved in neuron-neuron synaptic transmission, positive regulation of vulval development, protein localization to basolateral plasma membrane, receptor localization to synapse and sensory perception of touch\; lin-10 is …	Enriched in intestine, PVD, OLL, NSM, neuron, AFD, ASER, I5 neuron, DA neuron, SAB, retrovesicular ganglion and DD neuron according to Chronogram analysis, microarray and RNA-seq. Affected by sma-2, tatn-1, tdp-1, csr-1, ham-3, swsn-2.2, npr-1, cox-5B, jmjd-3.1, jmjd-1.2, hsf-1, mir-34, pgl-1, pgl-3, glh-4, glh-1, slr-2, alg-1, dpy-10, ash-2, cdk-4 and cyd-1 according to microarray and RNA-seq. A…
WBGene00012113	T28B8.1	T28B8.1	I 2.571454	head muscle, neuron, pharyngeal muscle cell, vulval muscle	N.A.	WBPaper00029109(pmid17284674)	N.A.	T28B8.1 is expressed in the pharyngeal muscle cell, nervous system, vulval muscle, and the head muscle.	Enriched in pharynx, DA neuron, VA neuron, dopaminergic neuron, ventral nerve cord, intestine and body wall musculature according to microarray and tiling array. Affected by rde-4, zfp-1, daf-12, atfs-1, spg-7, nhr-114, blmp-1, bar-1, gld-2, clk-1, ham-3, daf-2, set-25, met-2, mir-34, pgl-1, pgl-3, glh-4, glh-1, alg-1, alg-5, fog-2, emb-4, sma-2, sma-4, lin-22, ins-11, sir-2.1, ain-1, ain-2, cdk-…
WBGene00012239	W04A8.4	W04A8.4	I 22.012810	N.A.	N.A.	WBPaper00034662(pmid19557190), WBPaper00038444(pmid21611156)	N.A.	W04A8.4 is predicted to have 3'-5' exonuclease activity and nucleic acid binding activity, based on protein domain information.	Enriched in body wall muscle cell and germ line according to tiling array and RNA-seq. Affected by lin-35, zfp-1, cyc-1, age-1, daf-16, sma-2, sma-4, prp-8, emr-1, lem-2, ubc-9, gld-2, clk-1, csr-1, daf-2, dpy-21, pgl-1, pgl-3, glh-4, glh-1, hrde-1, morc-1, vit-2, lin-22, ins-11, dcr-1, spr-5, osm-11, mir-243, crh-1, tax-6, octr-1, nhr-23 and nhr-25 according to microarray, tiling array and RNA-s…
WBGene00002189	kin-1	ZK909.2	I 28.415291	body wall musculature, excretory cell, gonad, head muscle, intestine, nervous system, ventral cord neuron	adult Ce, embryo Ce, larva Ce	WBPaper00001278(pmid2324104), WBPaper00002904(pmid9299544), WBPaper00027719(pmid16806821), WBPaper00031324(pmid18077108), WBPaper00032218(pmid18817865), WBPaper00038491(pmid21647448), WBPaper00040710(pmid22286028), WBPaper00041364(pmid22887816), WBPaper00041531(pmid22975687), WBPaper00044263(pmid24086161), WBPaper00051045(pmid28377576)	kin-1 encodes multiple isoforms of a serine\/threonine protein kinase that is orthologous to cAMP-dependent protein kinase (protein kinase A or PKA) catalytic subunits\; KIN-1 is able to phosphorylate histone H2B in vitro and is associated with both particulate (~65\%) and cytosolic (35\%) cellular fractions\; KIN-1 is expressed at low levels during embryogenesis, but its expression level increas…	kin-1 is an ortholog of human PRKACA (protein kinase cAMP-activated catalytic subunit alpha), PRKACB (protein kinase cAMP-activated catalytic subunit beta) and PRKACG (protein kinase cAMP-activated catalytic subunit gamma)\; kin-1 is involved in positive regulation of oocyte maturation\; kin-1 exhibits cAMP-dependent protein kinase activity and is predicted to have ATP binding activity, based on …	Enriched in intestine, body wall musculature, pharynx, PVD, OLL, DA neuron, VA neuron, BAG, dopaminergic neuron, NSM, neuron and muscle cell according to Chronogram analysis, microarray, tiling array and RNA-seq. Affected by cyc-1, daf-16, daf-12, gld-1, let-7, tatn-1, emr-1, lem-2, glp-1, unc-75, blmp-1, pgl-1, pgl-3, glh-4, glh-1, emb-4, sma-2, sma-4, ain-2, slr-2, mir-35 and eat-2 according to…
WBGene00011531	rsbp-1	T06D10.1	I 3.510196	anal depressor muscle, body wall musculature, cholinergic neuron, dorsal nerve cord, GABAergic neuron, head muscle, head neuron, HSNL, HSNR, lateral ganglion, muscle cell, nerve ring, nervous system, pharyngeal muscle cell, pharyngeal neuron, pharynx, preanal ganglion, retrovesicular ganglion, tail neuron, uterine muscle, ventral cord neuron, ventral nerve cord, vulva, vulval muscle	N.A.	WBPaper00035489(pmid19923320), WBPaper00038444(pmid21611156), WBPaper00041132(pmid22629462)	N.A.	rsbp-1 is an ortholog of human RGS7BP (regulator of G-protein signaling 7 binding protein)\; rsbp-1 is expressed in the muscle cell, pharynx, nervous system, body wall musculature, and the vulva\; rsbp-1 is localized to the cell body and the neuron projection.	Enriched in PVD, OLL, DA neuron, VA neuron, neuron and PLM according to microarray, tiling array and RNA-seq. Affected by cyc-1, daf-12, lin-35, cox-5B, jmjd-3.1, jmjd-1.2, pgl-1, pgl-3, glh-4, glh-1, sma-2, sma-4, ins-11, slr-2, lin-54, cdk-4 and cyd-1 according to microarray, tiling array and RNA-seq. Affected by hydrogen sulfide, Zidovudine and Quercetin according to microarray and RNA-seq.
WBGene00008666	F10G8.8	F10G8.8	I 4.593682	N.A.	N.A.	WBPaper00038491(pmid21647448)	N.A.	F10G8.8 is an ortholog of human MPRIP (myosin phosphatase Rho interacting protein) and TRIOBP (TRIO and F-actin binding protein)\; RNA sequencing and microarray studies indicate that F10G8.8 is affected by emr-1, lem-2, wrn-1, htz-1, lin-35, daf-2, jmjd-3.1, pgl-1, pgl-3, glh-4, glh-1, sma-2, sma-4, sir-2.1, slr-2, spr-5, alg-1, and mir-243\; RNA sequencing and microarray studies indicate that F1…	Enriched in pharynx, PVD, OLL and PLM according to microarray and RNA-seq. Affected by emr-1, lem-2, wrn-1, htz-1, lin-35, daf-2, jmjd-3.1, pgl-1, pgl-3, glh-4, glh-1, sma-2, sma-4, sir-2.1, slr-2, spr-5, alg-1 and mir-243 according to RNA-seq and microarray. Affected by 1-methylnicotinamide, stavudine, Zidovudine, Colistin and Sirolimus according to RNA-seq and microarray.
WBGene00002248	lam-3	T22A3.8	I 5.058725	excretory canal, hypodermis, intestine, mc1, mc2, mc3, muscle cell, nerve ring, pharyngeal muscle cell, pharyngeal-intestinal valve, pharynx, pm3, pm4, pm5, pm6, pm7, pm8, spermatheca, ventral nerve cord	adult Ce, elongating embryo Ce, enclosing embryo Ce, fully-elongated embryo Ce, gastrulating embryo Ce, L1 larva Ce, L2 larva Ce, L3 larva Ce, L4 larva Ce	WBPaper00006014(pmid12783803), WBPaper00027002(pmid16376872), WBPaper00031696(pmid18410731), WBPaper00037071(pmid20805556), WBPaper00038491(pmid21647448), WBPaper00040382(pmid22051349), WBPaper00040399(pmid22073173)	lam-3 encodes one of two C. elegans a laminin A subunits and is orthologous to human laminin alpha2\; LAM-3 is a basement membrane component required for normal tissue development, including pharyngeal development\; lam-3 is expressed in the pharynx and hypodermis, and also weakly in the intestine.	lam-3 is an ortholog of human LAMA2 (laminin subunit alpha 2) and LAMA1 (laminin subunit alpha 1)\; lam-3 is expressed in the muscle cell, pharynx, spermatheca, hypodermis, pharyngeal-intestinal valve, intestine, excretory canal, ventral nerve cord, and the nerve ring\; lam-3 is localized to the basement membrane.	Enriched in pharynx, PVD, OLL, hypodermis, intestine, gon_male_dtc posterior, gon_male_dtc anterior, Z1.p, Z4.a, Z4 and Z1 according to microarray, tiling array and RNA-seq. Affected by fer-1, lin-15B, rsr-2, ubc-9, gld-2, wrn-1, csr-1, daf-2, ham-3, npr-1, jmjd-3.1, jmjd-1.2, rbr-2, daf-16, dpy-21, pgl-1, pgl-3, glh-4, glh-1, hrde-1, morc-1, vit-2, emb-4, sma-2, sma-4, cox-5B, dcr-1, ash-2, crh-…
WBGene00000237	bam-2	Y71F9AR.1	I -5.269063	head neuron, somatic gonad, tail neuron, ventral cord neuron, vulF	adult Ce, fully-elongated embryo Ce, L1 larva Ce, L2 larva Ce, L3 larva Ce, L4 larva Ce	WBPaper00006123(pmid14551437), WBPaper00028559(pmid17020758), WBPaper00053043(pmid28901288)	bam-2 encodes a 1007-residue protein with a predicted N-terminal signal sequence and C-terminal transmembrane sequence, and a central concanavalin A-like lectin\/glucanase motif, but no obvious homologs outside of nematodes\; BAM-2 is suggested to be related to neurexins on the basis of weak similarities in putatively shared sequence motifs\; bam-2 mutants have VC axon branches that overshoot the…	bam-2 is expressed in all ventral cord neurons, somatic gonad, head neurons, tail neurons, and the vulF\; bam-2 is an integral component of the plasma membrane.	Enriched in PVD, OLL, neuron, intestine, DA neuron and DD neuron according to microarray and RNA-seq. Affected by clk-1, eat-2, htz-1, daf-2, cox-5B, jmjd-3.1, jmjd-1.2, ifg-1, mir-34, pgl-1, pgl-3, glh-4, glh-1, emb-4, sma-2, sma-4, sir-2.1, dcr-1, ain-1, ain-2, tdp-1 and nuo-6 according to microarray and RNA-seq. Affected by Cry5B, Diazinon, Quercetin, Humic Substances, paraquat and Sirolimus a…
WBGene00016457	C35E7.5	C35E7.5	I 5.275984	N.A.	N.A.	N.A.	N.A.	RNA sequencing and microarray studies indicate that C35E7.5 is affected by Methylmercury hydroxide, 1-methylnicotinamide, Methylmercuric chloride, Rotenone, Mianserin, Resveratrol, Atrazine, Cadmium, Fluoranthene, Quercetin, Paraquat, Colistin, Tyrosol, adsorbable organic bromine compounds, and Ethosuximide\; tiling array and RNA sequencing studies indicate that C35E7.5 is enriched in the hypoder…	Enriched in hypodermis, intestine, pharyngeal muscle cell, germ line, Z4, Z1 and GABAergic neuron according to tiling array and RNA-seq. Affected by lin-15B, tatn-1, drh-3, bar-1, ubc-9, gld-2, daf-2, npr-1, lin-28, mir-34, pgl-1, pgl-3, glh-4, glh-1, lir-3, morc-1, vit-2, emb-4, sid-3, sta-1, sma-2, cox-5B, sir-2.1, rrf-2, dpy-9, dpy-10, osm-8, mir-243, ash-2, daf-19, dnj-14 and daf-16 according…
WBGene00000832	ctn-1	Y23H5A.5	I -8.187869	anal depressor muscle, anal sphincter muscle, body wall musculature, intestinal muscle, muscle cell, nerve ring, neuron, pharyngeal muscle cell, uterine muscle, ventral nerve cord, vulval muscle	N.A.	WBPaper00036762(pmid20700105), WBPaper00037625(pmid20865173), WBPaper00038491(pmid21647448), WBPaper00041089(pmid22577143), WBPaper00046703(pmid25907097)	ctn-1 encodes a protein that belongs to the alpha-catulin family of catenin-like proteins\; CTN-1 physically interacts in vivo with DYB-1\/dystrobrevin\; a ctn-1::GFP fusion is expressed in body wall, vulval, and anal muscles\; in body wall muscles, CTN-1::GFP localizes to the plasma membranes near dense bodies.	ctn-1 is an ortholog of human CTNNAL1 (catenin alpha like 1)\; ctn-1 is involved in regulation of locomotion\; ctn-1 is predicted to have actin filament binding activity and cadherin binding activity, based on protein domain information\; ctn-1 is expressed in the muscle cell, nervous system, and the body wall musculature\; ctn-1 is localized to the plasma membrane and the striated muscle dense b…	Enriched in PVD, OLL, body wall muscle cell, hypodermis, NSM, neuron, germ line, muscle cell and body wall musculature according to microarray, tiling array and RNA-seq. Affected by zfp-1, cyc-1, sma-2, sma-4, lin-15B, nhr-114, jmjd-3.1, hlh-30, mir-34, unc-39, pgl-1, pgl-3, glh-4, glh-1, emb-4, sir-2.1, ain-1, ain-2, alg-1, lin-54, tdp-1, lin-35 and eat-2 according to microarray and RNA-seq. Aff…
WBGene00002232	kpc-1	F11A6.1	I 9.536111	embryonic cell, epithelial cell, G2, IL1DR, IL2DL, IL2L, IL2R, IL2VL, IL2VR, intestine, nerve ring, nervous system, neuron, pharyngeal-intestinal valve, pharynx, PVDL, PVDR, ventral nerve cord	adult Ce, dauer larva Ce, embryo Ce, larva Ce	WBPaper00028453(pmid16945111), WBPaper00038491(pmid21647448), WBPaper00044031(pmid23932402), WBPaper00045044(pmid24671950), WBPaper00045755(pmid25232734), WBPaper00049350(pmid26974341), WBPaper00052967(pmid28846083)	kpc-1 encodes two isoforms of a Kex2\/subtilisin-like proprotein convertase that is a member of the subtilase family of calcium-dependent serine endoproteinases that includes mammalian furin (OMIM:136950) and Saccharomyces cerevisiae Kex2p\; KPC-1 is required for normal growth and locomotion and is likely responsible for the processing of transforming growth factor (TGF) beta proproteins encoded …	kpc-1 is an ortholog of human PCSK4 (proprotein convertase subtilisin\/kexin type 4) and FURIN (furin, paired basic amino acid cleaving enzyme)\; kpc-1 is involved in dendrite morphogenesis and insulin processing\; kpc-1 is predicted to have serine-type endopeptidase activity, based on protein domain information\; kpc-1 is expressed in the epithelial cell, pharynx, nervous system, pharyngeal-inte…	Enriched in PVD, OLL, DA neuron, VA neuron, NSM, neuron, ASER and intestine according to microarray, tiling array and RNA-seq. Affected by cyc-1, daf-16, rsr-2, eat-2, tdp-1, swsn-2.2, cox-5B, jmjd-3.1, jmjd-1.2, osm-9, daf-2, mir-34, pgl-1, pgl-3, glh-4, glh-1, ash-2, fog-2, emb-4, sma-2, sma-4, dcr-1, slr-2, alg-1, osm-11, ain-2 and isp-1 according to microarray and RNA-seq. Affected by 1-methy…
WBGene00017437	nmgp-1	F13H8.4	II -0.392446	N.A.	N.A.	WBPaper00038491(pmid21647448)	F13H8.4 encodes a homolog of the human neuronal membrane glycoproteins PLP1 (OMIM:300401, mutated in Pelizaeus-Merzbacher disease and spastic paraplegia), M6A (OMIM:601275), and M6B (OMIM:300051)\; the presence of a myelin-related protein in C. elegans is currently unexplained, but suggests that some evolutionary precursor of myelin may exist in invertebrates, perhaps involving septate junctions …	nmgp-1 is an ortholog of human PLP1 (proteolipid protein 1), GPM6B (glycoprotein M6B) and GPM6A (glycoprotein M6A)\; microarray and RNA sequencing studies indicate that nmgp-1 is affected by 4-bromodiphenyl ether, Zidovudine, Cry5B, Quercetin, Humic substances, Colistin, and Sirolimus\; microarray and RNA sequencing studies indicate that nmgp-1 is enriched in the pharynx and intestine and in the …	Enriched in pharynx, NSM and intestine according to microarray and RNA-seq. Affected by lin-35, cyc-1, lin-15B, emr-1, lem-2, bar-1, htz-1, hsf-1, let-418, chd-3, mir-34, pgl-1, pgl-3, glh-4, glh-1, emb-4, sta-1, elt-7, dcr-1, ain-1, ain-2, mir-243, octr-1, tbx-2, nasp-1, isp-1, nuo-6, oga-1 and hsp-6 according to microarray and RNA-seq. Affected by 4-bromodiphenyl ether, Alovudine, stavudine, Zi…
WBGene00015569	C07D10.5	C07D10.5	II 0.502855	N.A.	N.A.	N.A.	N.A.	RNA sequencing and microarray studies indicate that C07D10.5 is affected by 1-methylnicotinamide, Methylmercuric chloride, Rotenone, D-glucopyranose, D-glucose, Bisphenol S, Quercetin, single-walled carbon nanotubes, Paraquat, Tyrosol, Sirolimus, and Octopamine\; microarray, tiling array, and RNA sequencing studies indicate that C07D10.5 is enriched in the pharynx, body wall muscle cell, ventral …	Enriched in pharynx, neuron, body wall muscle cell, ventral nerve cord, intestine, gon_male_dtc posterior, gon_male_dtc anterior, Z1.p and Z4.a according to microarray, tiling array and RNA-seq. Affected by cyc-1, atfs-1, spg-7, prg-1, gld-2, csr-1, mdt-15, ham-3, swsn-2.2, jmjd-3.1, jmjd-1.2, daf-2, hsf-1, rbr-2, daf-16, dpy-21, pgl-1, pgl-3, glh-4, glh-1, emb-4, sma-2, sma-4, sir-2.1, mut-2, al…
WBGene00003089	ltd-1	K02C4.4	II 0.663748	hyp5, hyp6, hyp7 syncytium, isthmus, marginal cell, rectal epithelial cell, seam cell, U cell, Y cell	2-fold embryo Ce, 3-fold embryo Ce, adult Ce, embryo Ce, fully-elongated embryo Ce, L1 larva Ce, L2 larva Ce, L3 larva Ce, L4 larva Ce, larva Ce	WBPaper00005491(pmid12204272), WBPaper00006295(pmid14559923), WBPaper00038444(pmid21611156), WBPaper00038491(pmid21647448)	ltd-1 encodes a protein with LIM and transglutaminase domains\; LTD-1 is homologous to the mouse KY protein (MGI:96709, mutated in kyphoscoliosis), and to the HILLARIN protein of Hirudo medicinalis, found at axon hillocks\; ltd-1 is expressed in hypodermal cells from the twofold stage embryo to adulthood.	ltd-1 is an ortholog of human KY (kyphoscoliosis peptidase)\; ltd-1 is expressed in the marginal cell, isthmus, hyp6, hyp5, hyp7 syncytium, seam cell, and the rectal epithelial cell\; ltd-1 is localized to the cell-cell junction.	Enriched in hypodermis, AFD, ASER and PLM according to tiling array and RNA-seq. Affected by sma-2, sma-4, unc-120, daf-2, jmjd-3.1, jmjd-1.2, let-418, chd-3, pgl-1, pgl-3, glh-4, glh-1, lin-22, cox-5B, dcr-1, spr-5, alg-1, dpy-9, dpy-10, mir-243, crh-1, octr-1, tdp-1, nuo-6, oga-1 and pmk-1 according to microarray and RNA-seq. Affected by Ethanol, Rotenone, bisphenol S, stavudine, Zidovudine, Ch…
WBGene00009899	efl-3	F49E12.6	II 0.772641	developing hermaphrodite gonad, head neuron, intestine, VA neuron, VB neuron, ventral nerve cord	adult Ce, embryo Ce, L1 larva Ce, L2 larva Ce, L3 larva Ce, L4 larva Ce	WBPaper00005736(pmid12600937), WBPaper00033449(pmid19506556), WBPaper00038399(pmid21596899), WBPaper00038491(pmid21647448)	efl-3 encodes a protein with two E2F domains that may be involved in apoptosis.	efl-3 is an ortholog of human E2F7 (E2F transcription factor 7) and E2F8 (E2F transcription factor 8)\; efl-3 is predicted to have DNA-binding transcription factor activity, based on protein domain information\; efl-3 is expressed in certain ventral cord neurons, intestine, ventral nerve cord, head neurons, and the developing hermaphrodite gonad.	Enriched in intestine and ASER according to tiling array and RNA-seq. Affected by hlh-1, cyc-1, nhr-114, prg-1, gld-2, clk-1, csr-1, daf-2, rbr-2, mes-6, lmn-1, cec-4, daf-12, daf-16, dpy-21, pgl-1, pgl-3, glh-4, glh-1, sma-2, sma-4, lin-22, cox-5B, alg-1, dpy-9, dpy-10, fbf-1, ash-2, crh-1, octr-1, daf-19, oga-1, ogt-1 and pmk-1 according to microarray, RNA-seq and tiling array. Affected by 1-me…
WBGene00000403	casy-1	B0034.3	II -0.800583	amphid neuron, cholinergic neuron, GABAergic neuron, gonadal sheath cell, head neuron, intestine, nerve ring, nervous system, neuron, OLLL, OLLR, PVDL, PVDR, RMDDL, RMDDR, SMDDL, SMDDR, SMDVL, SMDVR, tail neuron, ventral cord neuron, ventral nerve cord	adult Ce, embryo Ce, L1 larva Ce, L2 larva Ce, L3 larva Ce, L4 larva Ce, larva Ce	WBPaper00004508(pmid11162110), WBPaper00031647(pmid18381821), WBPaper00032995(pmid19287492), WBPaper00038261(pmid21441968), WBPaper00038491(pmid21647448), WBPaper00045517(pmid25035490), WBPaper00053746(pmid29475851), WBPaper00053832(pmid29529030)	casy-1 encodes a type I transmembrane protein with two extracellular cadherin domains and an LG\/LNS domain that is the sole C. elegans calsyntenin\/alcadein ortholog\; genetic studies indicate that in C. elegans casy-1 activity is required, in parallel to the insulin-like signaling pathway, for several types of learning, including salt chemotaxis learning, temperature learning, olfactory adaptat…	casy-1 is an ortholog of human CLSTN1 (calsyntenin 1), CLSTN3 (calsyntenin 3) and CLSTN2 (calsyntenin 2)\; casy-1 is involved in cellular protein localization and olfactory learning\; casy-1 exhibits insulin receptor binding activity and is predicted to have calcium ion binding activity, based on protein domain information\; casy-1 is expressed in the nervous system, intestine, and the gonadal sh…	Enriched in body wall musculature, vulval muscle, ventral nerve cord, nerve ring, dorsal nerve cord, somatic neuron, tail neuron, PVD, OLL, DA neuron, VA neuron, neuron, dopaminergic neuron, NSM, HOB, IL2 neuron, CEM, ray neuron type B, AFD, ASER, PLM, germ line, I5 neuron, SAB and retrovesicular ganglion according to Chronogram analysis, microarray, tiling array and RNA-seq. Affected by cyc-1, d…
WBGene00002295	let-19	K08F8.6	II 0.887503	body wall musculature, Cell, excretory cell, head neuron, hypodermis, nerve ring, nervous system, neuron, pharynx, reproductive system, tail, tail neuron, TL, TL.a, TL.p, TR, TR.a, TR.p, ventral cord neuron, vulva	adult Ce, embryo Ce, L1 larva Ce, L2 larva Ce, L3 larva Ce, L4 larva Ce, larva Ce	WBPaper00000163(pmid631558), WBPaper00000715(pmid6500256), WBPaper00024228(pmid15073178), WBPaper00025050(pmid15790964), WBPaper00027707(pmid16799563), WBPaper00031331(pmid18082681), WBPaper00038491(pmid21647448), WBPaper00048990(pmid26715664)	The let-19 gene encodes a protein related to human TRAP240 (thyroid hormone receptor-associated protein 240, OMIM:300182), a transcriptional co-activation complex subunit conserved in yeast, Drosophila, and humans\; LET-19 is required for proper asymmetric cell divisions and cell fusions regulated by LIN-44\/Wnt and LIN-17\/frizzled, as well as for proper development of secondary vulval cell fate…	let-19 is an ortholog of human MED13L (mediator complex subunit 13 like) and MED13 (mediator complex subunit 13)\; let-19 is expressed in several tissues including the pharynx, hypodermis, nervous system, tail, reproductive system, and the body wall musculature.	Enriched in body wall musculature, vulval muscle, ventral nerve cord, nerve ring, dorsal nerve cord, somatic neuron, tail neuron, lateral nerve cord, pharynx, PVD, OLL, neuron, AVA, coelomocyte, dopaminergic neuron, GABAergic neuron, AFD, ASER and intestine according to Chronogram analysis, microarray, tiling array and RNA-seq. Affected by isp-1, daf-12, wdr-5.1, htz-1, csr-1, jmjd-3.1, jmjd-1.2,…
WBGene00009717	dep-1	F44G4.8	II 0.979807	P5.p hermaphrodite, P5.pa, P5.paa, P5.pap, P5.pp, P5.ppa, P6.p hermaphrodite, P7.p hermaphrodite, P7.pa, P7.pap, P7.pp, P7.ppa, P7.ppp, vulval cell	N.A.	WBPaper00025197(pmid15901674), WBPaper00033099(pmid19402892), WBPaper00038491(pmid21647448), WBPaper00050698(pmid28135265), WBPaper00051333(pmid28257417)	dep-1 encodes a class III receptor protein tyrosine phosphatase (R-PTP) orthologous to human R-PTPs such as PTPRJ\/Dep-1 (mutated in epithelial cancers\; OMIM:600925)\; DEP-1 is required, redundantly with LIP-1 and LET-60, and downstream of LIN-12, to promote secondary over primary vulval fate in the P5.p and P7.p lineages\; DEP-1 is expressed in P5.p and P7.p lineages, and dep-1 acts cell-autono…	dep-1 is an ortholog of human PTPRB (protein tyrosine phosphatase, receptor type B), PTPRH (protein tyrosine phosphatase, receptor type H) and PTPRJ (protein tyrosine phosphatase, receptor type J)\; dep-1 is predicted to have protein tyrosine phosphatase activity, based on protein domain information\; dep-1 is expressed in the vulval cell, P7.pa, P7.pp, P5.pa, P5.paa, P5.pap, P5.pp, P5.ppa, P7.pa…	Enriched in PVD, OLL, NSM, neuron and ASER according to microarray, RNA-seq and tiling array. Affected by daf-16, rsr-2, emr-1, lem-2, tdp-1, htz-1, csr-1, cox-5B, jmjd-3.1, jmjd-1.2, unc-75, mir-34, dep-1, pgl-1, pgl-3, glh-4, glh-1, sma-2, sma-4, lin-22, ain-1, ain-2, alg-1, mir-243, ash-2, gld-2, nhr-23, isp-1 and nuo-6 according to tiling array, RNA-seq, microarray and proteomic study. Affect…
WBGene00000170	aqp-2	C01G6.1	II 1.097113	excretory cell, hypodermis, muscle cell	N.A.	WBPaper00003343(pmid9843706), WBPaper00004488(pmid11118622), WBPaper00025051(pmid15790967), WBPaper00025190(pmid15892873), WBPaper00027009(pmid16380712), WBPaper00027012(pmid16382185), WBPaper00029039(pmid17229810), WBPaper00032929(pmid19237558), WBPaper00038491(pmid21647448), WBPaper00053900(pmid29585749)	aqp-2 encodes, by alternative splicing, two isoforms of an biochemically atypical aquaglyceroporin\; when expressed in Xenopus oocytes, AQP-2 increases water permeability 5- to 11-fold, and urea permeability 4.5-fold, but has no effect on glycerol permeability\; AQP-2::GFP fusion proteins are expressed predominantly in the excretory cell and more weakly in muscle, motor neurons, and hypodermis\; …	aqp-2 is an ortholog of human AQP3 (aquaporin 3 (Gill blood group)) and members of the AQP (Aquaporins) family including AQP10\; aqp-2 is involved in water transport\; aqp-2 exhibits water channel activity\; aqp-2 is expressed in the muscle cell, hypodermis, and the excretory cell.	Enriched in PVD, OLL, dopaminergic neuron and muscle cell according to microarray, tiling array and RNA-seq. Affected by daf-16, sma-2, sma-4, aak-2, eat-2, gld-1, let-7, prg-1, gld-2, wdr-5.1, csr-1, daf-2, jmjd-3.1, jmjd-1.2, ifg-1, mes-6, mir-34, pgl-1, pgl-3, glh-4, glh-1, emb-4, lin-22, ins-11, pal-1, rrf-1, dcr-1, spr-5, alg-1, dpy-9, dpy-10, osm-7, osm-8, osm-11, octr-1 and tdp-1 according…
WBGene00017133	EEED8.2	EEED8.2	II -1.656154	hypodermis, intestine	N.A.	WBPaper00031915(pmid18522834), WBPaper00042257(pmid23496871)	N.A.	EEED8.2 is predicted to have lipid binding activity, based on protein domain information\; EEED8.2 is expressed in the hypodermis and the intestine.	Enriched in hypodermis, intestine and pharyngeal muscle cell according to tiling array. Affected by cyc-1, lin-15B, hpl-2, emr-1, lem-2, ubc-9, gld-2, clk-1, daf-16, daf-2, hsf-1, lin-28, skn-1, hrp-2, daf-12, dpy-21, pgl-1, pgl-3, glh-4, glh-1, sma-2, sma-4, cox-5B, elt-7, elt-2 and alg-1 according to microarray, tiling array and RNA-seq. Affected by hydrogen sulfide, 1-methylnicotinamide, methy…
WBGene00002266	lec-3	ZK892.1	II 1.818972	N.A.	N.A.	WBPaper00026640(pmid15996007), WBPaper00028448(pmid16943275), WBPaper00032075(pmid18675319), WBPaper00034766(pmid19635802), WBPaper00038444(pmid21611156), WBPaper00038491(pmid21647448)	N.A.	lec-3 is an ortholog of human LGALS9 (galectin 9) and LGALS9B (galectin 9B)\; lec-3 is predicted to have carbohydrate binding activity, based on protein domain information.	Enriched in GABAergic neuron, BAG, NSM, germ line, muscle cell and intestine according to microarray, tiling array, RNA-seq and proteomic study. Affected by cyc-1, age-1, K10D11.2, lec-1, eat-2, gld-1, let-7, tatn-1, emr-1, lem-2, tdp-1, csr-1, glp-1, unc-75, hsf-1, mes-6, mir-34, dep-1, pgl-1, pgl-3, glh-4, glh-1, alg-2, sma-2, sma-4, sir-2.1, ain-1, ain-2, slr-2, ahr-1, dpy-9, dpy-10, osm-8 and…
WBGene00009945	bath-38	F52H3.3	II 1.835131	Cell, hypodermis, pharynx, vulC	adult Ce, embryo Ce, L1 larva Ce, L2 larva Ce, L3 larva Ce, L4 larva Ce	N.A.	N.A.	bath-38 is expressed in several tissues including the pharynx and the hypodermis.	Enriched in PVD, OLL, body wall muscle cell, hypodermis, neuron and intestine according to microarray, tiling array and RNA-seq. Affected by cyc-1, mes-2, mes-4, ZK1236.1, wdr-5.1, jmjd-3.1, jmjd-1.2, glp-1, mes-6, pgl-1, pgl-3, glh-4, glh-1, emb-4, sma-2, sma-4, dcr-1 and ain-1 according to microarray, RNA-seq and tiling array. Affected by stavudine, Humic Substances and Sirolimus according to R…
WBGene00002176	jip-1	F56D12.4	II -15.484590	N.A.	N.A.	WBPaper00038491(pmid21647448), WBPaper00042589(pmid23770673)	JIP-1 is partly similar to the human gene ISLET-BRAIN 1 (MAPK8IP1\; OMIM:604641), which when mutated leads to type II diabetes.	jip-1 is an ortholog of human MAPK8IP1 (mitogen-activated protein kinase 8 interacting protein 1) and MAPK8IP2 (mitogen-activated protein kinase 8 interacting protein 2)\; microarray and RNA sequencing studies indicate that jip-1 is affected by cyc-1, ash-2, set-2, wdr-5.1, csr-1, unc-75, unc-39, cebp-1, pgl-1, pgl-3, glh-4, glh-1, emb-4, lin-22, and sir-2.1\; microarray studies indicate that jip…	Enriched in pharynx, PVD, OLL, DA neuron, VA neuron, neuron, dopaminergic neuron, ventral nerve cord, NSM, ASER, PLM, I5 neuron, SAB and retrovesicular ganglion according to microarray, tiling array and RNA-seq. Affected by cyc-1, ash-2, set-2, wdr-5.1, csr-1, unc-75, unc-39, cebp-1, pgl-1, pgl-3, glh-4, glh-1, emb-4, lin-22 and sir-2.1 according to microarray and RNA-seq. Affected by stavudine, …
WBGene00021576	fbxc-51	Y46B2A.1	II -15.590430	N.A.	N.A.	N.A.	N.A.	Microarray and RNA sequencing studies indicate that fbxc-51 is affected by Hydrogen sulfide, 1-methylnicotinamide, Methylmercuric chloride, D-glucose, Bisphenol A, Bisphenol S, Zidovudine, Resveratrol, Quercetin, Paraquat, adsorbable organic bromine compounds, Sirolimus, and Octopamine\; tiling array and RNA sequencing studies indicate that fbxc-51 is enriched in the intestine, gon_male_dtc poste…	Enriched in intestine, gon_male_dtc posterior, gon_male_dtc anterior, Z1.p, Z4.a, Z4 and Z1 according to tiling array and RNA-seq. Affected by cyc-1, lin-15B, daf-12, ubc-9, puf-8, gld-2, clk-1, daf-2, daf-16, npr-1, pgl-1, pgl-3, glh-4, glh-1, hrde-1, morc-1, emb-4, sma-2, sma-4, lin-22, mir-243, daf-19, isp-1 and dnj-14 according to microarray, tiling array and RNA-seq. Affected by hydrogen sul…
WBGene00020834	T27A1.2	T27A1.2	II -15.595830	N.A.	N.A.	N.A.	N.A.	Microarray studies indicate that T27A1.2 is affected by Sirolimus\; microarray and RNA sequencing studies indicate that T27A1.2 is enriched in the pharynx and germ line.	Enriched in pharynx and germ line according to microarray and RNA-seq. Affected by cyc-1, eat-2, hlh-30, ubc-9, ash-2, ham-3, tcer-1, npr-1, jmjd-1.2, daf-2, hsf-1, ifg-1, mir-34, hrp-2, pgl-1, pgl-3, glh-4, glh-1, hrde-1, sma-2, sma-4, smg-2, cox-5B, ins-11, mir-35 and nuo-6 according to microarray and RNA-seq. Affected by Sirolimus according to microarray.
WBGene00019282	mps-2	K01A2.8	II -15.629010	ADFL, ADFR, anal depressor muscle, anal sphincter muscle, intestinal muscle	N.A.	WBPaper00025063(pmid15799965)	mps-2 encodes single-pass transmembrane proteins that are related to the vertebrate KCNE proteins, also known as MinK-related peptides (MiRPs) that associate with, and regulate, pore-forming ion channels\; mps-1 is required for the normal function of several neurons and thus for normal body touch sensation, chemotaxis to select molecules, osmotic avoidance, and nose-touch\; when coexpressed in ti…	mps-2 is involved in regulation of chemotaxis and regulation of potassium ion transport\; mps-2 exhibits potassium channel regulator activity\; mps-2 is expressed in the anal depressor muscle, certain amphid neurons, intestinal muscle, and the anal sphincter muscle.	Enriched in AFD, ASER, PLM, DA neuron and muscle cell according to RNA-seq and microarray. Affected by fer-1, daf-16, emr-1, lem-2, htz-1, daf-2, cox-5B, dop-1, mir-34, pgl-1, pgl-3, glh-4, glh-1, vgln-1, fog-2, emb-4, lin-22, dcr-1, rde-4, spr-5, dpy-9, dpy-10, osm-8, fbf-1, mir-243, gld-1, alg-1, nuo-6 and hlh-25 according to microarray, tiling array and RNA-seq. Affected by 1-methylnicotinamid…
WBGene00019615	K10B4.3	K10B4.3	II -16.096411	N.A.	N.A.	WBPaper00038491(pmid21647448)	N.A.	K10B4.3 is an ortholog of human VEPH1 (ventricular zone expressed PH domain containing 1)\; RNA sequencing and microarray studies indicate that K10B4.3 is affected by 1-methylnicotinamide, Rotenone, Zidovudine, Cry5B, Chlorpyrifos, Diazinon, Quercetin, Humic substances, Paraquat, Colistin, and Sirolimus\; proteomic and microarray studies indicate that K10B4.3 is enriched in the germ line and inte…	Enriched in germ line and intestine according to proteomic study and microarray. Affected by cyc-1, hpl-2, csr-1, cox-5B, hsf-1, mir-60, mir-34, pgl-1, pgl-3, glh-4, glh-1, vit-2, alg-1, alg-2, emb-4, sma-2, sma-4, lin-22, ain-1, ain-2, ahr-1, mir-243, crh-1, tax-6 and lin-35 according to microarray, tiling array and RNA-seq. Affected by 1-methylnicotinamide, Rotenone, stavudine, Zidovudine, Cry5…
WBGene00001772	gst-24	F37B1.1	II 18.714260	head, tail	N.A.	WBPaper00028883(pmid17157356), WBPaper00032196(pmid18801967), WBPaper00038491(pmid21647448), WBPaper00048470(pmid26291679)	N.A.	gst-24 is an ortholog of members of the human GST (Soluble glutathione S-transferases) family including HPGDS\; gst-24 is involved in innate immune response[HEP]\; gst-24 is expressed in the head and the tail.	Enriched in body wall muscle cell, coelomocyte, GABAergic neuron, hypodermis, I5 neuron, DA neuron, SAB, retrovesicular ganglion and intestine according to tiling array and microarray. Affected by npr-1, alg-1, cyc-1, age-1, wdr-23, prp-8, rsr-2, eat-2, gld-1, let-7, wdr-5.1, wrn-1, tdp-1, glp-1, daf-2, daf-16, tcer-1, cox-5B, hsf-1, rbr-2, lmn-1, dpy-21, mir-34, dep-1, daf-12, pgl-1, pgl-3, glh-…
WBGene00000914	daf-19	F33H1.1	II 2.156526	anal depressor muscle, anal sphincter muscle, body wall musculature, CEMDL, CEMDR, CEMVL, CEMVR, ciliated neuron, dorsal nerve cord, excretory cell, head, head muscle, head neuron, HOB, hypodermis, IL2 neuron, intestinal cell, intestine, nerve ring neuron, neuron, pharyngeal-intestinal valve, pharynx, ray neuron type B, seam cell, sensory neuron, tail, tail neuron, ventral cord neuron, ventral ne…	2-fold embryo Ce, 3-fold embryo Ce, adult Ce, all stages Ce, elongating embryo Ce, embryo Ce, fully-elongated embryo Ce, L1 larva Ce, L2 larva Ce, L3 larva Ce, L4 larva Ce	WBPaper00000932(pmid2428682), WBPaper00000937(pmid3477555), WBPaper00001923(pmid8005442), WBPaper00002149(pmid7789761), WBPaper00002980(pmid9475731), WBPaper00003509(pmid10068647), WBPaper00003835(pmid10617200), WBPaper00003977(pmid10882127), WBPaper00005658(pmid12432068), WBPaper00005786(pmid12651157), WBPaper00006052(pmid12952888), WBPaper00006247(pmid12954713), WBPaper00006516(pmid14982934), W…	daf-19 is the sole C. elegans member of the RFX family of transcription factors, and is required for sensory neuron cilium formation\; DAF-19 is expressed in ciliated sensory neurons during the period that their cilia are generated, and probably functions as an common transcriptional activator of many genes that specifically encode cilial structures in sensory neurons\; daf-19 mutants lack sensor…	daf-19 is an ortholog of human RFX3 (regulatory factor X3), RFX1 (regulatory factor X1) and RFX2 (regulatory factor X2)\; daf-19 is involved in positive regulation of transcription by RNA polymerase II and regulation of non-motile cilium assembly\; daf-19 is predicted to have DNA binding activity, based on protein domain information\; daf-19 is expressed in the pharynx, hypodermis, nervous system…	Enriched in PVD, OLL, dopaminergic neuron, NSM, neuron, HOB, IL2 neuron, CEM, ray neuron type B, AFD, ASER and germ line according to microarray, tiling array and RNA-seq. Affected by hlh-1, daf-16, daf-12, emr-1, lem-2, gld-2, npr-1, unc-75, hsf-1, mes-2, mes-6, pgl-1, pgl-3, glh-4, glh-1, morc-1, hrde-1, alg-1, alg-2, sma-2, sma-4, dys-1, ain-1, ain-2, spr-5, dpy-9, dpy-10, fbf-1, crh-1, lin-54…
WBGene00012980	efhd-1	Y48B6A.6	II 22.565300	body wall musculature, nervous system, pharynx, ventral cord neuron	adult Ce, larva Ce	WBPaper00038072(pmid21244694), WBPaper00038491(pmid21647448), WBPaper00041587(pmid22973849)	efhd-1 encodes the C. elegans ortholog of the mammalian EF hand domain-containing proteins EFHD1 and EFHD2\; large-scale expression studies report that efhd-1 is expressed in the pharynx, the body wall muscle, and the nervous system.	efhd-1 is an ortholog of human EFHD1 (EF-hand domain family member D1) and EFHD2 (EF-hand domain family member D2)\; efhd-1 is predicted to have calcium ion binding activity, based on protein domain information\; efhd-1 is expressed in the pharynx, nervous system, and the body wall musculature.	Enriched in body wall musculature, vulval muscle, intestine, pharynx, anal depressor muscle, PVD, OLL, body wall muscle cell, gon_male_dtc posterior, gon_male_dtc anterior, Z1.p, Z4.a, Z4, Z1, neuron, muscle cell and germ line according to Chronogram analysis, microarray, tiling array and RNA-seq. Affected by zfp-1, cyc-1, cid-1, egl-5, lin-15B, wdr-23, emr-1, lem-2, hlh-30, prg-1, csr-1, daf-2, …
WBGene00007479	C09F9.2	C09F9.2	II 23.388420	N.A.	N.A.	N.A.	N.A.	RNA sequencing and microarray studies indicate that C09F9.2 is affected by Methylmercury hydroxide, 1-methylnicotinamide, Rotenone, Manganese chloride, D-glucose, Bisphenol A, Bisphenol S, TPEN, Zidovudine, Resveratrol, Dafa#1, and Sirolimus\; microarray, tiling array, and proteomic studies indicate that C09F9.2 is enriched in the hypodermis and in the PVD and OLL neurons.	Enriched in PVD, OLL and hypodermis according to microarray, tiling array and proteomic study. Affected by rsr-2, gld-2, clk-1, daf-2, csr-1, npr-1, cox-5B, jmjd-3.1, jmjd-1.2, mir-60, cec-4, dpy-27, set-25, met-2, lin-28, dpy-21, pgl-1, pgl-3, glh-4, glh-1, alg-1, sid-3, sma-2, sma-4, ins-11, sir-2.1, slr-2, aak-2, crh-1, daf-19 and nhr-23 according to RNA-seq and microarray. Affected by methylm…
WBGene00001787	gst-39	Y53F4B.33	II 24.347380	N.A.	N.A.	WBPaper00031973(pmid18582093), WBPaper00038491(pmid21647448)	N.A.	gst-39 is an ortholog of members of the human GST (Soluble glutathione S-transferases) family including HPGDS\; proteomic, microarray, and RNA sequencing studies indicate that gst-39 is affected by Glutathione, Methylmercuric chloride, Rotenone, Sodium arsenite, D-glucose, Bisphenol A, Juglone, Hydrolyzable Tannins, and Sirolimus\; tiling array, RNA sequencing, and microarray studies indicate tha…	Enriched in intestine, muscle cell, AFD, ASER, PLM and neuron according to tiling array, RNA-seq and microarray. Affected by age-1, hpl-2, hcf-1, wdr-23, pgrn-1, gld-1, let-7, emr-1, lem-2, wdr-5.1, daf-2, glp-1, swsn-2.2, tcer-1, npr-1, cox-5B, jmjd-1.2, blmp-1, let-418, chd-3, skn-1, dpy-21, mir-34, dep-1, daf-12, daf-16, pgl-1, pgl-3, glh-4, glh-1, alg-1, fog-2, sma-2, sma-4, ins-11, dcr-1, rd…
WBGene00017373	F10G7.10	F10G7.10	II -3.115830	N.A.	N.A.	WBPaper00038491(pmid21647448)	N.A.	F10G7.10 is an ortholog of human UBR3 (ubiquitin protein ligase E3 component n-recognin 3 (putative))\; F10G7.10 is predicted to have zinc ion binding activity, based on protein domain information.	Enriched in AVG, RIM, PVC, AVA, AVD, AVE and germ line according to RNA-seq. Affected by cyc-1, cid-1, wdr-5.1, csr-1, jmjd-3.1, ifg-1, mes-2, mes-6, mir-34, pgl-1, pgl-3, glh-4, glh-1, sma-4, sir-2.1 and alg-1 according to microarray, RNA-seq and tiling array. Affected by Rotenone, Diazinon, Humic Substances and Sirolimus according to RNA-seq and microarray.
WBGene00018051	che-10	F35D11.11	II -3.787282	N.A.	N.A.	WBPaper00000932(pmid2428682), WBPaper00000937(pmid3477555), WBPaper00001482(pmid1732156), WBPaper00001786(pmid8348618), WBPaper00002087(pmid7705621), WBPaper00004405(pmid11063684), WBPaper00006052(pmid12952888), WBPaper00006166(pmid16233500), WBPaper00006516(pmid14982934), WBPaper00029131(pmid17314406), WBPaper00031936(pmid18524955), WBPaper00038491(pmid21647448), WBPaper00044320(pmid24094853), W…	che-10 encodes, by alternative splicing, at least four isoforms of a rootletin ortholog required for ciliogenesis\; che-10(ks69) mutants have strong but not absolute defects in cilium initiation, forming 1-2 short cilia per amphid channel and showing intraflagellar transport (IFT) along these vestigial cilia\; che-10(ks69) mutants have no remaining cilia in their phasmid channels, and abnormal IF…	che-10 is an ortholog of human CROCC2 (ciliary rootlet coiled-coil, rootletin family member 2), CEP250 (centrosomal protein 250) and CROCC (ciliary rootlet coiled-coil, rootletin)\; che-10 is involved in cilium assembly\; che-10 is localized to the ciliary transition zone.	Enriched in PVD, OLL, neuron, AVA, dopaminergic neuron, GABAergic neuron, HOB, IL2 neuron, CEM, ray neuron type B and AFD according to microarray, tiling array and RNA-seq. Affected by clk-1, wrn-1, csr-1, daf-2, glp-1, tcer-1, cox-5B, jmjd-3.1, let-418, chd-3, mir-34, daf-16, dpy-21, pgl-1, pgl-3, glh-4, glh-1, ash-2, emb-4, sma-4, lin-22, sir-2.1, nhr-66, isp-1 and nuo-6 according to microarray…
WBGene00008549	din-1	F07A11.6	II 3.793319	body wall musculature, gonad, gon_herm_dtc_A, gon_herm_dtc_P, hypodermis, intestine, neuron, pharynx, vulval precursor cell	1.5-fold embryo Ce, 2-fold embryo Ce, 3-fold embryo Ce, adult Ce, comma embryo Ce, dauer larva Ce, embryo Ce, fully-elongated embryo Ce, L1 larva Ce, L2 larva Ce, L3 larva Ce, L4 larva Ce	WBPaper00024451(pmid15314028), WBPaper00027156(pmid16529801), WBPaper00027611(pmid16672334), WBPaper00029184(pmid17360327), WBPaper00033044(pmid19342589), WBPaper00035307(pmid19828440), WBPaper00038491(pmid21647448), WBPaper00046593(pmid25805859), WBPaper00049685(pmid27260305), WBPaper00053566(pmid28781934)	N.A.	din-1 is an ortholog of human spen (spen family transcriptional repressor)\; din-1 is predicted to have nucleic acid binding activity, based on protein domain information\; din-1 is expressed in the pharynx, gonad, hypodermis, nervous system, intestine, body wall musculature, and the vulval precursor cell\; din-1 is localized to the nucleus.	Enriched in PVD, OLL, neuron, AFD, body wall musculature and intestine according to microarray and RNA-seq. Affected by clk-1, age-1, daf-16, lin-35, daf-12, ham-3, jmjd-3.1, jmjd-1.2, unc-75, pgl-1, pgl-3, glh-4, glh-1, sma-2, sma-4, lin-22, sir-2.1, ain-1, ain-2, spr-5, ahr-1, nhr-23 and ceh-23 according to microarray, tiling array and RNA-seq. Affected by Rotenone, resveratrol, Chlorpyrifos, D…
WBGene00002262	ldh-1	F13D12.2	II 4.003786	body wall musculature, head neuron, hypodermis, nerve ring, nervous system, rectal epithelium, reproductive system, tail, ventral cord neuron, vulva	adult Ce, larva Ce	WBPaper00002084(pmid7999079), WBPaper00002549(pmid8747535), WBPaper00004483(pmid N.A.), WBPaper00031333(pmid18084631), WBPaper00031648(pmid18383023), WBPaper00035956(pmid20161164), WBPaper00038491(pmid21647448), WBPaper00048985(pmid26682852), WBPaper00049659(pmid27208080), WBPaper00049828(pmid27405932), WBPaper00053502(pmid29282044)	ldh-1 is orthologous to the human gene LACTATE DEHYDROGENASE B (LDHB\; OMIM:150100), which when mutated leads to lactate dehydrogenase-B deficiency.	ldh-1 is an ortholog of human LDHA (lactate dehydrogenase A), LDHB (lactate dehydrogenase B), LDHAL6A (lactate dehydrogenase A like 6A), LDHC (lactate dehydrogenase C) and LDHAL6B (lactate dehydrogenase A like 6B)\; ldh-1 is predicted to have L-lactate dehydrogenase activity, based on protein domain information\; ldh-1 is expressed in the hypodermis, nervous system, tail, reproductive system, and…	Enriched in AFD, ASER, PLM, germ line, I5 neuron, DA neuron, SAB, retrovesicular ganglion and neuron according to RNA-seq and microarray. Affected by clk-1, cyc-1, aak-2, age-1, daf-12, atfs-1, spg-7, rsr-2, eat-2, lbp-5, htz-1, lin-35, tcer-1, jmjd-3.1, jmjd-1.2, hsf-1, mir-34, dep-1, pgl-1, pgl-3, glh-4, glh-1, sma-2, sma-4, lin-22, sir-2.1, rde-4, tdp-1, gei-8, isp-1, nuo-6 and hsp-6 according…
WBGene00009657	F43G6.4	F43G6.4	II 4.048955	N.A.	N.A.	N.A.	N.A.	Tiling array, RNA sequencing, and microarray studies indicate that F43G6.4 is affected by daf-16, htz-1, bar-1, jmjd-1.2, daf-2, mir-60, let-418, chd-3, mir-34, pgl-1, pgl-3, glh-4, glh-1, fog-2, sma-2, sma-4, lin-22, dcr-1, and fbf-1\; RNA sequencing and microarray studies indicate that F43G6.4 is affected by Zidovudine, Humic substances, and Sirolimus\; tiling array and RNA sequencing studies i…	Enriched in body wall muscle cell, Z4, Z1, muscle cell and germ line according to tiling array and RNA-seq. Affected by daf-16, htz-1, bar-1, jmjd-1.2, daf-2, mir-60, let-418, chd-3, mir-34, pgl-1, pgl-3, glh-4, glh-1, fog-2, sma-2, sma-4, lin-22, dcr-1 and fbf-1 according to tiling array, RNA-seq and microarray. Affected by Zidovudine, Humic Substances and Sirolimus according to RNA-seq and micr…
WBGene00009660	F43G6.8	F43G6.8	II 4.052663	N.A.	N.A.	WBPaper00029085(pmid17276923)	N.A.	Microarray and RNA sequencing studies indicate that F43G6.8 is affected by Tunicamycin, Cry5B, Levamisole, Humic substances, and Sirolimus\; tiling array, RNA sequencing, and microarray studies indicate that F43G6.8 is enriched in the ventral nerve cord and in neurons including the AFD and PLM neurons.	Enriched in ventral nerve cord, AFD, PLM and neuron according to tiling array, RNA-seq and microarray. Affected by cyc-1, hlh-30, sma-2, nhr-114, ubc-9, clk-1, htz-1, lin-35, hsf-1, mir-34, pgl-1, pgl-3, glh-4, glh-1, mir-35, fog-2, emb-4, sma-4, sir-2.1, mdt-15, alg-1, tdp-1 and nhr-25 according to microarray and RNA-seq. Affected by Tunicamycin, Cry5B, levamisole, Humic Substances and Sirolimus…
WBGene00006495	cpna-1	F31D5.3	II -5.262903	body wall musculature	N.A.	WBPaper00034662(pmid19557190), WBPaper00041771(pmid23195953), WBPaper00041875(pmid23283987)	N.A.	cpna-1 is expressed in the body wall musculature\; cpna-1 is localized to the M band and the striated muscle dense body.	Enriched in PVD, OLL, body wall muscle cell, dopaminergic neuron and muscle cell according to microarray, tiling array and RNA-seq. Affected by cyc-1, gld-1, let-7, emr-1, lem-2, clk-1, csr-1, glp-1, cox-5B, jmjd-3.1, jmjd-1.2, hsf-1, pgl-1, pgl-3, glh-4, glh-1, hrde-1, emb-4, sma-2, sma-4, sir-2.1, mdt-15, cdk-4, cyd-1, tdp-1 and nuo-6 according to microarray, proteomic study and RNA-seq. Affect…
WBGene00019858	R03H10.6	R03H10.6	II -5.316464	N.A.	N.A.	WBPaper00006241(pmid14623111), WBPaper00026935(pmid16267406), WBPaper00047131(pmid26195740)	N.A.	R03H10.6 exhibits double-stranded DNA binding activity.	Enriched in body wall muscle cell, coelomocyte, GABAergic neuron, gon_male_dtc posterior, gon_male_dtc anterior, Z1.p, Z4.a, muscle cell, AFD and intestine according to tiling array, RNA-seq and microarray. Affected by cyc-1, sma-2, lin-15B, hpl-2, nhr-114, prp-8, tatn-1, drh-3, ubc-9, clk-1, set-2, wdr-5.1, pgl-1, pgl-3, glh-4, glh-1, hpk-1, npr-1, jmjd-3.1, jmjd-1.2, hsf-1, mes-2, mes-6, mir-60…
WBGene00006476	rhgf-2	T08H4.1	II -5.622830	ALML, ALMR, AVM, BDUL, BDUR, head neuron, nerve ring, nervous system, neuron, pharyngeal cell, PLML, PLMR, PVM, seam cell, tail, tail neuron, ventral nerve cord	1.5-fold embryo Ce, 2-cell embryo Ce, 2-fold embryo Ce, 3-fold embryo Ce, adult Ce, elongating embryo Ce, fully-elongated embryo Ce, larva Ce, proliferating embryo Ce	WBPaper00028592(pmid17046742), WBPaper00035488(pmid19923324), WBPaper00035567(pmid20047968), WBPaper00038491(pmid21647448), WBPaper00040835(pmid22363657), WBPaper00047112(pmid26188247)	rhgf-2 encodes a Rho guanyl-nucleotide exchange factor (RhoGEF) with similarity to the mammalian PLEKHG5\/Tech\/Syx RhoGEFs\; rhgf-2 is required for embryonic morphogenesis, larval development, and regulation of locomotion\; when expressed in mammalian neuronal tissue culture cells, RHGF-2 induces cell rounding inhibits neurite outgrowth\; RHGF-2 functions as a RhoGEF for the RHO-1 GTPase\; RHGF-…	rhgf-2 is an ortholog of human PLEKHG5 (pleckstrin y and RhoGEF domain containing G5)\; rhgf-2 is involved in Rho protein signal transduction, activation of GTPase activity, cell morphogenesis, embryonic body morphogenesis, negative regulation of neuron projection development, positive regulation of transcription by RNA polymerase II and regulation of locomotion\; rhgf-2 is predicted to have Rho …	Enriched in PVD, OLL, hypodermis, neuron, ASER and PLM according to microarray, tiling array and RNA-seq. Affected by cyc-1, fer-1, prg-1, ubc-9, gld-2, csr-1, bar-1, npr-1, cox-5B, jmjd-3.1, jmjd-1.2, dpy-21, pgl-1, pgl-3, glh-4, glh-1, lin-22, smg-2, sir-2.1, rrf-2, fbf-1 and rnp-8 according to microarray and RNA-seq. Affected by 1-methylnicotinamide, Rotenone, multi-walled carbon nanotube, Zid…
WBGene00003929	pat-2	F54F2.1	III -0.048404	ALML, ALMR, AVM, body wall musculature, DTC, gon_herm_dtc_A, gon_herm_dtc_P, head neuron, hypodermis, nerve ring, nervous system, neuron, phasmid neuron, PLML, PLMR, reproductive system, tail neuron, uterine muscle, ventral cord neuron, vulva, vulval muscle	adult Ce, larva Ce	WBPaper00001894(pmid8106547), WBPaper00002850(pmid9247263), WBPaper00003617(pmid10419689), WBPaper00004212(pmid10893272), WBPaper00004897(pmid11595183), WBPaper00005218(pmid11967148), WBPaper00005261(pmid12015115), WBPaper00006281(pmid12915588), WBPaper00026657(pmid16055082), WBPaper00027119(pmid16495308), WBPaper00028592(pmid17046742), WBPaper00030828(pmid17606640), WBPaper00032371(pmid19023419)…	pat-2 encodes an alpha integrin subunit\; during embryogenesis, pat-2 is essential for body wall muscle assembly and function and hence, proper elongation and hatching.	pat-2 is an ortholog of human ITGA2B (integrin subunit alpha 2b) and members of the ITGA (Integrin alpha subunits) family including ITGA8\; pat-2 is involved in positive regulation of engulfment of apoptotic cell and positive regulation of locomotion\; pat-2 exhibits transmembrane signaling receptor activity\; pat-2 is expressed in the hypodermis, nervous system, reproductive system, and the body…	Enriched in germ line, body wall muscle cell and muscle cell according to proteomic study, tiling array, RNA-seq and microarray. Affected by clk-1, cyc-1, lin-39, pgrn-1, gld-1, let-7, emr-1, lem-2, daf-2, tcer-1, npr-1, jmjd-3.1, jmjd-1.2, mir-34, dep-1, pgl-1, pgl-3, glh-4, glh-1, emb-4, sma-2, sma-4, lin-22, sir-2.1, slr-2, alg-1, dpy-9, dpy-10, cdk-4, cyd-1, tdp-1 and mir-35 according to micr…
WBGene00018367	F42H10.3	F42H10.3	III -0.256673	N.A.	N.A.	WBPaper00033099(pmid19402892), WBPaper00038444(pmid21611156), WBPaper00038491(pmid21647448)	N.A.	F42H10.3 is an ortholog of human NEBL (nebulette) and LASP1 (LIM and SH3 protein 1)\; microarray, tiling array, and RNA sequencing studies indicate that F42H10.3 is affected by cyc-1, hpl-2, emr-1, wrn-1, mes-2, mes-6, pgl-1, pgl-3, glh-4, glh-1, sir-2.1, ain-1, ain-2, and slr-2\; microarray studies indicate that F42H10.3 is affected by Chlorpyrifos, Diazinon, single-walled carbon nanotubes, Coli…	Enriched in PVD, OLL, body wall muscle cell, muscle cell, GABAergic neuron, body wall musculature and neuron according to microarray, tiling array and RNA-seq. Affected by cyc-1, hpl-2, emr-1, wrn-1, mes-2, mes-6, pgl-1, pgl-3, glh-4, glh-1, sir-2.1, ain-1, ain-2 and slr-2 according to microarray, tiling array and RNA-seq. Affected by stavudine, Chlorpyrifos, Diazinon, single-walled carbon nanotu…
WBGene00000414	cec-1	ZK1236.2	III -0.262030	Cell, head ganglion, head neuron, pharynx	blastula embryo Ce, elongating embryo Ce, enclosing embryo Ce, fully-elongated embryo Ce, gastrulating embryo Ce, postembryonic Ce	WBPaper00002566(pmid8812132), WBPaper00038491(pmid21647448), WBPaper00048690(pmid26497144)	cec-1 encodes a nuclear protein with a chromodomain that is ubiquitously expressed in somatic cells, but is dispensable for embryonic survival or gross adult morphology.	cec-1 is an ortholog of human CBX5 (chromobox 5), CBX3 (chromobox 3) and CBX1 (chromobox 1)\; cec-1 is expressed in several tissues including the pharynx and the head ganglion.	Enriched in PVD, OLL, EMS, male-specific, AFD, ASER and neuron according to microarray and RNA-seq. Affected by cyc-1, daf-16, sma-2, emr-1, lem-2, cox-5B, hsf-1, mir-34, pgl-1, pgl-3, glh-4, glh-1, emb-4, sma-4, sir-2.1 and nuo-6 according to microarray, tiling array and RNA-seq. Affected by 1-methylnicotinamide, Rotenone, stavudine, Atrazine, Cadmium and Humic Substances according to RNA-seq an…
WBGene00022816	fbn-1	ZK783.1	III -0.655224	N.A.	N.A.	WBPaper00026763(pmid16122351), WBPaper00032236(pmid18829898), WBPaper00038491(pmid21647448), WBPaper00046588(pmid25798732)	fbn-1 encodes a protein homologous to the human extracellular matrix protein fibrillin-1 (FBN1)\; in C. elegans, fbn-1 activity is required for completion of molting, particularly the L3\/L4 or L4\/Adult molts.	fbn-1 is an ortholog of human FBN1 (fibrillin 1), FBN2 (fibrillin 2) and FBN3 (fibrillin 3) and members of the SCAR (Scavenger receptors) family including STAB2\; fbn-1 is predicted to have calcium ion binding activity, based on protein domain information.	Enriched in PVD, OLL and hermaphrodite-specific according to microarray and RNA-seq. Affected by fer-1, rsr-2, gld-2, tdp-1, aak-2, crtc-1, csr-1, bar-1, daf-2, jmjd-3.1, jmjd-1.2, osm-9, hsf-1, cec-4, dpy-27, set-25, met-2, dpy-21, mir-34, pgl-1, pgl-3, glh-4, glh-1, mir-35, vit-2, sma-2, sma-4, cox-5B, his-3, sir-2.1, lin-14, lin-4, dcr-1, slr-2, ash-2, crh-1, tax-6, octr-1, daf-19 and nhr-23 a…
WBGene00019813	ger-1	R01H2.5	III -0.802408	pharynx, seam cell, spermatheca	adult Ce, embryo Ce, L1 larva Ce, L2 larva Ce, L3 larva Ce, L4 larva Ce	WBPaper00027362(pmid16650000), WBPaper00027766(pmid16862146), WBPaper00035585(pmid20062796), WBPaper00038491(pmid21647448)	ger-1 encodes the C. elegans ortholog of GDP-keto-6-deoxymannose 3,5-epimerase\/4-reductase\; GER-1 is involved in the synthesis of GDP-fucose and exhibits enzymatic activity in vitro\; ger-1 is expressed in larvae and adults.	ger-1 is an ortholog of human TSTA3 (tissue specific transplantation antigen P35B)\; ger-1 is involved in GDP-L-fucose biosynthetic process\; ger-1 exhibits GDP-L-fucose synthase activity and is predicted to have coenzyme binding activity, based on protein domain information\; ger-1 is expressed in the pharynx, spermatheca, and the seam cell.	Enriched in intestine according to tiling array and RNA-seq. Affected by gld-1, let-7, hsf-1, pgl-1, pgl-3, glh-4, glh-1, alg-2, lin-22, elt-7, sir-2.1, tax-6, cdk-4, cyd-1 and nuo-6 according to proteomic study, RNA-seq and microarray. Affected by Mianserin, Atrazine and Humic Substances according to RNA-seq and microarray.
WBGene00000443	ceh-20	F31E3.1	III -0.852634	ADEL, ADER, ALML, ALMR, BDUL, BDUR, body wall musculature, dorsal nerve cord, gonad, head neuron, HSNL, HSNR, hypodermis, I4 neuron, intestine, M cell, muscle cell, P1, P1.p, P2, P2.p, P3, P3.p hermaphrodite, P4, P4.p hermaphrodite, P5, P5.p hermaphrodite, P5.pa, P5.paa, P5.pap, P5.pp, P5.ppa, P6, P6.p hermaphrodite, P7, P7.p hermaphrodite, P7.pa, P7.pap, P7.pp, P7.ppa, P7.ppp, P8, P8.p hermaphro…	adult Ce, embryo Ce, L1 larva Ce, L2 larva Ce, L3 larva Ce, L4 larva Ce	WBPaper00004482(pmid11060243), WBPaper00004588(pmid11252172), WBPaper00005094(pmid11820809), WBPaper00005629(pmid12399316), WBPaper00025016(pmid15750187), WBPaper00027049(pmid16421192), WBPaper00027690(pmid16782085), WBPaper00027741(pmid16824957), WBPaper00028766(pmid17084835), WBPaper00028855(pmid17138663), WBPaper00030889(pmid17665086), WBPaper00031565(pmid18316179), WBPaper00032952(pmid1925470…	ceh-20 encodes one of three C. elegans homeodomain proteins (CEH-20, CEH-40, and CEH-60) homologous to Extradenticle (Exd\/Pbx)\; together with ceh-40 and unc-62, ceh-20 activity is required for embryonic viability\; ceh-20 is also required as a cofactor for LIN-39- and MAB-5- dependent postembryonic mesoderm patterning\; in addition, ceh-20 is required for regulating post-embryonic migrations of…	ceh-20 is an ortholog of human PBX3 (PBX homeobox 3), PBX4 (PBX homeobox 4) and PBX1 (PBX homeobox 1)\; ceh-20 is involved in anterior\/posterior pattern specification, mesodermal cell fate specification, muscle cell differentiation, positive regulation of transcription by RNA polymerase II and regulation of asymmetric cell division\; ceh-20 exhibits RNA polymerase II regulatory region sequence-s…	Enriched in dopaminergic neuron, hypodermis, neuron, PLM and germ line according to tiling array, RNA-seq and microarray. Affected by pal-1, cid-1, daf-12, gld-2, wdr-5.1, unc-75, daf-2, hsf-1, glp-1, mes-2, mes-6, pgl-1, pgl-3, glh-4, glh-1, hrde-1, morc-1, sma-2, sma-4, sir-2.1, dcr-1, dpy-9, dpy-10, osm-11, isp-1, nuo-6 and hlh-25 according to microarray, tiling array and RNA-seq. Affected by …
WBGene00006498	ten-1	R13F6.4	III -0.935519	ABp, ABpl, ABpla, ABplaa, ABplaaa, ABplaaaa, ABplaaaaa, ABplaaaaaa, ABplaaaaaap, ABplaaaaap, ABplaaaaapa, ABplaaaaapp, ABplaaaap, ABplaaaapa, ABplaaaapp, ABplaaap, ABplaaapa, ABplaaapap, ABplaaapp, ABplaap, ABplaapa, ABplaapaa, ABplaapaaa, ABplaapaaaa, ABplaapaap, ABplaapap, ABplaapapa, ABplaapapp, ABplaapappp, ABplaapapppp, ABplaapp, ABplaappa, ABplaappaa, ABplaappap, ABplaappp, ABplaapppa, ABpl…	adult Ce, embryo Ce, L1 larva Ce, L2 larva Ce, L3 larva Ce, L4 larva Ce, larva Ce	WBPaper00004588(pmid11252172), WBPaper00006025(pmid12885562), WBPaper00025239(pmid15936327), WBPaper00031671(pmid18400083), WBPaper00032026(pmid18632986), WBPaper00036313(pmid20497576), WBPaper00038491(pmid21647448), WBPaper00039988(pmid21795395), WBPaper00040374(pmid22045996), WBPaper00041503(pmid22938866), WBPaper00041549(pmid22991463)	ten-1 encodes a type II transmembrane protein containing EGF-like repeats that is the C. elegans ortholog of Drosophila Ten-m\/Odz and vertebrate teneurins (OMIM:300588)\; in C. elegans, TEN-1 is required for proper development of the gonadal and pharyngeal basement membranes and for proper axonal placement and hypodermal morphogenesis\; ten-1 and phy-1 act in parallel influencing the connection …	ten-1 is an ortholog of human TENM3 (teneurin transmembrane protein 3), TENM4 (teneurin transmembrane protein 4), TENM2 (teneurin transmembrane protein 2) and TENM1 (teneurin transmembrane protein 1)\; ten-1 is involved in basement membrane organization, defecation, embryo development, embryonic body morphogenesis, gamete generation, gonad development, inductive cell migration, post-embryonic ani…	Enriched in PVD, OLL, body wall muscle cell, gon_male_dtc posterior, gon_male_dtc anterior, Z1.p, Z4.a and germ line according to microarray, tiling array and RNA-seq. Affected by cyc-1, gld-2, csr-1, cox-5B, jmjd-3.1, jmjd-1.2, unc-75, ifg-1, dpy-21, pgl-1, pgl-3, glh-4, glh-1, morc-1, emb-4 and isp-1 according to microarray and RNA-seq. Affected by Lithium Chloride, methylmercuric chloride, Rot…
WBGene00011498	T05G5.1	T05G5.1	III 0.939747	N.A.	N.A.	N.A.	N.A.	Microarray and RNA sequencing studies indicate that T05G5.1 is affected by Levamisole, Zidovudine, Humic substances, and single-walled carbon nanotubes\; tiling array, RNA sequencing, and microarray studies indicate that T05G5.1 is enriched in the body wall muscle cell, muscle cell, and germ line and in the PLM neurons.	Enriched in body wall muscle cell, muscle cell, PLM and germ line according to tiling array, RNA-seq and microarray. Affected by rde-4, cyc-1, sma-2, sma-4, gld-1, let-7, emr-1, lem-2, prg-1, ash-2, set-2, wdr-5.1, daf-2, jmjd-3.1, jmjd-1.2, mes-2, mir-34, pgl-1, pgl-3, glh-4, glh-1, morc-1, elt-7, elt-2, dcr-1, dpy-9, dpy-10, lin-54, alg-1 and lin-35 according to microarray, proteomic study, RNA…
WBGene00016197	pxl-1	C28H8.6	III -1.436530	body wall musculature, pharyngeal muscle cell, pharynx	adult Ce	WBPaper00038481(pmid21633109), WBPaper00038491(pmid21647448)	pxl-1 encodes proteins containing N-terminal LD motifs and C-terminal LIM domains that is the C. elegans ortholog of vertebrate paxillin\; pxl-1 is required for organized myofilament structure in the pharynx and pharyngeal muscle contraction, and hence feeding and viability past the first larval stage\; PXL-1 is expressed in body wall and pharyngeal muscle, as well as pharyngeal epithelial cells\…	pxl-1 is an ortholog of human LPXN (leupaxin), Pxn (paxillin) and TGFB1I1 (transforming growth factor beta 1 induced transcript 1)\; pxl-1 is involved in muscle structure development, nematode larval development and pharyngeal pumping\; pxl-1 exhibits vinculin binding activity\; pxl-1 is expressed in the pharynx and the body wall musculature\; pxl-1 is localized to the M band, the adherens juncti…	Enriched in body wall muscle cell, FLP, muscle cell, ASER and PLM according to tiling array, microarray and RNA-seq. Affected by age-1, nhr-49, wdr-23, tatn-1, emr-1, lem-2, clk-1, wdr-5.1, jmjd-1.2, mes-2, mes-6, pgl-1, pgl-3, glh-4, glh-1, emb-4, sma-2, sma-4, lin-22, ins-11, lin-54 and mir-35 according to microarray, proteomic study, RNA-seq and tiling array. Affected by Alovudine, resveratrol…
WBGene00004321	rcan-1	F54E7.7	III -1.455880	copulatory spicule, diagonal muscle, dorsal nerve cord, excretory cell, head neuron, male, marginal cell, Pharyngeal gland cell, pharyngeal muscle cell, phasmid socket cell, PHCL, PHCR, R1AL, R1AR, R1BL, R1BR, R1stL, R1stR, R2AL, R2AR, R2BL, R2BR, R2stL, R2stR, R3AL, R3AR, R3BL, R3BR, R3stL, R3stR, R4AL, R4AR, R4BL, R4BR, R4stL, R4stR, R5AL, R5AR, R5BL, R5BR, R5stL, R5stR, R6AL, R6AR, R6BL, R6BR,…	adult Ce, embryo Ce, L1 larva Ce, L2 larva Ce, L3 larva Ce, L4 larva Ce	WBPaper00005829(pmid12684004), WBPaper00027106(pmid16481400), WBPaper00032230(pmid18824511), WBPaper00038491(pmid21647448), WBPaper00048397(pmid26232604), WBPaper00050471(pmid27871170), WBPaper00051085(pmid28401650), WBPaper00052978(pmid28849527)	N.A.	rcan-1 is an ortholog of human RCAN1 (regulator of calcineurin 1), RCAN3 (RCAN family member 3) and RCAN2 (regulator of calcineurin 2)\; rcan-1 is involved in negative regulation of phosphoprotein phosphatase activity, response to hermaphrodite contact, thermosensory behavior and vulval location\; rcan-1 exhibits protein phosphatase 2B binding activity and protein serine\/threonine phosphatase in…	Enriched in PVD, OLL, BAG, excretory cell, NSM, neuron, muscle cell, ASER, PLM and intestine according to microarray, tiling array and RNA-seq. Affected by daf-12, emr-1, lem-2, csr-1, prg-1, glp-1, cox-5B, jmjd-3.1, mes-2, mes-6, kgb-1, hlh-30, mir-34, cebp-1, pgl-1, pgl-3, glh-4, glh-1, fog-2, emb-4, sma-2, sma-4, lin-22, ins-11, sir-2.1, cep-1, alg-1, mir-243, tdp-1, mir-35, ain-2, tbx-2 and n…
WBGene00017028	dex-1	D1044.2	III -1.563940	N.A.	N.A.	WBPaper00028984(pmid17213328), WBPaper00033050(pmid19344940)	dex-1 encodes a single-pass transmembrane protein with a domain similar to zonaadhesion, a sperm protein that binds the ZP matrix, dex-1 is also predicted to include two domains similar to nidogens, a family of proteins found in especially neural basement membrane\; dex-1 share a domain composition with alpha and beta\; tectorin, two vertebrate inner ear protein found in matrix that anchors the s…	dex-1 is involved in amphid sensory organ dendrite retrograde extension\; dex-1 is predicted to have calcium ion binding activity, based on protein domain information\; dex-1 is localized to the dendrite membrane.	Enriched in hypodermis, gon_male_dtc posterior, gon_male_dtc anterior, Z1.p and Z4.a according to tiling array and RNA-seq. Affected by cyc-1, fer-1, ubc-9, gld-2, wrn-1, daf-2, htz-1, ham-3, swsn-2.2, npr-1, cox-5B, jmjd-3.1, jmjd-1.2, mes-2, let-418, chd-3, daf-12, daf-16, dpy-21, pgl-1, pgl-3, glh-4, glh-1, alg-2, emb-4, sma-4, lin-22, ins-11, dcr-1, alg-1, mir-243, aak-2, tdp-1 and pmk-1 acco…
WBGene00001076	dpy-17	F54D8.1	III -2.135116	N.A.	embryo Ce	WBPaper00000031(pmid4366476), WBPaper00000486(pmid6894129), WBPaper00000554(pmid6953041), WBPaper00000608(pmid17246100), WBPaper00000769(pmid4018568), WBPaper00001254(pmid2307287), WBPaper00001409(pmid2023634), WBPaper00001410(pmid1849651), WBPaper00001425(pmid2067542), WBPaper00001439(pmid1936966), WBPaper00001525(pmid1313436), WBPaper00001709(pmid8462849), WBPaper00001738(pmid8500652), WBPaper0…	dpy-17 encodes a cuticle collagen\; during development, dpy-17 activity is required for normal body morphology, hermaphrodite tail development, and outgrowth of posterior canal cell processes\; genetic and immunofluorescence studies suggest that extracellular assembly of DPY-17 and the essential SQT-3 cuticle collagen is interdependent, as loss of dpy-17 activity results in intracellular retentio…	dpy-17 is an ortholog of human COLQ (collagen like tail subunit of asymmetric acetylcholinesterase)\; dpy-17 functions in cuticle development involved in collagen and cuticulin-based cuticle the molting cycle\; dpy-17 is a structural constituent of cuticle, based on protein domain information.	Enriched in hypodermis, Z4, Z1 and germ line according to tiling array and RNA-seq. Affected by aak-2, tatn-1, csr-1, ubc-9, gld-2, clk-1, daf-2, daf-16, npr-1, rbr-2, mir-34, pgl-1, pgl-3, glh-4, glh-1, hrde-1, morc-1, vgln-1, alg-1, alg-2, emb-4, lin-22, ins-11, pal-1, sir-2.1, dcr-1, spr-5, osm-11 and mir-243 according to RNA-seq and microarray. Affected by 1-methylnicotinamide, methylmercuric…
WBGene00022349	Y82E9BR.17	Y82E9BR.17	III -21.842360	N.A.	N.A.	N.A.	N.A.	Microarray and RNA sequencing studies indicate that Y82E9BR.17 is affected by Hydrogen sulfide, 1-methylnicotinamide, Methylmercuric chloride, Rotenone, Mianserin, D-glucose, Zidovudine, Quercetin, Humic substances, Paraquat, and Tyrosol\; microarray, tiling array, and RNA sequencing studies indicate that Y82E9BR.17 is enriched in the intestine, gon_male_dtc posterior, gon_male_dtc anterior, Z1.p…	Enriched in PVD, OLL, intestine, gon_male_dtc posterior, gon_male_dtc anterior, Z1.p, Z4.a, I5 neuron, DA neuron, SAB, retrovesicular ganglion and neuron according to microarray, tiling array and RNA-seq. Affected by pal-1, cyc-1, tatn-1, ubc-9, puf-8, clk-1, daf-2, jmjd-1.2, set-25, met-2, lin-28, dpy-21, mir-34, pgl-1, pgl-3, glh-4, glh-1, vit-2, sid-3, sta-1, sma-2, sma-4, mir-71, ins-11, dcr-…
WBGene00020758	T24C4.2	T24C4.2	III -25.565359	N.A.	N.A.	N.A.	N.A.	Microarray and RNA sequencing studies indicate that T24C4.2 is affected by cyc-1, eat-2, tatn-1, ubc-9, puf-8, gld-2, clk-1, daf-2, npr-1, dpy-21, mir-34, pgl-1, pgl-3, glh-4, glh-1, eri-1, and mut-2\; microarray and RNA sequencing studies indicate that T24C4.2 is affected by Methylmercuric chloride, Rotenone, Bisphenol S, Colistin, and Sirolimus.	Affected by cyc-1, eat-2, tatn-1, ubc-9, puf-8, gld-2, clk-1, daf-2, npr-1, dpy-21, mir-34, pgl-1, pgl-3, glh-4, glh-1, eri-1 and mut-2 according to microarray and RNA-seq. Affected by methylmercuric chloride, Rotenone, bisphenol S, Colistin and Sirolimus according to microarray and RNA-seq.
WBGene00015647	C09F5.1	C09F5.1	III -26.314190	N.A.	N.A.	WBPaper00053826(pmid29534049)	N.A.	RNA sequencing and microarray studies indicate that C09F5.1 is affected by Zidovudine, Atrazine, Diazinon, Quercetin, and Colistin\; tiling array and RNA sequencing studies indicate that C09F5.1 is enriched in the excretory cell, hypodermis, and germ line and in the GABAergic and PLM neurons.	Enriched in excretory cell, GABAergic neuron, hypodermis, PLM and germ line according to tiling array and RNA-seq. Affected by daf-16, sma-2, sma-4, set-2, tdp-1, daf-2, htz-1, npr-1, jmjd-3.1, jmjd-1.2, mir-34, pgl-1, pgl-3, glh-4, glh-1, hrde-1, emb-4, lin-22, alg-1, mir-243 and crh-1 according to tiling array, microarray and RNA-seq. Affected by Alovudine, stavudine, Zidovudine, Atrazine, Diaz…
WBGene00021913	cec-8	Y55B1BR.3	III -26.857620	N.A.	N.A.	WBPaper00026722(pmid16094371), WBPaper00038491(pmid21647448)	N.A.	cec-8 is predicted to have methylated histone binding activity, based on protein domain information.	Enriched in body wall muscle cell, hypodermis, I5 neuron, DA neuron, SAB and retrovesicular ganglion according to tiling array and microarray. Affected by cyc-1, lin-15B, lin-35, hpl-2, htz-1, elt-2, skn-1, glp-1, jmjd-3.1, jmjd-1.2, lsm-1, set-25, met-2, lin-28, mir-34, pgl-1, pgl-3, glh-4, glh-1, vit-2, vgln-1, emb-4, sma-2, sma-4, ash-2, lin-54, cye-1, cdk-2, his-24, hpl-1 and tbx-2 according …
WBGene00010904	ugt-62	M88.1	III -3.130312	N.A.	N.A.	WBPaper00030811(pmid17592649), WBPaper00038491(pmid21647448)	N.A.	ugt-62 is an ortholog of members of the human UGT (UDP glucuronosyltransferases) family including UGT3A2\; ugt-62 is predicted to have transferase activity, transferring hexosyl groups, based on protein domain information.	Enriched in intestine according to SAGE analysis, tiling array and RNA-seq. Affected by cyc-1, isp-1, cid-1, sma-2, atfs-1, spg-7, prp-8, daf-2, gld-1, let-7, bar-1, prg-1, ubc-9, clk-1, wdr-5.1, htz-1, lin-35, hpk-1, tcer-1, cox-5B, jmjd-3.1, jmjd-1.2, hsf-1, mir-60, let-418, chd-3, glp-1, daf-12, daf-16, dpy-21, set-4, pgl-1, pgl-3, glh-4, glh-1, mir-35, ash-2, alg-1, alg-2, emb-4, sma-4, lin-2…
WBGene00000396	cdh-4	F25F2.2	III -3.140455	anal depressor muscle, excretory cell, gon_herm_dtc_A, gon_herm_dtc_P, head neuron, intestinal muscle, mu_int_L, mu_int_R, nervous system, pharyngeal muscle cell, pharyngeal-intestinal valve, pharynx, pm8, rectal epithelium, rectal gland cell, reproductive system, spermatheca, uterine muscle, VD neuron, ventral cord neuron, vm1, vulva, vulval muscle	adult Ce, elongating embryo Ce, enclosing embryo Ce, fully-elongated embryo Ce, gastrulating embryo Ce, L1 larva Ce, L2 larva Ce, L3 larva Ce, L4 larva Ce, larva Ce	WBPaper00004508(pmid11162110), WBPaper00027104(pmid16480708), WBPaper00028984(pmid17213328), WBPaper00030736(pmid17540043), WBPaper00031584(pmid18328472), WBPaper00032446(pmid19098902), WBPaper00038491(pmid21647448), WBPaper00040906(pmid22442082), WBPaper00045414(pmid24954154), WBPaper00046844(pmid26022293)	cdh-4 encodes a Fat-like cadherin homolog\; CDH-4 is required for axon fasciculation, cell migration, and hypodermis and pharyngeal development\; in addition, CDH-4 functions together with the FMI-1 flamingo-like cadherin to regulate development of the GABAergic VD motorneurons\; cdh-4 is widely expressed beginning early in development, but by the L3 larval stage expression is confined to the VD …	cdh-4 is an ortholog of human FAT1 (FAT atypical cadherin 1), FAT3 (FAT atypical cadherin 3) and FAT2 (FAT atypical cadherin 2)\; cdh-4 is involved in axon guidance, establishment or maintenance of cell polarity and neuroblast migration\; cdh-4 is predicted to have calcium ion binding activity, based on protein domain information\; cdh-4 is expressed in the pharynx, anal depressor muscle, nervous…	Enriched in ventral nerve cord, body wall musculature, vulval muscle, nerve ring, dorsal nerve cord, somatic neuron, tail neuron, lateral nerve cord, neuron, GABAergic neuron, germ line and DD neuron according to Chronogram analysis, tiling array, RNA-seq and microarray. Affected by cyc-1, cid-1, eat-2, csr-1, jmjd-3.1, hsf-1, mes-2, lin-28, mir-34, pgl-1, pgl-3, glh-4, glh-1, hrde-1, morc-1, alg…
WBGene00000463	ceh-43	C28A5.4	III -3.172828	ABalaa, ABalap, ABalpa, ABalpp, ABaraa, ABarap, ABarpa, ABarpp, ABplaa, ABplap, ABplpa, ABplpp, ABpraa, ABprap, ABprpa, ABprpp, body ganglion, CANL, CANR, dopaminergic neuron, dorsal nerve cord, head neuron, hyp3, hyp4, nerve ring, neuronal sheath cell, PVQL, PVQR, SDQL, tail neuron, ventral nerve cord	adult Ce, elongating embryo Ce, enclosing embryo Ce, fully-elongated embryo Ce, gastrulating embryo Ce, L1 larva Ce, L2 larva Ce, L3 larva Ce, L4 larva Ce, postembryonic Ce	WBPaper00003770(pmid10552305), WBPaper00003938(pmid10648230), WBPaper00004947(pmid11747075), WBPaper00013489(pmid15183729), WBPaper00024524(pmid15059258), WBPaper00026760(pmid16127716), WBPaper00030736(pmid17540043), WBPaper00036201(pmid20439776), WBPaper00038491(pmid21647448), WBPaper00042519(pmid23788625), WBPaper00046959(pmid26096732)	ceh-43 encodes a homeobox protein of the Distal-less (Dll) class that is required for development of the anterior hypodermis during embryonic morphogenesis for cell adhesion\; ceh-43 affects embryonic and larval viability\; it is predominantly expressed in the head hypdodermis, neuronal support cells and CAN neurons.	ceh-43 is an ortholog of members of the human NKL subclass homeoboxes and pseudogenes family including DLX3\; ceh-43 is involved in cell adhesion and embryo development\; ceh-43 is predicted to have DNA-binding transcription factor activity, based on sequence information and is predicted to have DNA binding activity, based on protein domain information.	Enriched in dopaminergic neuron, seam cell, ray and neuron according to tiling array, RNA-seq and microarray. Affected by alg-1, cyc-1, ubc-9, clk-1, ash-2, set-2, wdr-5.1, csr-1, cox-5B, jmjd-3.1, unc-75, daf-2, pgl-1, pgl-3, glh-4, glh-1, hrde-1, sma-2, sma-4, lin-22, dcr-1, ain-1 and ain-2 according to microarray and RNA-seq. Affected by hydrogen sulfide, 1-methylnicotinamide, methylmercuric c…
WBGene00007139	mnp-1	B0285.7	III -3.182923	body wall musculature, intestine, neuroblast, Z1, Z4	1.5-fold embryo Ce, 2-fold embryo Ce, 3-fold embryo Ce, adult Ce, comma embryo Ce, fully-elongated embryo Ce, larva Ce	WBPaper00031840(pmid18452914), WBPaper00050854(pmid28238735)	mnp-1 encodes a protein related to the M1 family of metalloproteinases, but whose sequence indicates that it is unlikely to be catalytically active (MNP-1 lacks three of the four essential zinc-binding amino acids)\; during embryonic development mnp-1 activity is required, likely cell autonomously, for migration of muscle cells from their lateral positions to their final positions close to the do…	mnp-1 is expressed in the Z4, Z1, intestine, body wall musculature, and the neuroblast.	Enriched in intestine, body wall muscle cell and muscle cell according to Chronogram analysis, tiling array and microarray. Affected by cyc-1, fer-1, sma-2, sma-4, emr-1, lem-2, ubc-9, gld-2, rsd-2, wdr-5.1, daf-2, cox-5B, jmjd-3.1, jmjd-1.2, hsf-1, mir-34, pgl-1, pgl-3, glh-4, glh-1, vit-2, alg-1, lin-22, elt-7, elt-2, sir-2.1, rrf-2, dcr-1, ain-1, cdk-4 and cyd-1 according to microarray and RNA…
WBGene00002038	hum-5	T02C12.1	III -4.020439	excretory cell, head, pharyngeal-intestinal valve, pharynx, reproductive system, spermathecal-uterine junction, tail, uterus, vulva	adult Ce, larva Ce	WBPaper00002905(pmid9325109), WBPaper00028984(pmid17213328), WBPaper00038491(pmid21647448)	N.A.	hum-5 is an ortholog of human MYO1D (myosin ID) and MYO1G (myosin IG)\; hum-5 is predicted to have ATP binding activity, microtubule binding activity, and microtubule motor activity, based on protein domain information\; hum-5 is expressed in the pharynx, head, tail, reproductive system, pharyngeal-intestinal valve, and the excretory cell.	Enriched in intestine, pharynx, body wall musculature, PVD and OLL according to Chronogram analysis, tiling array and RNA-seq. Affected by cyc-1, gld-1, let-7, unc-75, let-418, chd-3, daf-16, pgl-1, pgl-3, glh-4, glh-1, vgln-1, sma-2, sma-4, elt-2, sir-2.1, dcr-1, ain-1, ain-2, dpy-9, dpy-10, osm-8 and nuo-6 according to microarray, proteomic study and RNA-seq. Affected by Rotenone, Zidovudine, C…
WBGene00006575	tir-1	F13B10.1	III -4.246902	AWCL, AWCR, head, intestine, pharynx	adult Ce, larva Ce	WBPaper00003760(pmid10571181), WBPaper00004692(pmid11516642), WBPaper00006052(pmid12952888), WBPaper00006488(pmid15048112), WBPaper00006511(pmid15123841), WBPaper00024676(pmid15625192), WBPaper00026814(pmid16166371), WBPaper00028339(pmid16868120), WBPaper00028384(pmid16880124), WBPaper00029404(pmid17512411), WBPaper00029437(pmid17526642), WBPaper00029438(pmid17526726), WBPaper00031023(pmid1788840…	tir-1 encodes a Toll-Interleukin 1 Receptor (TIR) domain adaptor protein that is the C. elegans ortholog of human SARM (sterile alpha and armadillo repeats)\; tir-1 is required for innate immunity, as loss of tir-1 activity results in increased susceptibility to infection\; tir-1 also functions in a lateral signaling pathway that specifies neuronal identity and is required for proper localization…	tir-1 is an ortholog of human SARM1 (sterile alpha and TIR motif containing 1)\; tir-1 is involved in activation of MAPK activity and functions in cell-cell signaling involved in cell fate commitment, defense response to fungus, positive regulation of transcription from RNA polymerase II promoter involved in defense response to Gram-negative bacterium and protein localization\; tir-1 exhibits Rab…	Enriched in PVD, OLL, dopaminergic neuron, neuron and intestine according to microarray, tiling array and RNA-seq. Affected by cyc-1, lin-15B, daf-12, mes-2, mes-4, wdr-23, emr-1, lem-2, bar-1, prg-1, set-2, ham-3, cox-5B, jmjd-3.1, daf-2, hsf-1, mir-34, pgl-1, pgl-3, glh-4, glh-1, emb-4, sma-2, sma-4, lin-22, ins-11, sir-2.1, mut-2, dcr-1, rde-1, ain-2, alg-1, dpy-9, dpy-10, osm-11, mir-243, tax…
WBGene00001086	dpy-27	R13G10.1	III -4.251510	N.A.	embryo Ce, L1 larva Ce, L2 larva Ce	WBPaper00000941(pmid3779843), WBPaper00001011(pmid3428573), WBPaper00001028(pmid3503722), WBPaper00001077(pmid3167975), WBPaper00001115(pmid2917714), WBPaper00001691(pmid8431944), WBPaper00001708(pmid8462848), WBPaper00001869(pmid8299935), WBPaper00001955(pmid8070658), WBPaper00001991(pmid7982580), WBPaper00002061(pmid7954812), WBPaper00002074(pmid7896094), WBPaper00002278(pmid8647390), WBPaper00…	dpy-27 encodes an ATP-binding protein that is a homolog of the SMC4 subunit of mitotic condensin\; DPY-27, in combination with other proteins including MIX-1, act as a unit to repress X-linked gene expression during hermaphrodite dosage compensation\; in XX oocytes and early embryos, DPY-27 exhibits diffuse nuclear localization, but by the 30-cell stage of embryogenesis, DPY-27 specifically local…	dpy-27 is an ortholog of human SMC4 (structural maintenance of chromosomes 4)\; dpy-27 is involved in dosage compensation by hypoactivation of X chromosome\; dpy-27 exhibits sequence-specific DNA binding activity and is predicted to have ATP binding activity, based on protein domain information\; dpy-27 is localized to the X chromosome, the dosage compensation complex and the nuclear chromosome.	Enriched in PVD, OLL, neuron, AVA and intestine according to microarray and tiling array. Affected by cyc-1, isp-1, daf-12, cox-5B, mes-2, pgl-1, pgl-3, glh-4, glh-1, morc-1, sma-2, sma-4, lin-22, smg-2, ain-2 and nuo-6 according to microarray, tiling array and RNA-seq. Affected by 1-methylnicotinamide, Rotenone, D-glucose, resveratrol, Cadmium, Quercetin, paraquat and Sirolimus according to RNA-…
WBGene00008121	C46F11.6	C46F11.6	III -4.864618	N.A.	N.A.	WBPaper00038491(pmid21647448)	N.A.	C46F11.6 is an ortholog of human UBL3 (ubiquitin like 3)\; microarray, tiling array, and RNA sequencing studies indicate that C46F11.6 is affected by wdr-5.1, mes-2, mes-6, let-418, chd-3, mir-34, pgl-1, pgl-3, glh-4, glh-1, morc-1, sma-4, and ain-2\; RNA sequencing and microarray studies indicate that C46F11.6 is affected by Zidovudine and Colistin\; tiling array, RNA sequencing, and microarray …	Enriched in dopaminergic neuron, PVD, OLL, NSM, neuron, muscle cell, AFD, ASER, PLM and germ line according to tiling array, RNA-seq and microarray. Affected by wdr-5.1, mes-2, mes-6, let-418, chd-3, mir-34, pgl-1, pgl-3, glh-4, glh-1, morc-1, sma-4 and ain-2 according to microarray, tiling array and RNA-seq. Affected by Zidovudine and Colistin according to RNA-seq and microarray.
WBGene00006843	unc-119	M142.1	III 5.589251	body wall musculature, dorsal nerve cord, GABAergic neuron, head muscle, lumbar ganglion, male, nerve ring, neuron, preanal ganglion, ventral nerve cord	adult Ce, all stages Ce, embryo Ce, L1 larva Ce, L2 larva Ce, L3 larva Ce, L4 larva Ce	WBPaper00001687(pmid8384144), WBPaper00001722(pmid8514130), WBPaper00002306(pmid8582641), WBPaper00002632(pmid8996090), WBPaper00003190(pmid9764821), WBPaper00003336(pmid9872421), WBPaper00003642(pmid10436059), WBPaper00003679(pmid10433916), WBPaper00003822(pmid10580003), WBPaper00003843(pmid10619431), WBPaper00003902(pmid10655066), WBPaper00003926(pmid10858820), WBPaper00004356(pmid11021802), WB…	unc-119 encodes a novel protein that is highly conserved amongst metazoans\; unc-119 activity is required for proper development of the nervous system, including axonal branching and fasciculation, and hence, for normal movement, chemosensation, and feeding\; unc-119 is expressed pan-neuronally beginning in the early embryo (~60 cells) and continuing through adulthood\; although the molecular fun…	unc-119 is an ortholog of human UNC119 (unc-119 lipid binding chaperone) and UNC119B (unc-119 lipid binding chaperone B)\; unc-119 is involved in body morphogenesis, chemosensory behavior, cilium assembly, dauer larval development, feeding behavior, locomotion, negative regulation of axon extension, regulation of oviposition, regulation of pharyngeal pumping and reproduction\; unc-119 is expresse…	Enriched in ventral nerve cord, body wall musculature, vulval muscle, nerve ring, dorsal nerve cord, somatic neuron, tail neuron, lateral nerve cord, pharynx, DA neuron, VA neuron, neuron, cephalic sheath cell, coelomocyte, dopaminergic neuron, PVD, OLL, Z4, Z1, AFD, ASER, PLM and germ line according to Chronogram analysis, tiling array, RNA-seq and microarray. Affected by cyc-1, daf-16, csr-1, g…
WBGene00007924	rsu-1	C34C12.5	III -6.574568	body wall musculature, DTC, epithelial cell, pharyngeal muscle cell, ventral cord neuron, vulval muscle	adult Ce	WBPaper00024200(pmid15166316), WBPaper00033099(pmid19402892), WBPaper00038491(pmid21647448), WBPaper00049718(pmid27307240)	N.A.	rsu-1 is an ortholog of human RSU1 (Ras suppressor protein 1)\; rsu-1 is involved in innate immune response[HEP]\; rsu-1 is expressed in all ventral cord neurons, pharyngeal muscle cell, body wall musculature, vulval muscle, and the DTC.	Enriched in germ line, body wall muscle cell, muscle cell and PLM according to proteomic study, tiling array, RNA-seq and microarray. Affected by zfp-1, cyc-1, cid-1, gld-1, let-7, wdr-5.1, jmjd-3.1, mir-34, pgl-1, pgl-3, glh-4, glh-1, sma-2, sma-4, lin-22, ain-1 and ain-2 according to microarray, proteomic study and RNA-seq. Affected by Atrazine, Chlorpyrifos and Diazinon according to microarray.
WBGene00020104	R148.5	R148.5	III -7.456294	N.A.	N.A.	N.A.	N.A.	RNA sequencing and microarray studies indicate that R148.5 is affected by 1-methylnicotinamide, Methylmercuric chloride, D-glucose, Zidovudine, Atrazine, Quercetin, single-walled carbon nanotubes, and Colistin\; tiling array and RNA sequencing studies indicate that R148.5 is enriched in the hypodermis and in the AVG, RIM, PVC, AVA, AVD, and AVE neurons.	Enriched in hypodermis, AVG, RIM, PVC, AVA, AVD and AVE according to tiling array and RNA-seq. Affected by daf-12, clk-1, cyc-1, lin-35, gld-1, let-7, gld-2, daf-2, daf-16, mir-34, pgl-1, pgl-3, glh-4, glh-1, alg-1, alg-2, sma-2, sma-4, lin-22, sir-2.1, daf-19 and hcf-1 according to microarray, proteomic study and RNA-seq. Affected by 1-methylnicotinamide, methylmercuric chloride, D-glucose, Zido…
WBGene00019994	cdh-1	R10F2.1	III -8.547379	N.A.	N.A.	WBPaper00004508(pmid11162110), WBPaper00005214(pmid11940660), WBPaper00027345(pmid16631156), WBPaper00038491(pmid21647448)	cdh-1 encodes a cadherin that is similar, in the extracellular domain, to the Drosophila cadherin Dachsous (Ds)\; although the precise role of cdh-1 in C. elegans development and\/or behavior is not yet known, loss of cdh-1 activity via RNAi using the hypersensitive rrf-3 strain can result in locomotion and growth defects, as well as larval lethality.	cdh-1 is an ortholog of human DCHS1 (dachsous cadherin-related 1)\; cdh-1 is predicted to have calcium ion binding activity, based on protein domain information.	Enriched in PVD, OLL, AVE, neuron, AVG, RIM, PVC, AVA and AVD according to microarray, tiling array and RNA-seq. Affected by cyc-1, emr-1, lem-2, clk-1, htz-1, daf-2, npr-1, jmjd-3.1, jmjd-1.2, hsf-1, mir-34, unc-39, daf-12, dpy-21, pgl-1, pgl-3, glh-4, glh-1, alg-1, alg-2, sma-2, sma-4, lin-22, ins-11, sir-2.1 and lin-35 according to microarray and RNA-seq. Affected by 1-methylnicotinamide, Rote…
WBGene00012124	T28D6.4	T28D6.4	III 8.779594	body wall musculature, head neuron, mu_int_L, mu_int_R, nerve ring, nervous system, pharyngeal neuron, reproductive system, tail neuron, uterine muscle, ventral cord neuron	adult Ce, larva Ce	WBPaper00005736(pmid12600937), WBPaper00038491(pmid21647448)	N.A.	T28D6.4 is an ortholog of human ANKRD50 (ankyrin repeat domain 50)\; T28D6.4 is expressed in the mu_int_R, mu_int_L, nervous system, reproductive system, and the body wall musculature.	Enriched in neuron, AFD, ASER, PLM and body wall musculature according to RNA-seq and microarray. Affected by sma-2, sma-4, mab-5, emr-1, lem-2, rsd-2, set-2, csr-1, daf-16, lmn-1, pgl-1, pgl-3, glh-4, glh-1, alg-1, emb-4, lin-22, ins-11, ain-2 and octr-1 according to microarray and RNA-seq. Affected by stavudine, Zidovudine, Atrazine, Chlorpyrifos, Diazinon, Quercetin, Colistin and Sirolimus acc…
WBGene00001077	dpy-18	Y47D3B.10	III 8.851169	head neuron, hypodermis, motor neuron, muscle cell, neuron, pharynx	1.5-fold embryo Ce, 2-fold embryo Ce, 3-fold embryo Ce, bean embryo Ce, comma embryo Ce, fully-elongated embryo Ce, larva Ce, postembryonic Ce	WBPaper00000031(pmid4366476), WBPaper00000178(pmid560330), WBPaper00000397(pmid703836), WBPaper00000496(pmid7262539), WBPaper00000515(pmid7274656), WBPaper00000554(pmid6953041), WBPaper00000608(pmid17246100), WBPaper00000769(pmid4018568), WBPaper00000797(pmid17246299), WBPaper00001011(pmid3428573), WBPaper00001328(pmid2245913), WBPaper00001382(pmid2261640), WBPaper00001425(pmid2067542), WBPaper00…	dpy-18 encodes a catalytic alpha subunit of collagen prolyl 4-hydroxylase (P4H) orthologous to human P4H alpha (I) isoform (OMIM: 176710), an alpha subunit of prolyl-4-hydroxylase which is a procollagen modifying enzyme required for exoskeleton formation, morphogenesis and maintenance of body shape\; dpy-18 has a critical role in hydroxylation of cuticle collagens during collagen synthesis\; dpy-…	dpy-18 is an ortholog of human P4HA3 (prolyl 4-hydroxylase subunit alpha 3), P4HA1 (prolyl 4-hydroxylase subunit alpha 1) and P4HA2 (prolyl 4-hydroxylase subunit alpha 2)\; dpy-18 functions in cuticle development involved in collagen and cuticulin-based cuticle the molting cycle and is involved in embryo development, embryonic body morphogenesis, macromolecule modification and positive regulation…	Enriched in germ line, hypodermis and NSM according to proteomic study, tiling array and RNA-seq. Affected by unc-95, rsr-2, gld-1, let-7, daf-2, aak-2, crtc-1, csr-1, npr-1, lmn-1, mir-34, glp-1, pgl-1, pgl-3, glh-4, glh-1, alg-1, alg-2, emb-4, nlg-1, nrx-1, sma-4, sir-2.1, lin-14, lin-4, slr-2, dpy-9, dpy-10, osm-8, mir-243, ash-2, tax-6, octr-1, daf-19, tdp-1, gei-8, nuo-6, pmk-1, hyl-1, lagr-…
WBGene00006683	twk-31	Y47D3B.5	III 9.319897	N.A.	N.A.	WBPaper00004344(pmid10903569), WBPaper00031852(pmid18454200), WBPaper00038491(pmid21647448)	twk-31 encodes a member of the two pore-domain potassium channel family\; loss of twk-31 activity via RNAi in an rrf-3-sensitized strain results in embryonic lethality, uncoordinated locomotion, and abnormal body morphology.	twk-31 is predicted to have potassium channel activity, based on protein domain information.	Enriched in body wall muscle cell, AFD, GABAergic neuron and muscle cell according to tiling array, RNA-seq and microarray. Affected by cyc-1, nhr-114, eat-2, emr-1, lem-2, clk-1, daf-2, cox-5B, jmjd-3.1, jmjd-1.2, hsf-1, pgl-1, pgl-3, glh-4, glh-1, emb-4, sma-4, lin-22, ain-1, isp-1 and nuo-6 according to microarray and RNA-seq. Affected by stavudine, Zidovudine and Colistin according to RNA-seq…
WBGene00009926	noah-2	F52B11.3	IV 11.420360	N.A.	N.A.	WBPaper00046133(pmid25452588), WBPaper00051259(pmid28526752)	noah-2 encodes a PAN and ZP domain-containing protein that is related to the Drosophila extracellular matrix component NompA (no-mechanoreceptor-potential A)\; loss of noah-2 function via RNAi indicates that NOAH-2 activity is essential for molting\; in addition, NOAH-2 appears to be required for embryonic and larval development, reproduction, coordinated locomotion, and the overall health of the…	noah-2 is involved in the molting cycle.	Enriched in PVD, OLL, hypodermis and male-specific according to microarray and tiling array. Affected by sma-2, sma-4, prp-8, rsr-2, gld-1, let-7, gld-2, tdp-1, daf-2, csr-1, daf-16, ham-3, hpk-1, npr-1, osm-9, dop-1, daf-12, pgl-1, pgl-3, glh-4, glh-1, morc-1, alg-1, alg-2, sid-3, ins-11, lin-14, lin-4, rrf-2, dcr-1, ahr-1, dpy-9, dpy-10, osm-7, osm-8, osm-11, mir-243, ash-2, octr-1, daf-19, nhr…
WBGene00013289	tag-273	Y57G11A.1	IV 12.180360	N.A.	N.A.	WBPaper00031687(pmid18406533), WBPaper00046360(pmid25611510)	tag-273 encodes a LIM-type zinc finger domain-containing protein with similarity to human LIM domain and actin-binding protein 1 (HGNC:LIMA1)\; RNAi experiments indicate that TAG-273 is required for normal reproduction\; about 3\% to 10\% of tag-273 transcripts are RNA edited to change A to G resulting in a change to residue 688 from an N to a S.	tag-273 is an ortholog of human LIMA1 (LIM domain and actin binding 1)\; RNA sequencing and microarray studies indicate that tag-273 is affected by 1-methylnicotinamide, Methylmercuric chloride, Rotenone, Sesamin, Zidovudine, Quercetin, Colistin, Sirolimus, and Triclosan\; microarray, tiling array, and RNA sequencing studies indicate that tag-273 is enriched in the body wall muscle cell, hypoderm…	Enriched in PVD, OLL, body wall muscle cell, hypodermis and muscle cell according to microarray, tiling array and RNA-seq. Affected by atx-3, fer-1, unc-120, gld-1, let-7, emr-1, lem-2, bar-1, ubc-9, daf-2, aak-2, crtc-1, npr-1, jmjd-1.2, pgl-1, pgl-3, glh-4, glh-1, alg-1, sma-2, sma-4, elt-7, elt-2, sir-2.1, slr-2, ahr-1, dpy-9, dpy-10, mir-243, octr-1, acs-3 and nhr-25 according to microarray, …
WBGene00000370	ccg-1	Y73F8A.6	IV 13.316200	N.A.	N.A.	N.A.	N.A.	Microarray and RNA sequencing studies indicate that ccg-1 is affected by Aldicarb, Rotenone, D-glucose, Atrazine, Cry5B, Paraquat, and Sirolimus\; tiling array, RNA sequencing, and microarray studies indicate that ccg-1 is enriched in the coelomocytes, germ line, and muscle cell and in the PLM neurons.	Enriched in coelomocyte, PLM, germ line and muscle cell according to tiling array, RNA-seq and microarray. Affected by hda-1, daf-2, pgrn-1, gld-1, let-7, tdp-1, glp-1, daf-16, jmjd-3.1, jmjd-1.2, unc-75, mir-34, dpy-21, pgl-1, pgl-3, glh-4, glh-1, mir-35, emb-4, sma-2, sma-4, sir-2.1, dcr-1, dpy-9, dpy-10, osm-8 and dnj-14 according to microarray, proteomic study and RNA-seq. Affected by aldicar…
WBGene00000224	atgp-1	F26D10.9	IV 16.288179	N.A.	N.A.	WBPaper00006408(pmid14668347), WBPaper00038491(pmid21647448)	atgp-1 encodes a predicted amino acid transporter glycoprotein subunit\; when co-expressed in Xenopus oocytes with the AAT-1 or AAT-3 catalytic subunit, ATGP-1 is not able to facilitate amino acid uptake, even though ATGP-1 is able to covalently associate with AAT-1 or AAT-3 in the Xenopus expression system\; however, when co-expressed with AAT-9, ATGP-1 is able to enhance the activity of this ca…	atgp-1 is an ortholog of human SLC3A1 (solute carrier family 3 member 1)\; atgp-1 is predicted to have catalytic activity, based on protein domain information\; atgp-1 is localized to the plasma membrane.	Enriched in PVD, OLL, NSM, muscle cell, intestine, neuron and DD neuron according to microarray and RNA-seq. Affected by clk-1, cyc-1, isp-1, daf-16, wdr-23, gld-1, let-7, emr-1, lem-2, daf-2, glp-1, cox-5B, jmjd-3.1, jmjd-1.2, mes-2, mes-6, mir-34, pgl-1, pgl-3, glh-4, glh-1, alg-1, emb-4, sma-2, sma-4, rde-4, dpy-9, dpy-10, octr-1 and tdp-1 according to microarray, tiling array, RNA-seq and pro…
WBGene00012130	slc-17.4	T28F3.4	IV 16.421061	N.A.	N.A.	N.A.	N.A.	slc-17.4 is an ortholog of members of the human SLC (Solute carriers) family including SLC17A3\; RNA sequencing and microarray studies indicate that slc-17.4 is affected by 1-methylnicotinamide, Manganese chloride, D-glucose, Zidovudine, Humic substances, R24, Paraquat, Dafa#1, and Sirolimus\; microarray, tiling array, and RNA sequencing studies indicate that slc-17.4 is enriched in the intestine…	Enriched in PVD, OLL, BAG, neuron, AFD, ASER and intestine according to microarray, tiling array and RNA-seq. Affected by cyc-1, isp-1, atfs-1, spg-7, wdr-23, tatn-1, blmp-1, bar-1, clk-1, ash-2, set-2, daf-2, swsn-2.2, npr-1, cox-5B, hsf-1, mir-34, daf-12, daf-16, pgl-1, pgl-3, glh-4, glh-1, vit-2, vgln-1, alg-2, sma-2, sma-4, lin-22, ain-1, ain-2, hsp-6 and nipi-3 according to microarray and RN…
WBGene00001105	dsl-3	Y41D4B.10	IV -16.505659	N.A.	N.A.	WBPaper00006450(pmid14960273), WBPaper00034675(pmid19564624), WBPaper00040714(pmid22284182)	dsl-3 encodes a putative secreted protein with single DSL and EGF domains in series, somewhat like Delta\/LAG-2\; DSL-3 belongs to a nematode-specific family of Delta\/LAG-2-like proteins that includes DSL-1, -2, -3, -5, -6, and -7.	Microarray and RNA sequencing studies indicate that dsl-3 is affected by Lithium Chloride, 1-methylnicotinamide, Methylmercuric chloride, Mianserin, Multi-walled carbon nanotubes, Cadmium Chloride, Zidovudine, Quercetin, Humic substances, Sirolimus, and Allantoin\; tiling array and RNA sequencing studies indicate that dsl-3 is enriched in the hypodermis, pharyngeal muscle cell, Z4, and Z1.	Enriched in hypodermis, pharyngeal muscle cell, Z4 and Z1 according to tiling array and RNA-seq. Affected by fer-1, lin-15B, hpl-2, tatn-1, ubc-9, gld-2, set-2, wdr-5.1, daf-2, hsf-1, set-25, met-2, mir-34, pgl-1, pgl-3, glh-4, glh-1, emb-4, sma-2, sma-4, smg-2, mir-71, dcr-1, osm-11, mir-243, ash-2, daf-19, tdp-1, alg-1, his-24 and hpl-1 according to microarray, tiling array and RNA-seq. Affecte…
WBGene00016289	lntl-1	C31H1.6	IV 2.407517	N.A.	N.A.	WBPaper00031858(pmid18458102)	lntl-1 encodes a novel protein, conserved amongst nematodes\; in C. elegans, LNTL-1 is most closely related to LIN-24, a protein containing a domain found in bacterial toxins such as the Bacillus sphaericus Mtx3 mosquitocidal toxin\; animals containing a loss-of-function lntl-1 mutation, as well as animals doubly mutant for lntl-1 and lin-24, appear wild type.	RNA sequencing and microarray studies indicate that lntl-1 is affected by Zidovudine, Diazinon, and Humic substances\; microarray, tiling array, and RNA sequencing studies indicate that lntl-1 is enriched in the body wall muscle cell, excretory cell, muscle cell, germ line, and intestine and in neurons including the PVD, OLL, dopaminergic, NSM, and ASER neurons.	Enriched in PVD, OLL, neuron, body wall muscle cell, dopaminergic neuron, excretory cell, NSM, muscle cell, ASER, germ line and intestine according to microarray, tiling array and RNA-seq. Affected by cyc-1, sma-2, wdr-23, gld-1, let-7, emr-1, lem-2, daf-2, jmjd-1.2, let-418, mir-34, pgl-1, pgl-3, glh-4, glh-1, emb-4, sma-4, sir-2.1, lin-35, dpl-1, efl-1, dcr-1, dpy-9, dpy-10 and ash-2 according …
WBGene00003019	lin-33	H32C10.2	IV 2.562056	N.A.	N.A.	WBPaper00000762(pmid3996896), WBPaper00000957(pmid2881214), WBPaper00001829(pmid8187641), WBPaper00030887(pmid17663785), WBPaper00031858(pmid18458102)	lin-33 encodes a novel protein\; animals carrying a gain-of-function lin-33 mutation exhibit defects in vulval development such that some Pn.p cells that normally make up the vulva undergo inappropriate cytotoxic cell death while others adopt inappropriate cell fates\; the cytotoxic cell death seen in lin-33 mutant animals is dependent upon lin-24 and a number of programmed cell death genes, incl…	Microarray studies indicate that lin-33 is affected by Procyanidin, Fluoranthene, and Sirolimus\; microarray, tiling array, RNA sequencing, and proteomic studies indicate that lin-33 is enriched in the excretory cell and hypodermis and in the PVD, OLL, GABAergic, NSM, AFD, ASER, and PLM neurons.	Enriched in PVD, OLL, excretory cell, GABAergic neuron, hypodermis, NSM, AFD, ASER and PLM according to microarray, tiling array, RNA-seq and proteomic study. Affected by clk-1, cyc-1, eat-2, gld-1, let-7, emr-1, lem-2, csr-1, cox-5B, jmjd-3.1, jmjd-1.2, unc-75, dop-1, let-418, chd-3, kgb-1, mir-34, pgl-1, pgl-3, glh-4, glh-1, sma-2, sma-4, dcr-1, daf-2, ahr-1 and mir-243 according to microarray,…
WBGene00000897	daf-1	F29C4.1	IV -26.904020	ALML, ALMR, amphid neuron, anterior ganglion, gon_herm_dtc_A, gon_herm_dtc_P, head, head ganglion, IL1 neuron, IL2 neuron, inner labial sensillum, intestine, lateral ganglion, muscle cell, nerve ring, phasmid neuron, PLML, PLMR, PLNL, PLNR, PVT, retrovesicular ganglion neuron, tail neuron, ventral cord neuron, ventral ganglion, ventral nerve cord	all stages Ce	WBPaper00000503(pmid7240452), WBPaper00000504(pmid7219552), WBPaper00000505(pmid7250500), WBPaper00000635(pmid11813735), WBPaper00000680(pmid6583682), WBPaper00000932(pmid2428682), WBPaper00001271(pmid2160853), WBPaper00001482(pmid1732156), WBPaper00001665(pmid15463660), WBPaper00001774(pmid8375650), WBPaper00001819(pmid8413626), WBPaper00001854(pmid8138152), WBPaper00001923(pmid8005442), WBPaper…	daf-1 encodes a TGF-beta type I receptor homolog required, in association with the TGF beta-like type II receptor DAF-4, for the regulation of dauer formation by environmental signals through the ASI chemosensory neuron\; daf-1 activity is also required for normal adult lifespan\; DAF-1 is bound by BRA-1 and has an intracellular serine-threonine kinase domain\; mutations in daf-1 result in consti…	daf-1 is an ortholog of members of the human Type 1 receptor serine\/threonine kinases family including ACVR1C\; daf-1 is involved in dauer larval development, defense response to Gram-negative bacterium, determination of adult lifespan, negative regulation of dauer larval development, positive regulation of transcription by RNA polymerase II and regulation of pharyngeal pumping\; daf-1 is predic…	Enriched in PVD, OLL, NSM, neuron and intestine according to microarray and RNA-seq. Affected by cyc-1, lin-39, gld-2, htz-1, npr-1, jmjd-3.1, mes-2, mes-6, hlh-30, pgl-1, pgl-3, glh-4, glh-1, morc-1, alg-1, alg-2, sma-2, sma-4, lin-22, sir-2.1, ain-1, ain-2, slr-2, dpy-9, dpy-10, fbf-1 and rnp-8 according to microarray, RNA-seq and tiling array. Affected by Cry5B, Chlorpyrifos, Diazinon, Quercet…
WBGene00016611	bicd-1	C43G2.2	IV 3.205800	AIYL, AIYR, anal depressor muscle, AVFL, AVFR, AVG, body wall musculature, CANL, CANR, excretory cell, FLPL, FLPR, hyp7 syncytium, intestine, motor neuron, pharyngeal muscle cell, pharyngeal-intestinal valve, PVDL, PVDR, vulval muscle	adult Ce, L4 larva Ce	WBPaper00035198(pmid19797046), WBPaper00035598(pmid20005871), WBPaper00037977(pmid21205795), WBPaper00038491(pmid21647448)	bicd-1 encodes the C. elegans homolog of Drosophila BicaudalD, a dynein regulator\; in C. elegans, bicd-1 is an essential gene and is also required for hyp7 nuclear migrations\; BICD-1 physically interacts with UNC-83 and EGAL-1, and thus likely functions as part of a dynein regulatory complex (that also includes DLC-1) that controls the directionality and extent of nuclear migrations\; a bicd-1:…	bicd-1 is an ortholog of human BICD1 (BICD cargo adaptor 1) and BICD2 (BICD cargo adaptor 2)\; bicd-1 is involved in regulation of dendrite morphogenesis\; bicd-1 is predicted to have cytoskeletal adaptor activity and dynein complex binding activity, based on protein domain information\; bicd-1 is expressed in the anal depressor muscle, CANR, CANL, certain interneurons, all motor neurons, pharyng…	Enriched in PVD, OLL, neuron, excretory cell and muscle cell according to microarray, tiling array and RNA-seq. Affected by cyc-1, lin-35, clk-1, csr-1, jmjd-3.1, jmjd-1.2, hsf-1, pgl-1, pgl-3, glh-4, glh-1, sma-2, sma-4, sir-2.1, ain-1 and ain-2 according to microarray and RNA-seq. Affected by hydrogen sulfide, Mercuric Chloride, Rotenone, D-glucose, stavudine, Zidovudine and adsorbable organic …
WBGene00018164	sup-36	F38A5.7	IV 3.213060	pharynx	N.A.	WBPaper00001437(pmid1657704), WBPaper00024215(pmid15196946), WBPaper00027075(pmid16457801), WBPaper00044385(pmid24214340)	N.A.	sup-36 is involved in embryonic digestive tract development\; sup-36 is expressed in the pharynx.	Enriched in NSM, AFD, PLM, germ line, intestine and neuron according to RNA-seq and microarray. Affected by cyc-1, eat-2, cox-5B, jmjd-3.1, jmjd-1.2, hsf-1, hlh-30, mir-34, pgl-1, pgl-3, glh-4, glh-1, alg-1, emb-4, sma-2, sma-4, lin-22, sir-2.1, dcr-1, cdk-4, cyd-1, tdp-1 and spg-7 according to microarray and RNA-seq. Affected by Cry5B, Alovudine, Atrazine, Quercetin and paraquat according to RNA…
WBGene00015552	C06G3.6	C06G3.6	IV 3.277138	N.A.	N.A.	N.A.	N.A.	C06G3.6 is an ortholog of human SQSTM1 (sequestosome 1)\; C06G3.6 is predicted to have zinc ion binding activity, based on protein domain information.	Enriched in body wall muscle cell, muscle cell, AFD, germ line and neuron according to tiling array, RNA-seq and microarray. Affected by sma-2, sma-4, daf-12, ubc-9, htz-1, jmjd-3.1, jmjd-1.2, hsf-1, mes-2, mes-6, mir-34, pgl-1, pgl-3, glh-4, glh-1, emb-4, sir-2.1, alg-1, cdk-4, cyd-1, tdp-1, lin-35 and daf-19 according to microarray, tiling array and RNA-seq. Affected by 1-methylnicotinamide, Ro…
WBGene00000942	deb-1	ZC477.9	IV 3.289453	gonad	N.A.	WBPaper00001160(pmid2498337), WBPaper00001458(pmid1907975), WBPaper00001527(pmid1314423), WBPaper00001551(pmid15336057), WBPaper00001563(pmid1321065), WBPaper00001709(pmid8462849), WBPaper00001724(pmid8483497), WBPaper00001756(pmid8103927), WBPaper00001894(pmid8106547), WBPaper00001895(pmid8106548), WBPaper00001912(pmid8107682), WBPaper00002006(pmid8041603), WBPaper00003294(pmid9832549), WBPaper0…	The deb-1 gene encodes a vinculin ortholog highly conserved amongst metazoans including Drosophila, chick, and humans (OMIM:193065)\; DEB-1 is a muscle attachment protein found in dense bodies, and is required for attaching actin thin filaments to the basal sarcolemma\; DEB-1 requires PAT-4\/integrin-linked kinase for full assembly into nascent attachments.	deb-1 is an ortholog of human VCL (vinculin)\; deb-1 is predicted to have actin filament binding activity, based on protein domain information\; deb-1 is expressed in the gonad\; deb-1 is localized to the striated muscle dense body.	Enriched in body wall muscle cell and muscle cell according to tiling array, RNA-seq and microarray. Affected by clk-1, rsr-2, gld-1, let-7, emr-1, lem-2, pept-1, daf-2, glp-1, daf-16, tcer-1, npr-1, jmjd-3.1, jmjd-1.2, let-418, chd-3, mir-34, pgl-1, pgl-3, glh-4, glh-1, sma-2, sma-4, lin-22, ain-1, ain-2, dpy-9, dpy-10 and tdp-1 according to microarray, RNA-seq and proteomic study. Affected by R…
WBGene00006814	unc-82	B0496.3	IV 3.334924	body wall musculature	N.A.	WBPaper00000461(pmid7190524), WBPaper00000488(pmid7348600), WBPaper00000536(pmid7199049), WBPaper00000608(pmid17246100), WBPaper00000769(pmid4018568), WBPaper00001276(pmid3443685), WBPaper00001724(pmid8483497), WBPaper00001736(pmid8504934), WBPaper00001894(pmid8106547), WBPaper00033099(pmid19402892), WBPaper00035423(pmid19901071), WBPaper00038487(pmid21642964), WBPaper00038491(pmid21647448), WBPa…	unc-82 encodes a serine\/threonine kinase related to the human ARK5\/SNARK (NUAK1\/NUAK2) and the PAR-1 and SNF1\/AMP-Activated kinase (AMPK) protein kinase families\; during development, UNC-82 activity is required for proper organization of internal (membrane-distal) proteins of myosin thick filaments and M-lines in conjunction with embryonic elongation\; an UNC-82::GFP reporter fusion is expre…	unc-82 is an ortholog of human NUAK1 (NUAK family kinase 1) and NUAK2 (NUAK family kinase 2)\; unc-82 is involved in striated muscle myosin thick filament assembly and striated muscle paramyosin thick filament assembly\; unc-82 is a structural constituent of muscle and is predicted to have ATP binding activity and protein kinase activity, based on protein domain information\; unc-82 is expressed …	Enriched in body wall muscle cell, PLM, muscle cell and body wall musculature according to tiling array, RNA-seq, proteomic study and microarray. Affected by clk-1, cyc-1, daf-16, spe-44, wdr-23, nhr-62, eat-2, emr-1, lem-2, daf-2, tcer-1, jmjd-3.1, unc-75, let-418, chd-3, mir-34, pgl-1, pgl-3, glh-4, glh-1, emb-4, sma-2, sma-4, lin-22, sir-2.1, mut-2, dcr-1, slr-2, alg-1, dpy-9, dpy-10, osm-8, m…
WBGene00004055	pmk-1	B0218.3	IV 3.643887	head neuron, intestine	N.A.	WBPaper00003607(pmid10393177), WBPaper00005102(pmid11751572), WBPaper00005203(pmid11703092), WBPaper00005370(pmid12142542), WBPaper00005709(pmid12526744), WBPaper00006511(pmid15123841), WBPaper00013472(pmid15166144), WBPaper00024190(pmid15182677), WBPaper00024218(pmid15116070), WBPaper00024299(pmid15256594), WBPaper00026814(pmid16166371), WBPaper00028419(pmid16916933), WBPaper00028789(pmid1709659…	pmk-1 encodes a mitogen-activated protein kinase (MAPK), orthologous to human p38 MAPK (OMIM:600289)\; PMK-1 is an essential component of the MAPK pathway that regulates the innate immune response\; PMK-1 is required, upstream of CED-9, for eliciting gonadal programmed cell death in response to Salmonella enterica infection\; PMK-1 physically interacts with the ATF-7 transcription factor to regul…	pmk-1 is an ortholog of human MAPK13 (mitogen-activated protein kinase 13), MAPK12 (mitogen-activated protein kinase 12) and MAPK14 (mitogen-activated protein kinase 14)\; pmk-1 is involved in defense response to Gram-positive bacterium, hyperosmotic response, innate immune response, negative regulation of neuron death, p38MAPK cascade, peptidyl-serine phosphorylation, positive regulation of prot…	Enriched in PVD, OLL, body wall muscle cell, cephalic sheath cell, neuron, HOB, IL2 neuron, CEM, ray neuron type B and muscle cell according to microarray, tiling array and RNA-seq. Affected by cid-1, gld-2, tcer-1, jmjd-3.1, glp-1, mes-2, mes-6, pgl-1, pgl-3, glh-4, glh-1, sir-2.1 and isp-1 according to microarray, RNA-seq and tiling array. Affected by Rotenone, multi-walled carbon nanotube, Atr…
WBGene00008971	F20C5.6	F20C5.6	IV 3.961381	N.A.	N.A.	N.A.	N.A.	RNA sequencing and microarray studies indicate that F20C5.6 is affected by 1-methylnicotinamide, Rotenone, Bisphenol S, Levamisole, Atrazine, Fluoranthene, Cry5B, Quercetin, Paraquat, Colistin, Tyrosol, adsorbable organic bromine compounds, and Sirolimus\; microarray, tiling array, and RNA sequencing studies indicate that F20C5.6 is enriched in the coelomocytes, ventral nerve cord, and intestine …	Enriched in PVD, OLL, DA neuron, VA neuron, coelomocyte, ventral nerve cord, intestine and neuron according to microarray, tiling array and RNA-seq. Affected by cyc-1, lin-15B, bar-1, prg-1, ubc-9, clk-1, tdp-1, csr-1, jmjd-3.1, mes-2, dpy-21, pgl-1, pgl-3, glh-4, glh-1, vit-2, sma-2, sma-4, lin-22, sir-2.1, dcr-1, alg-1, fbf-1, ash-2, isp-1 and nuo-6 according to microarray, RNA-seq and tiling a…
WBGene00007900	C33D9.6	C33D9.6	IV 3.961453	hypodermis, muscle cell, ventral cord neuron	adult Ce, embryo Ce, larva Ce	WBPaper00042170(pmid23530068)	N.A.	C33D9.6 is expressed in the muscle cell, all ventral cord neurons, and the hypodermis.	Enriched in neuron and dopaminergic neuron according to tiling array, RNA-seq and microarray. Affected by isp-1, daf-12, nhr-114, emr-1, lem-2, prg-1, ubc-9, clk-1, tdp-1, lin-35, csr-1, swsn-2.2, jmjd-3.1, jmjd-1.2, mes-6, let-418, chd-3, dpy-21, pgl-1, pgl-3, glh-4, glh-1, alg-2, sma-2, sma-4, lin-22, ins-11, sir-2.1, dcr-1, ash-2 and daf-2 according to microarray, tiling array and RNA-seq. Aff…
WBGene00006663	twk-8	ZC410.4	IV 4.027312	body wall musculature	N.A.	WBPaper00038491(pmid21647448)	twk-8 encodes one of more than 40 TWK (two-P domain K+) potassium channels in C. elegans that contain two pore regions and four transmembrane domains\; expressed in body-wall muscle.	twk-8 is predicted to have potassium channel activity, based on protein domain information\; twk-8 is expressed in the body wall musculature.	Enriched in PVD, OLL, body wall muscle cell, muscle cell, ASER and body wall musculature according to microarray, tiling array, RNA-seq and proteomic study. Affected by cyc-1, wdr-23, gld-1, let-7, emr-1, lem-2, wrn-1, aak-2, crtc-1, daf-2, jmjd-3.1, jmjd-1.2, pgl-1, pgl-3, glh-4, glh-1, alg-1, alg-2, emb-4, sma-2, sma-4, lin-22, sir-2.1, ain-1, dpy-9, octr-1, tdp-1, mir-35 and ain-2 according to…
WBGene00000120	aly-1	C01F6.5	IV 4.050430	N.A.	N.A.	WBPaper00004710(pmid11311160), WBPaper00013477(pmid15175155), WBPaper00025236(pmid15935777), WBPaper00027000(pmid16376329), WBPaper00029295(pmid17437990), WBPaper00031196(pmid18003741), WBPaper00038491(pmid21647448), WBPaper00040108(pmid21854766)	aly-1 encodes an RRM motif-containing protein required for normal export of TRA-1\/tra-2 mRNA complexes, and thus for normal hermaphroditism\; ALY-1 is orthologous to human THOC4 (OMIM:604171), and paralogous to ALY-2 and ALY-3\; in the absence of TRA-1, and in conjunction with NXF-2, ALY-1 and its paralog ALY-2 are required to bind the TRE 3' UTR element of tra-2 mRNA, and block tra-2 mRNA's exp…	aly-1 is an ortholog of human ALYREF (Aly\/REF export factor)\; aly-1 is predicted to have nucleic acid binding activity, based on protein domain information.	Enriched in AVA, body wall muscle cell, coelomocyte, GABAergic neuron, PLM and germ line according to tiling array and RNA-seq. Affected by cyc-1, sma-2, prp-8, gld-1, let-7, emr-1, lem-2, gld-2, tdp-1, mdt-15, hsf-1, mir-34, pgl-1, pgl-3, glh-4, glh-1, vit-2, emb-4, sir-2.1, ahr-1, rnp-8, tax-6, isp-1, nuo-6 and let-60 according to microarray, RNA-seq and proteomic study. Affected by Rotenone, D…
WBGene00006438	nrfl-1	C01F6.6	IV 4.051433	excretory canal, excretory cell, intestine, pharynx, tail	adult Ce, larva Ce	WBPaper00038491(pmid21647448), WBPaper00041455(pmid22916205), WBPaper00053135(pmid28960081)	nrfl-1encodes, by alternative splicing, five isoforms of an ortholog of Drosophila SIP1 that maintains epithelial integrity via regulation of Moesin activity, and of the human SLC9A3R1 (OMIM:604990), SLC9A3R2 (OMIM:606553), PDZK1 (OMIM:603831), and PDZD3(OMIM:607146) proteins that regulate plasma membrane exchanger activity\; in C. elegans, nrfl-1 is required for normally short lifespan and for n…	nrfl-1 is an ortholog of human SLC9A3R2 (SLC9A3 regulator 2) and SLC9A3R1 (SLC9A3 regulator 1)\; nrfl-1 is expressed in the pharynx, tail, intestine, and the excretory cell.	Enriched in germ line, body wall musculature, vulval muscle, intestine, pharynx, PVD, OLL, cephalic sheath cell, coelomocyte and excretory cell according to proteomic study, Chronogram analysis, microarray, tiling array and RNA-seq. Affected by cyc-1, daf-16, aak-2, atx-3, nhr-49, emr-1, lem-2, tcer-1, unc-75, blmp-1, mir-34, pgl-1, pgl-3, glh-4, glh-1, sma-2, sma-4, dys-1, slr-2, dpy-9, dpy-10, …
WBGene00010272	amph-1	F58G6.1	IV 4.345376	body wall musculature, coelomocyte, dorsal nerve cord, gonadal sheath cell, head, head neuron, hypodermis, intestinal cell, intestine, lateral nerve cord, nerve ring, nervous system, pharynx, reproductive system, seam cell, spermatheca, tail, tail neuron, ventral cord neuron, ventral nerve cord, vulval muscle	adult Ce, larva Ce, newly molted young adult hermaphrodite Ce	WBPaper00035466(pmid19915558), WBPaper00038491(pmid21647448), WBPaper00048576(pmid26393361), WBPaper00048715(pmid26506308)	N.A.	amph-1 is an ortholog of human Amph (amphiphysin), BIN2 (bridging integrator 2) and Bin1 (bridging integrator 1)\; amph-1 functions in lipid tube assembly involved in organelle fission and is involved in nucleus localization and nucleus organization\; amph-1 is expressed in the pharynx, hypodermis, nervous system, head, tail, reproductive system, coelomocyte, intestine, and the body wall musculat…	Enriched in PLM according to RNA-seq. Affected by daf-12, gld-1, let-7, cox-5B, jmjd-3.1, jmjd-1.2, mir-34, pgl-1, pgl-3, glh-4, glh-1, vgln-1, sma-2, sma-4, fbf-1, isp-1 and nuo-6 according to tiling array, proteomic study, RNA-seq and microarray. Affected by stavudine, single-walled carbon nanotube, paraquat and Sirolimus according to RNA-seq and microarray.
WBGene00001395	fat-3	W08D2.4	IV 4.421224	body wall musculature, head neuron, intestine, pharynx, tail neuron	1.5-fold embryo Ce, 2-fold embryo Ce, 3-fold embryo Ce, adult Ce, comma embryo Ce, fully-elongated embryo Ce, L1 larva Ce, L2 larva Ce, L3 larva Ce, L4 larva Ce	WBPaper00003032(pmid9480865), WBPaper00003387(pmid9917342), WBPaper00003999(pmid10775428), WBPaper00005233(pmid11972048), WBPaper00005728(pmid12586704), WBPaper00005757(pmid12618397), WBPaper00006282(pmid14625390), WBPaper00025114(pmid15719061), WBPaper00026800(pmid16157872), WBPaper00027029(pmid16407969), WBPaper00027109(pmid16487504), WBPaper00028527(pmid16998478), WBPaper00029292(pmid17435249)…	fat-3 encodes a delta-6 fatty acid desaturase ('linoleoyl-CoA desaturase') containing an N-terminal cytochrome b5 domain that is orthologous to the vertebrate fatty acid desaturases (FADS)\; FAT-3 expressed in yeast uses linoleic and alpha-linolenic acid as substrates\; FAT-3 is absolutely required in vivo for synthesis of delta-6 fatty acids, and also required for fully normal synthesis of C20 f…	fat-3 is an ortholog of human FADS2 (fatty acid desaturase 2), FADS3 (fatty acid desaturase 3) and FADS1 (fatty acid desaturase 1)\; fat-3 is involved in acetylcholine secretion, neurotransmission, collagen and cuticulin-based cuticle development, defecation, endocytic recycling, locomotion, growth, muscle contraction, oviposition, pharyngeal pumping, protein localization, regulation of innate im…	Enriched in coelomocyte, hypodermis, intestine, PVD, OLL and ASER according to tiling array, RNA-seq and microarray. Affected by cyc-1, lin-15B, daf-12, atfs-1, spg-7, nhr-8, gld-1, let-7, clk-1, wrn-1, glp-1, mdt-15, daf-16, npr-1, skr-1, skr-2, mir-34, pgl-1, pgl-3, glh-4, glh-1, emb-4, sma-2, sma-4, lin-22, sir-2.1, daf-19, cdk-4, cyd-1, hlh-29, tbx-2, isp-1, nuo-6 and daf-2 according to micro…
WBGene00010047	F54D1.6	F54D1.6	IV 4.942471	N.A.	N.A.	WBPaper00038491(pmid21647448)	N.A.	F54D1.6 is an ortholog of human KATNAL2 (katanin catalytic subunit A1 like 2)\; RNA sequencing and microarray studies indicate that F54D1.6 is affected by Rotenone, D-glucose, Zidovudine, Cry5B, Chlorpyrifos, Diazinon, Quercetin, Humic substances, single-walled carbon nanotubes, Colistin, and Sirolimus\; proteomic, tiling array, and RNA sequencing studies indicate that F54D1.6 is enriched in the …	Enriched in germ line, intestine and NSM according to proteomic study, tiling array and RNA-seq. Affected by clk-1, cyc-1, lin-15B, wdr-23, nhr-8, eat-2, gld-1, let-7, emr-1, lem-2, wrn-1, daf-2, htz-1, npr-1, cox-5B, jmjd-3.1, jmjd-1.2, hyl-2, hsf-1, mir-60, let-418, chd-3, skn-1, mir-34, pgl-1, pgl-3, glh-4, glh-1, vgln-1, emb-4, sma-2, sma-4, elt-2, dcr-1, alg-1, dpy-9, dpy-10, osm-8, mir-243,…
WBGene00003772	nlr-1	F20B10.1	IV 5.769948	anal depressor muscle, g1AL, g1AR, g1P, g2L, g2R, head neuron, nervous system, Pharyngeal gland cell, pharyngeal muscle cell, pharynx, RIS	adult Ce, L1 larva Ce, L2 larva Ce, L3 larva Ce, L4 larva Ce, larva Ce	WBPaper00037763(pmid21055481), WBPaper00038491(pmid21647448)	N.A.	nlr-1 is an ortholog of human CNTNAP3 (contactin associated protein-like 3), CNTNAP5 (contactin associated protein like 5), CNTNAP1 (contactin associated protein 1), CNTNAP3B (contactin associated protein-like 3B), CNTNAP4 (contactin associated protein like 4) and CNTNAP2 (contactin associated protein-like 2)\; nlr-1 is predicted to have calcium ion binding activity, based on protein domain infor…	Enriched in PVD, OLL, AVE, GABAergic neuron, NSM, male-specific, neuron, AVG, RIM, PVC, AVA, AVD and DD neuron according to microarray, tiling array and RNA-seq. Affected by cyc-1, sma-2, sma-4, daf-12, prg-1, ubc-9, gld-2, csr-1, swsn-2.2, npr-1, let-418, chd-3, unc-39, pgl-1, pgl-3, glh-4, glh-1, lir-3, alg-1, lin-22, smg-2, sir-2.1, dcr-1, ain-2, slr-2, fbf-1, ash-2, cdk-4, cyd-1, mir-35 and d…
WBGene00009957	F53B2.8	F53B2.8	IV 6.013222	N.A.	N.A.	N.A.	N.A.	Tiling array and RNA sequencing studies indicate that F53B2.8 is enriched in the intestine and muscle cell.	Enriched in intestine and muscle cell according to tiling array and RNA-seq. Affected by cyc-1, lin-15B, hpl-2, nhr-114, wdr-23, eat-2, bar-1, ubc-9, gld-2, clk-1, daf-2, elt-2, glp-1, mdt-15, npr-1, jmjd-1.2, hyl-2, hsf-1, rbr-2, mir-60, let-418, chd-3, daf-16, dpy-21, mir-34, hrp-2, cebp-1, pgl-1, pgl-3, glh-4, glh-1, mir-35, ash-2, hrde-1, morc-1, vit-2, alg-1, alg-2, alg-5, sid-3, sta-1, sma-…
WBGene00001820	ham-1	F53B2.6	IV 6.017510	anal region, body wall, developing hermaphrodite gonad, digestive tract, germ line, gonad, head, head ganglion, head neuron, hermaphrodite gonad, intestinal cell, intestine, midbody, nerve ring, neuroblast, somatic gonad, tail, vulva	1.5-fold embryo Ce, bean embryo Ce, comma embryo Ce, enclosing embryo Ce, gastrulating embryo Ce	WBPaper00001105(pmid3200316), WBPaper00001501(pmid1538764), WBPaper00002475(pmid8647436), WBPaper00002607(pmid8951066), WBPaper00006354(pmid14627726), WBPaper00026623(pmid15979607), WBPaper00027680(pmid16774992), WBPaper00029135(pmid17322398), WBPaper00031910(pmid18505863), WBPaper00044057(pmid23946438), WBPaper00044937(pmid24589937), WBPaper00046563(pmid25790851), WBPaper00049026(pmid26703426), …	ham-1 encodes a novel protein with a winged helix DNA-binding motif\; ham-1 is required for the asymmetric divisions of several neuroblasts in the developing embryo and may influence their spindle position\; ham-1 mutations also exhibit HSN motor neuron migration defects\; HAM-1 interacts with itself in a yeast two-hybrid screen and observations suggest that its multimerization is required for it…	ham-1 is an ortholog of human STOX1 (storkhead box 1) and STOX2 (storkhead box 2)\; ham-1 is involved in asymmetric neuroblast division and functions in asymmetric protein localization involved in cell fate determination, neuron migration and positive regulation of transcription by RNA polymerase II\; ham-1 exhibits transcriptional activator activity, RNA polymerase II transcription regulatory re…	Enriched in DA neuron, VA neuron, gon_male_dtc posterior, gon_male_dtc anterior, Z1.p, Z4.a and PLM according to tiling array and RNA-seq. Affected by pal-1, cyc-1, rsr-2, prg-1, htz-1, lin-35, daf-2, jmjd-3.1, hsf-1, rbr-2, mir-60, dpy-21, pgl-1, pgl-3, glh-4, glh-1, alg-1, alg-2, sma-2, sma-4, cox-5B, rrf-2, dcr-1, slr-2, osm-11, ash-2, crh-1, tax-6, daf-19, nuo-6 and eat-2 according to microar…
WBGene00015274	N.A.	N.A.	N.A.	N.A.	N.A.	N.A.	N.A.	N.A.	N.A.
WBGene00006815	unc-83	W01A11.3	V -0.105154	anal depressor muscle, body wall musculature, hyp7 syncytium, intestine, P1, P2, P3, P4, P5, P6, P7, P8, P9, P10, P11, P12, pharynx, reproductive system, uterus, vulval muscle	adult Ce, embryo Ce, L1 larva Ce, L2 larva Ce, L3 larva Ce, L4 larva Ce, larva Ce	WBPaper00000496(pmid7262539), WBPaper00000500(pmid7014288), WBPaper00000608(pmid17246100), WBPaper00000672(pmid6586368), WBPaper00002837(pmid9216999), WBPaper00003628(pmid10375507), WBPaper00004408(pmid11063687), WBPaper00005041(pmid11748251), WBPaper00005053(pmid11748140), WBPaper00005172(pmid11907270), WBPaper00027107(pmid16481402), WBPaper00034728(pmid19605495), WBPaper00035039(pmid19638405), …	unc-83 encodes a KASH domain-containing transmembrane protein\; during development, UNC-83 is required for nuclear migrations in P cells, hyp7 hypodermal precursors, and intestinal cells and thus, for ventral nerve cord development, locomotion, and vulval formation\; specifically, UNC-83 functions to recruit kinesin and dynein motor complexes to the nuclear envelope to regulate the directionality…	unc-83 is involved in locomotion, nervous system development, nuclear migration, oviposition, regulation of cell migration and vulval development\; unc-83 exhibits dynein light chain binding activity\; unc-83 is expressed in the pharynx, anal depressor muscle, P12, P11, hyp7 syncytium, reproductive system, intestine, body wall musculature, P1, P2, P3, P4, P5, P6, P7, P8, P9, and the P10\; unc-83 …	Enriched in intestine, PVD and OLL according to Chronogram analysis, microarray and tiling array. Affected by cyc-1, daf-16, sma-2, sma-4, wdr-23, cox-5B, jmjd-3.1, jmjd-1.2, daf-2, pgl-1, pgl-3, glh-4, glh-1, ash-2, emb-4, lin-22, dcr-1, slr-2, dpy-9, dpy-10, octr-1 and tdp-1 according to microarray, tiling array and RNA-seq. Affected by Rotenone, Zidovudine, fluoranthene, Chlorpyrifos, Diazinon…
WBGene00022847	ZK1055.6	ZK1055.6	V 0.109726	N.A.	N.A.	N.A.	N.A.	Microarray and RNA sequencing studies indicate that ZK1055.6 is affected by Aldicarb, Methylmercuric chloride, Zidovudine, Resveratrol, Cry5B, Humic substances, and Sirolimus\; microarray, tiling array, and RNA sequencing studies indicate that ZK1055.6 is enriched in the coelomocytes, Z4, Z1, and intestine and in the PVD, OLL, AVA, and AFD neurons.	Enriched in PVD, OLL, AVA, coelomocyte, Z4, Z1, AFD and intestine according to microarray, tiling array and RNA-seq. Affected by cyc-1, lin-15B, wdr-23, nhr-8, wrn-1, daf-2, glp-1, jmjd-3.1, jmjd-1.2, mir-60, dpy-21, mir-34, pgl-1, pgl-3, glh-4, glh-1, mir-35, vit-2, emb-4, smg-2, elt-2, elt-7, sir-2.1, dcr-1, ahr-1, dpy-9, dpy-10, fbf-1, mir-243, tax-6, spg-7, nasp-1, isp-1, nuo-6, lin-35, hsp-6…
WBGene00022848	ZK1055.7	ZK1055.7	V 0.110227	N.A.	N.A.	N.A.	N.A.	ZK1055.7 is involved in innate immune response[HEP].	Enriched in intestine, muscle cell and AFD according to RNA-seq and microarray. Affected by cyc-1, lin-15B, wdr-23, prp-8, nhr-8, daf-2, gld-1, let-7, tatn-1, wrn-1, glp-1, mdt-15, ham-3, npr-1, jmjd-1.2, hsf-1, mir-60, kgb-1, mir-34, daf-12, daf-16, pgl-1, pgl-3, glh-4, glh-1, mir-35, morc-1, vit-2, emb-4, sma-2, sma-4, elt-2, elt-7, sir-2.1, dcr-1, rde-4, dpy-10, mir-243, tax-6, tdp-1, alg-1, t…
WBGene00003844	odc-1	K11C4.4	V 0.451359	intestine, male gonad	adult Ce, all stages Ce, elongating embryo Ce, enclosing embryo Ce, fully-elongated embryo Ce, gastrulating embryo Ce, L1 larva Ce, L2 larva Ce, L3 larva Ce, L4 larva Ce	WBPaper00001784(pmid8395047), WBPaper00002194(pmid7498733), WBPaper00003161(pmid9657970), WBPaper00035239(pmid19762559), WBPaper00038491(pmid21647448), WBPaper00046884(pmid26032421)	odc-1 encodes ornithine decarboxylase, the first enzyme of polyamine biosynthesis that catalyzes the conversion of ornithine to putrescine\; ODC-1 is required for development when animals are deprived of exogenous polyamines, which are required for oogenesis and completion of embryogenesis\; in addition,ODC-1 may contribute to male fertility\; ODC-1 activity is detectable at all developmental sta…	odc-1 is an ortholog of human AZIN1 (antizyme inhibitor 1), Odc1 (ornithine decarboxylase 1) and AZIN2 (antizyme inhibitor 2)\; odc-1 is predicted to have catalytic activity, based on protein domain information\; odc-1 is expressed in the intestine and the male gonad.	Enriched in PVD, OLL, intestine, AFD and ASER according to microarray, tiling array and RNA-seq. Affected by cyc-1, lin-15B, daf-12, elt-2, swsn-2.2, hpk-1, npr-1, cox-5B, daf-2, daf-16, mir-34, dpy-21, pgl-1, pgl-3, glh-4, glh-1, emb-4, sma-2, sma-4, lin-22, smg-2, pal-1, sir-2.1, lin-14, lin-4, dcr-1, alg-1, dpy-9, dpy-10, osm-8, mir-243, tax-6, octr-1, cdk-4, cyd-1, tbx-2, nasp-1, hyl-1 and la…
WBGene00022396	Y97E10AR.1	Y97E10AR.1	V 1.000523	N.A.	N.A.	N.A.	N.A.	RNA sequencing and microarray studies indicate that Y97E10AR.1 is affected by 1-methylnicotinamide, Methylmercuric chloride, Sesamin, Zidovudine, Quercetin, Paraquat, Colistin, adsorbable organic bromine compounds, Sirolimus, and Allantoin\; tiling array, RNA sequencing, and microarray studies indicate that Y97E10AR.1 is enriched in the intestine and in neurons including the DA and VA neurons.	Enriched in DA neuron, VA neuron, neuron and intestine according to tiling array, RNA-seq and microarray. Affected by cyc-1, fer-1, lin-39, lin-15B, daf-12, eat-2, csr-1, ubc-9, wrn-1, daf-2, npr-1, cox-5B, jmjd-3.1, jmjd-1.2, hsf-1, elli-1, dpy-21, pgl-1, pgl-3, glh-4, glh-1, alg-1, alg-2, emb-4, ahr-1, fbf-1, mir-35 and isp-1 according to microarray, RNA-seq and tiling array. Affected by 1-meth…
WBGene00002215	klc-2	C18C4.10	V -1.484523	anal depressor muscle, dorsal nerve cord, head neuron, muscle cell, nerve ring, nervous system, neuron, pharynx, preanal ganglion, retrovesicular ganglion, tail neuron, ventral cord neuron, ventral nerve cord	adult Ce, larva Ce	WBPaper00001988(pmid8046755), WBPaper00024617(pmid15563606), WBPaper00025176(pmid15883196), WBPaper00026866(pmid16236031), WBPaper00034728(pmid19605495), WBPaper00035598(pmid20005871), WBPaper00038491(pmid21647448), WBPaper00045517(pmid25035490), WBPaper00053990(pmid21556146)	klc-2 encodes a kinesin light chain\; klc-2 is required for transport and localization of synaptic vesicles to presynaptic terminals\; in addition, klc-2 is required for normal translocation of the meiotic spindle to the oocyte cortex\; KLC-2 physically interacts with UNC-116\/kinesin heavy chain (KHC) and with UNC-16 and UNC-14, suggesting that it regulates vesicular transport by mediating the a…	klc-2 is an ortholog of human RP11-73M18.2 and members of the TTC (Tetratricopeptide repeat domain containing) family including KLC3\; klc-2 is involved in axon extension, establishment of meiotic spindle localization, locomotion, nematode larval development, polar body extrusion after meiotic divisions and synaptic vesicle transport\; klc-2 exhibits kinesin binding activity and is predicted to h…	Enriched in PVD, OLL, PLM, I5 neuron, DA neuron, SAB, retrovesicular ganglion and neuron according to microarray and RNA-seq. Affected by cyc-1, daf-12, wdr-23, gld-1, let-7, emr-1, lem-2, cox-5B, jmjd-3.1, jmjd-1.2, mes-2, mes-6, cebp-1, pgl-1, pgl-3, glh-4, glh-1, sma-4, sir-2.1, ain-1, spr-5 and tdp-1 according to microarray, tiling array, RNA-seq and proteomic study. Affected by aldicarb, Chl…
WBGene00003637	nhr-47	C24G6.4	V -1.758366	head neuron, intestine, Pharyngeal gland cell, pharynx, seam cell, spermatheca, tail neuron, ventral nerve cord	1.5-fold embryo Ce, 2-fold embryo Ce, 3-fold embryo Ce, adult Ce, comma embryo Ce, fully-elongated embryo Ce, L1 larva Ce, L2 larva Ce, L3 larva Ce, L4 larva Ce, larva Ce	WBPaper00026592(pmid21676746), WBPaper00031487(pmid18245826), WBPaper00035155(pmid19714217), WBPaper00041373(pmid22863779), WBPaper00041967(pmid23347407)	nhr-47 is predicted to encode a nuclear hormone receptor (NHR)\; gene expression of nhr-47 appears to be induced upon exposure of worm cultures to estradiol.	nhr-47 is predicted to have DNA-binding transcription factor activity, sequence-specific DNA binding activity, steroid hormone receptor activity, and zinc ion binding activity, based on protein domain information\; nhr-47 is expressed in the pharynx, spermatheca, intestine, ventral nerve cord, head neurons, and the tail neurons.	Enriched in body wall musculature, vulval muscle, ventral nerve cord, nerve ring, dorsal nerve cord, somatic neuron, tail neuron, lateral nerve cord, pharynx, AVA, BAG, hypodermis, intestine, ASER, germ line and neuron according to Chronogram analysis, tiling array, RNA-seq and microarray. Affected by cid-1, daf-12, mes-2, mes-4, eat-2, gld-2, gld-4, set-2, htz-1, mes-6, pgl-1, pgl-3, glh-4, glh-…
WBGene00006760	unc-23	H14N18.1	V 1.863304	anal depressor muscle, body wall musculature, excretory canal, H cell, hypodermal cell, hypodermis, muscle cell, neuron, pharyngeal cell, pharyngeal muscle cell, pharynx, touch receptor neuron, vulva	1.5-fold embryo Ce, 2-fold embryo Ce, 3-fold embryo Ce, adult Ce	WBPaper00000031(pmid4366476), WBPaper00000387(pmid4351805), WBPaper00000461(pmid7190524), WBPaper00000536(pmid7199049), WBPaper00000608(pmid17246100), WBPaper00000611(pmid6302275), WBPaper00001416(pmid1716965), WBPaper00001474(pmid1752418), WBPaper00001563(pmid1321065), WBPaper00001615(pmid1427037), WBPaper00001854(pmid8138152), WBPaper00003943(pmid10683173), WBPaper00026967(pmid16326954), WBPape…	unc-23 encodes a protein with similarity to the BAG2 (BCL2 AnthaGene) protein that functions to negatively regulate proteosomal degradation by the E3 ubiquitin ligase and Hsp70 co-chaperone CHIP (Carboxyl-terminus of Hsp70 Interacting Protein)\; in C. elegans, unc-23 is required for proper attachment of the anterior body wall musculature to the overlying hypodermis.	unc-23 is an ortholog of human BAG2 (BCL2 associated athanogene 2)\; unc-23 is involved in muscle attachment\; unc-23 exhibits heat shock protein binding activity and is predicted to have adenyl-nucleotide exchange factor activity and chaperone binding activity, based on protein domain information\; unc-23 is expressed in the muscle cell, pharynx, hypodermis, nervous system, excretory canal, body…	Enriched in PVD, OLL, hypodermis, muscle cell, PLM and intestine according to microarray, tiling array and RNA-seq. Affected by cyc-1, daf-16, lin-15B, daf-12, emr-1, lem-2, htz-1, cox-5B, jmjd-3.1, jmjd-1.2, hsf-1, mir-34, pgl-1, pgl-3, glh-4, glh-1, hrde-1, alg-1, sma-2, sma-4, elt-2, elt-7, sir-2.1, dcr-1, dpy-9, dpy-10, daf-19, tdp-1, mir-35, ain-2, lin-35 and daf-2 according to microarray, t…
WBGene00004130	ketn-1	F54E2.3	V -13.069290	anal depressor muscle, body wall musculature, male gonad, muscle cell, pharyngeal muscle cell, pharynx, reproductive system, vulva, vulval muscle	adult Ce, larva Ce, postembryonic Ce	WBPaper00002036(pmid7929573), WBPaper00003940(pmid10669599), WBPaper00026596(pmid15781453), WBPaper00027069(pmid16453162), WBPaper00027210(pmid16597697), WBPaper00029138(pmid17326220), WBPaper00032968(pmid19261811), WBPaper00038491(pmid21647448), WBPaper00049490(pmid27067626)	ketn-1 encodes an ortholog of kettin (in D. melanogaster, SALLIMUS), an invertebrate isoform or paralog of titin\; ketn-1 is transcriptionally upregulated two-fold by hypoxia, requires both HIF-1 and VHL-1 for this induction, and contains three predicted HIF-1 binding sites in its predicted 5' regulatory region\; ketn-1's induction by hypoxia correlates with upregulation of other genes required f…	ketn-1 exhibits actin filament binding activity\; ketn-1 is expressed in the muscle cell, pharynx, reproductive system, and the body wall musculature\; ketn-1 is localized to the I band.	Enriched in pharynx, germ line, body wall musculature, vulval muscle, ventral nerve cord, nerve ring, dorsal nerve cord, somatic neuron, tail neuron, lateral nerve cord, body wall muscle cell, hermaphrodite-specific and muscle cell according to microarray, proteomic study, Chronogram analysis and tiling array. Affected by cyc-1, cid-1, daf-16, nhr-114, prp-8, gld-1, let-7, emr-1, lem-2, tdp-1, da…
WBGene00016539	madd-2	C39F7.2	V -19.847561	Anchor cell, AVM, body wall musculature, head neuron, hmc, HSNL, HSNR, hypodermis, intestinal cell, muscle cell, nervous system, neuron, PVM, R1, R2, R3, R4, R5, R6, R7, R8, R9, reproductive system, SDQL, SDQR, spermatheca, tail neuron, uterine pi cell, ventral uterine precursor, vulva, vulval muscle, vulval muscle, type 2	adult Ce, elongating embryo Ce, fully-elongated embryo Ce, L1 larva Ce, L2 larva Ce, L3 larva Ce, L4 larva Ce, larva Ce	WBPaper00027335(pmid16624900), WBPaper00032907(pmid19211675), WBPaper00036484(pmid20627077), WBPaper00036485(pmid20627078), WBPaper00038152(pmid21338947), WBPaper00038491(pmid21647448), WBPaper00041779(pmid23201576), WBPaper00045646(pmid25154398), WBPaper00045955(pmid25359212)	madd-2 encodes a protein containing RBCC\/TRIM, fibronectin type III, and SPRY domains that is the sole C. elegans member of the C1 subfamily of tripartite motif (TRIM) proteins and is homologous to mammalian TRIM9, TRIM67, and MID1\/TRIM18, mutations in which result in Opitz G\/BBB syndrome, a congenital malformation disorder affecting ventral midline structures and resulting in mental retardati…	madd-2 is an ortholog of human Trim9 (tripartite motif containing 9) and TRIM67 (tripartite motif containing 67)\; madd-2 is involved in cell projection assembly, dorsal\/ventral axon guidance and protein ubiquitination\; madd-2 exhibits protein homodimerization activity, signaling receptor binding activity, and ubiquitin-protein transferase activity and is predicted to have zinc ion binding acti…	Enriched in pharynx, intestine, neuron, muscle cell and body wall musculature according to microarray, Chronogram analysis and RNA-seq. Affected by cyc-1, daf-16, sma-2, sma-4, emr-1, lem-2, ubc-9, gld-2, wrn-1, daf-2, unc-75, hsf-1, pgl-1, pgl-3, glh-4, glh-1, hrde-1, emb-4, ain-1, ain-2, octr-1, hcf-1, sir-2.1, isp-1 and nuo-6 according to microarray, tiling array and RNA-seq. Affected by 1-met…
WBGene00022644	dod-19	ZK6.10	V -19.996500	N.A.	N.A.	WBPaper00005976(pmid12845331), WBPaper00028482(pmid16968778), WBPaper00028789(pmid17096597), WBPaper00037777(pmid21070894), WBPaper00040116(pmid21858156)	N.A.	dod-19 is involved in innate immune response[HEP].	Enriched in intestine and pharyngeal muscle cell according to tiling array, RNA-seq and microarray. Affected by hda-1, cyc-1, cid-1, ung-1, lin-15B, hpl-2, eat-2, daf-2, rsks-1, emr-1, lem-2, ZK1236.1, prg-1, fbf-1, clk-1, aak-2, crtc-1, elt-2, glp-1, mdt-15, daf-16, ham-3, npr-1, jmjd-3.1, jmjd-1.2, hyl-2, hsf-1, let-418, chd-3, flp-6, skn-1, skr-1, skr-2, dpy-21, mir-34, pgl-1, pgl-3, glh-4, gl…
WBGene00019237	H24G06.1	H24G06.1	V 2.021995	N.A.	N.A.	WBPaper00038491(pmid21647448)	N.A.	H24G06.1 is an ortholog of human WDR62 (WD repeat domain 62)\; RNA sequencing and microarray studies indicate that H24G06.1 is affected by Rotenone, Zidovudine, Resveratrol, Quercetin, Hydrolyzable Tannins, single-walled carbon nanotubes, Paraquat, Colistin, Allantoin, and Sirolimus\; microarray studies indicate that H24G06.1 is enriched in the PVD and OLL neurons.	Enriched in PVD and OLL according to microarray. Affected by cyc-1, daf-16, egl-5, wdr-23, eat-2, emr-1, lem-2, bar-1, jmjd-3.1, let-418, chd-3, mir-34, pgl-1, pgl-3, glh-4, glh-1, emb-4, sma-2, sma-4, sir-2.1, ain-1, dpy-9, dpy-10, octr-1, tdp-1, isp-1 and nuo-6 according to microarray, tiling array and RNA-seq. Affected by Rotenone, Zidovudine, resveratrol, Quercetin, Hydrolyzable Tannins, sing…
WBGene00001915	his-41	C50F4.5	V 2.048117	intestine	adult Ce, larva Ce	WBPaper00025088(pmid15837805), WBPaper00038491(pmid21647448)	his-41 encodes an H2B histone.	his-41 is an ortholog of members of the human Histones family including HIST1H2BK\; his-41 is predicted to have DNA binding activity and protein heterodimerization activity, based on protein domain information\; his-41 is expressed in the intestine.	Enriched in dopaminergic neuron, hypodermis, NSM, neuron, AFD, ASER, PLM, intestine and body wall musculature according to tiling array, RNA-seq and microarray. Affected by cid-1, daf-16, sma-2, sma-4, emr-1, lem-2, set-2, wdr-5.1, cox-5B, jmjd-3.1, jmjd-1.2, let-418, chd-3, mir-34, glp-1, pgl-1, pgl-3, glh-4, glh-1, sir-2.1, dcr-1, ain-1, alg-1, mir-243, gld-1, cye-1, cdk-2, tdp-1, mir-35, ain-2…
WBGene00006777	unc-41	C27H6.1	V 2.223392	cholinergic neuron, DD neuron, dorsal nerve cord, GABAergic neuron, nerve ring, nervous system, VD neuron, ventral cord neuron, ventral nerve cord	adult Ce, larva Ce	WBPaper00000031(pmid4366476), WBPaper00000318(pmid669254), WBPaper00000461(pmid7190524), WBPaper00000608(pmid17246100), WBPaper00001218(pmid N.A.), WBPaper00001416(pmid1716965), WBPaper00001443(pmid1945043), WBPaper00001738(pmid8500652), WBPaper00002007(pmid8035172), WBPaper00002195(pmid7498734), WBPaper00002341(pmid8601480), WBPaper00002590(pmid8901627), WBPaper00004907(pmid11598180), WBPaper000…	unc-41 encodes an ortholog of Drosophila STONED B (STNB) required for normal locomotion\; a beta-strand in the mu-adaptin-like domain of UNC-41 binds the C2A domain of SNT-1, and this binding is required for SNT-1 endocytosis, punctate localization of UNC-41 in neurons, and transgenic rescue of unc-41(e268) animals\; UNC-41 is also required for normal secretion of EGL-17 from P6.p cells, and for …	unc-41 is an ortholog of human STON2 (stonin 2) and STON1 (stonin 1)\; unc-41 is involved in positive regulation of locomotion\; unc-41 is expressed in the nervous system\; unc-41 is localized to the synapse.	Enriched in GABAergic neuron, ventral nerve cord, body wall musculature, vulval muscle, nerve ring, dorsal nerve cord, somatic neuron, tail neuron, lateral nerve cord, pharynx, PVD, OLL, DA neuron, VA neuron, neuron, AVA, dopaminergic neuron, NSM, HOB, IL2 neuron, CEM, ray neuron type B, AFD, I5 neuron, SAB, retrovesicular ganglion and DD neuron according to microarray, Chronogram analysis, tilin…
WBGene00010177	F57A8.1	F57A8.1	V 2.237545	Cell	adult Ce, elongating embryo Ce, embryo Ce, fully-elongated embryo Ce, L1 larva Ce, L2 larva Ce, L3 larva Ce, L4 larva Ce	N.A.	N.A.	F57A8.1 is expressed widely.	Enriched in PVD, OLL, DA neuron, VA neuron, dopaminergic neuron, NSM and neuron according to microarray, tiling array and RNA-seq. Affected by daf-16, daf-12, wdr-23, clk-1, htz-1, cox-5B, jmjd-3.1, jmjd-1.2, mes-2, mes-6, let-418, chd-3, hlh-30, pgl-1, pgl-3, glh-4, glh-1, alg-1, emb-4, sma-2, sma-4, lin-22, dcr-1, ain-2, slr-2, nuo-6 and lin-35 according to tiling array, RNA-seq and microarray.…
WBGene00017467	F14F9.4	F14F9.4	V -2.485563	N.A.	N.A.	N.A.	N.A.	Microarray and RNA sequencing studies indicate that F14F9.4 is affected by Hydrogen sulfide, Methylmercuric chloride, Rotenone, Juglone, 4-bromodiphenyl ether, Cadmium Chloride, Progesterone, Cry5B, Quercetin, Humic substances, Copper sulfate, Colistin, and Dafa#1\; RNA sequencing studies indicate that F14F9.4 is enriched in the gon_male_dtc posterior, gon_male_dtc anterior, Z1.p, Z4.a, Z4, Z1, i…	Enriched in gon_male_dtc posterior, gon_male_dtc anterior, Z1.p, Z4.a, Z4, Z1, intestine and muscle cell according to RNA-seq. Affected by daf-16, hpl-2, wdr-23, emr-1, lem-2, blmp-1, clk-1, ash-2, csr-1, swsn-2.2, npr-1, cox-5B, hsf-1, rbr-2, mir-34, pgl-1, pgl-3, glh-4, glh-1, sma-4, lin-22, mir-71, elt-7, elt-2, mut-2, dcr-1, zip-2, mir-243, tax-6, octr-1, nasp-1, pmk-1, lin-35, hyl-1 and lagr…
WBGene00007799	nrx-1	C29A12.4	V 2.822306	GABAergic neuron, nervous system, neuron, ventral cord neuron	adult Ce, L1 larva Ce, L2 larva Ce, L3 larva Ce, L4 larva Ce	WBPaper00030810(pmid17592521), WBPaper00035163(pmid19718034), WBPaper00035492(pmid19927169), WBPaper00037763(pmid21055481), WBPaper00038491(pmid21647448), WBPaper00041217(pmid22723984), WBPaper00041363(pmid22859820), WBPaper00042347(pmid23638761), WBPaper00046709(pmid25917682), WBPaper00046868(pmid26028574), WBPaper00048837(pmid26575289), WBPaper00051441(pmid28669545), WBPaper00053023(pmid2887949…	nrx-1 encodes the C. elegans ortholog of neurexins, presynaptic transmembrane neural adhesion molecules that contain extracellular laminin and EGF domains and play a critical role in synaptic development\; genetic analyses suggest that nrx-1 may play a role in regulation of adult lifespan\; nrx-1 expression is controlled by daf-2 and daf-16.	nrx-1 is an ortholog of human NRXN1 (neurexin 1), NRXN2 (neurexin 2) and NRXN3 (neurexin 3)\; nrx-1 is involved in negative regulation of receptor clustering\; nrx-1 is expressed in the nervous system\; nrx-1 is localized to the presynaptic active zone.	Enriched in PVD, OLL, FLP, NSM, neuron, ASER, PLM, DA neuron and body wall musculature according to microarray and RNA-seq. Affected by cyc-1, sma-2, sma-4, eat-2, tatn-1, prg-1, wdr-5.1, jmjd-3.1, jmjd-1.2, unc-75, let-418, chd-3, mir-34, pgl-1, pgl-3, glh-4, glh-1, alg-2, lin-22, ins-11, ain-1, ain-2, alg-1, mir-35 and let-60 according to microarray and RNA-seq. Affected by hydrogen sulfide, st…
WBGene00008922	F17C11.11	F17C11.11	V 2.832720	N.A.	N.A.	N.A.	N.A.	RNA sequencing and microarray studies indicate that F17C11.11 is affected by 1-methylnicotinamide, Tunicamycin, Levamisole, Zidovudine, Cadmium, Cry5B, Humic substances, Copper sulfate, Colistin, and Ag nanoparticles\; RNA sequencing and microarray studies indicate that F17C11.11 is enriched in the intestine and body wall musculature and in the NSM and AFD neurons.	Enriched in NSM, AFD, intestine and body wall musculature according to RNA-seq and microarray. Affected by cyc-1, lin-15B, daf-12, hpl-2, emr-1, lem-2, lin-35, npr-1, hsf-1, rbr-2, let-418, chd-3, dpy-21, kgb-1, mir-34, pgl-1, pgl-3, glh-4, glh-1, ash-2, morc-1, alg-1, alg-5, emb-4, sma-2, lin-22, elt-7, elt-2, dcr-1, ain-1, ain-2, spr-5, mir-243, octr-1, cdk-4, cyd-1, tdp-1, spg-7, tbx-2, nasp-1…
WBGene00021977	Y58A7A.3	Y58A7A.3	V -2.866567	N.A.	N.A.	WBPaper00035429(pmid19879883)	N.A.	RNA sequencing and microarray studies indicate that Y58A7A.3 is affected by Ethanol, 1-methylnicotinamide, Methylmercuric chloride, D-glucopyranose, Levamisole, Zidovudine, Deoxyglucose, Cry5B, Quercetin, Humic substances, Colistin, and Dafa#1\; tiling array and RNA sequencing studies indicate that Y58A7A.3 is enriched in the hypodermis, Z4, Z1, amphid sheath cell, and intestine and in the AFD an…	Enriched in hypodermis, Z4, Z1, amphid sheath cell, AFD, ASER and intestine according to tiling array and RNA-seq. Affected by cyc-1, lin-15B, hpl-2, atfs-1, spg-7, prp-8, bar-1, blmp-1, hlh-30, aak-2, crtc-1, glp-1, mdt-15, hpk-1, daf-16, daf-2, npr-1, cox-5B, hsf-1, chd-3, cec-4, dpy-21, kgb-1, mir-34, pgl-1, pgl-3, glh-4, glh-1, mir-35, morc-1, vit-2, alg-1, alg-5, emb-4, sma-2, sma-4, lin-22,…
WBGene00010742	K10D6.2	K10D6.2	V 2.970443	ADLL, ADLR, ASEL, ASER, ASIL, ASIR, ASJL, ASJR, ASKL, ASKR, hypodermis, inner labial neuron, OLLL, OLLR, OLQDL, OLQDR, OLQVL, OLQVR, PHBL, PHBR, URXL, URXR	N.A.	N.A.	K10D6.2 encodes three isoforms of a claudin homolog that may be required for normal cohesion of apical junctions in epithelia\; K10D6.2A-C are worm-specific, with obvious homologs only in C. elegans\; K10D6.2A-C are required for embryonic viability in mass RNAi assays\; claudins are integral membrane proteins with four transmembrane sequences that are found in mammalian tight junctions (TJs), ind…	K10D6.2 is an ortholog of human EMP3 (epithelial membrane protein 3), EMP2 (epithelial membrane protein 2), EMP1 (epithelial membrane protein 1), PMP22 (peripheral myelin protein 22), NKG7 (natural killer cell granule protein 7), ODF4 (outer dense fiber of sperm tails 4), TMEM202 (transmembrane protein 202), LIM2 (lens intrinsic membrane protein 2), CLDND2 (claudin domain containing 2), GSG1L2 (G…	Enriched in dopaminergic neuron, hypodermis and PLM according to tiling array, RNA-seq and proteomic study. Affected by cyc-1, fer-1, sma-2, sma-4, eat-2, emr-1, lem-2, tdp-1, daf-2, bar-1, tcer-1, jmjd-3.1, jmjd-1.2, dop-1, hsf-1, dpy-21, mir-34, elli-1, daf-12, daf-16, pgl-1, pgl-3, glh-4, glh-1, hrde-1, alg-1, alg-2, emb-4, dcr-1, dpy-9, dpy-10, osm-8, fbf-1, mir-243, tax-6, octr-1 and nuo-6 a…
WBGene00012825	Y43F8C.3	Y43F8C.3	V 22.572889	N.A.	N.A.	N.A.	N.A.	RNA sequencing and microarray studies indicate that Y43F8C.3 is affected by 1-methylnicotinamide, Tunicamycin, Zidovudine, Resveratrol, and Atrazine\; tiling array, RNA sequencing, and microarray studies indicate that Y43F8C.3 is enriched in the ventral nerve cord, intestine, and male-specific tissues and in neurons including the DA, VA, and NSM neurons.	Enriched in DA neuron, VA neuron, ventral nerve cord, NSM, male-specific, neuron and intestine according to tiling array, RNA-seq and microarray. Affected by cyc-1, daf-12, wdr-23, eat-2, ubc-9, clk-1, wdr-5.1, daf-2, htz-1, lin-35, ham-3, daf-16, npr-1, cox-5B, jmjd-3.1, hsf-1, let-418, chd-3, mir-34, pgl-1, pgl-3, glh-4, glh-1, emb-4, sma-2, sma-4, sir-2.1, ain-2, spr-5 and nhr-25 according to …
WBGene00006786	unc-51	Y60A3A.1	V 24.432610	body wall musculature, DD neuron, HSNL, HSNR, neuron, pharyngeal muscle cell, VD neuron	adult Ce, all stages Ce, embryo Ce, L1 larva Ce, L2 larva Ce, L3 larva Ce, L4 larva Ce	WBPaper00000031(pmid4366476), WBPaper00000365(pmid240872), WBPaper00000461(pmid7190524), WBPaper00000464(pmid7402460), WBPaper00000484(pmid7203008), WBPaper00000608(pmid17246100), WBPaper00000635(pmid11813735), WBPaper00000793(pmid3928418), WBPaper00001105(pmid3200316), WBPaper00001345(pmid1701874), WBPaper00001435(pmid18161589), WBPaper00001499(pmid1739461), WBPaper00001576(pmid1516818), WBPaper…	unc-51 encodes a serine\/threonine protein kinase orthologous to Saccharomyces cerevisiae autophagy protein Atg1p and the vertebrate ULK proteins\; unc-51 is required for axon outgrowth along the anterior-posterior axis and sex myoblast migration\; in regulating axon outgrowth, UNC-51 functions together with the VAB-8 kinesin-like protein and UNC-14, both of which physically interact with, and ar…	unc-51 is an ortholog of human ULK2 (unc-51 like autophagy activating kinase 2) and ULK1 (unc-51 like autophagy activating kinase 1)\; unc-51 is involved in apoptotic cell clearance, autophagy, axon guidance, cell migration, dauer larval development, determination of adult lifespan, embryo development, nematode male tail tip morphogenesis, programmed cell death, protein autophosphorylation, regul…	Enriched in NSM and neuron according to RNA-seq and microarray. Affected by age-1, sma-2, sma-4, daf-12, cox-5B, jmjd-3.1, jmjd-1.2, osm-9, ifg-1, lmn-1, hlh-30, mir-34, dep-1, pgl-1, pgl-3, glh-4, glh-1, emb-4 and eat-2 according to microarray, tiling array, RNA-seq and proteomic study. Affected by Lithium Chloride, Cry5B and Sirolimus according to microarray and RNA-seq.
WBGene00012850	Y44A6C.1	Y44A6C.1	V 25.035950	N.A.	N.A.	N.A.	N.A.	Microarray studies indicate that Y44A6C.1 is affected by Methylmercuric chloride, Levamisole, Atrazine, Cadmium, Chlorpyrifos, Diazinon, Cry5B, Humic substances, and Sirolimus\; tiling array, RNA sequencing, and microarray studies indicate that Y44A6C.1 is enriched in the muscle cell and in the dopaminergic, AFD, ASER, PLM, RID, and DD neurons.	Enriched in dopaminergic neuron, AFD, ASER, PLM, RID, muscle cell and DD neuron according to tiling array, RNA-seq and microarray. Affected by hlh-30, daf-16, sma-2, sma-4, daf-12, hpl-2, nhr-114, blmp-1, bar-1, ubc-9, csr-1, swsn-2.2, npr-1, jmjd-3.1, jmjd-1.2, set-25, met-2, mir-34, pgl-1, pgl-3, glh-4, glh-1, alg-1, alg-5, fog-2, emb-4, lin-22, lin-14, lin-4, fbf-1, crh-1, tdp-1, tbx-2, nasp-1…
[truncated: 100 more rows]
