# Supplementary material for: Caenorhabditis elegans SET1/COMPASS Maintains Germline Identity by Preventing Transcriptional Deregulation Across Generations
Source: Front Cell Dev Biol. 2020 Sep 22;8:561791. doi: 10.3389/fcell.2020.561791 (PMC7536326; doi:10.3389/fcell.2020.561791)
Supplement: TABLE S3 — Comparison with transcription factors (wTF3.0), LIN-15B activated genes and CEBP-1 targets. Description of transcription factors found in upregulated and downregulated contributors. [file Table_3.XLSX]

## Sheet: Description
sheet "7238": comparison of the 7238 genes analyzed in WCA with wTF3.0, LIN-15B activated genes and CEBP-1 targets
sheet "upregulated contributors": comparison of upregulated contributors with wTF3.0, LIN-15B activated genes and CEBP-1 targets
sheet "downregulated contributors": comparison of downregulated contributors with wTF3.0, LIN-15B activated genes and CEBP-1 targets
sheet "common TF": detailled description of TF found in upregulated ans downregulated contributors

## Sheet: 7238
Gene ID	score WCA	Public Name	Sequence Name	Genetic Map Position	TF (MW) wTF3.0	LIN-15B activated	CEBP-1 targets
WBGene00010661	-0.0736548	tyr-2	K08E3.1	III 21.447330	0	0	0
WBGene00021005	-0.0484323	ule-1	W03F11.1	I -11.018500	0	0	0
WBGene00005552	-0.045866	sri-40	Y27F2A.3	II -8.038589	0	0	0
WBGene00007458	-0.0419627	ule-4	C08F11.11	IV 10.546490	0	0	0
WBGene00013030	-0.0330112	Y49E10.4	Y49E10.4	III 17.376060	0	0	0
WBGene00022822	-0.0310535	ZK813.3	ZK813.3	X -10.340920	0	0	0
WBGene00013306	-0.0302373	Y57G11C.8	Y57G11C.8	IV 12.447340	0	0	0
WBGene00018099	-0.028961	ztf-28	F36F12.8	V -15.962230	1	0	0
WBGene00008378	-0.0279274	ule-3	D1054.11	V 2.778340	0	0	0
WBGene00022688	-0.0264682	math-47	ZK250.5	II -14.114160	0	0	0
WBGene00021704	-0.0259175	Y48G9A.11	Y48G9A.11	III -15.228820	1	0	0
WBGene00013334	-0.0253553	nlp-56	Y57G11C.45	IV 12.447660	0	0	0
WBGene00005223	-0.0242859	srg-66	T05C3.7	V -1.861172	0	0	0
WBGene00020256	-0.0232476	T05C3.6	T05C3.6	V -1.811105	0	0	0
WBGene00000547	-0.0231531	clp-7	Y77E11A.11	IV -18.872110	0	0	0
WBGene00017620	-0.0226494	tofu-2	F20A1.9	V 0.501205	0	0	0
WBGene00022820	-0.0226226	ZK813.1	ZK813.1	X -10.340570	0	0	0
WBGene00018671	-0.0225145	F52C6.14	F52C6.14	II -14.120630	0	0	0
WBGene00013393	-0.0224018	Y62H9A.5	Y62H9A.5	X 6.742610	0	0	0
WBGene00017849	-0.0219798	F27B3.7	F27B3.7	III -1.068500	0	0	0
WBGene00001727	-0.021749	grl-18	T05C3.4	V -1.819074	0	0	0
WBGene00017501	-0.0209171	pud-3	F15E11.15	V -14.874200	0	0	0
WBGene00013394	-0.0207359	ule-5	Y62H9A.6	X 6.742810	0	0	0
WBGene00018335	-0.0200559	F42A9.6	F42A9.6	IV 3.908456	0	0	0
WBGene00010989	-0.0197315	R03D7.2	R03D7.2	II 3.133519	0	0	0
WBGene00000819	-0.019578	csp-1	Y48E1B.13	II 18.639380	0	0	0
WBGene00008377	-0.0194641	D1054.10	D1054.10	V 2.777538	0	0	0
WBGene00019136	-0.0193741	F59H6.5	F59H6.5	II -14.032250	0	0	0
WBGene00020254	-0.0191275	T05C3.2	T05C3.2	V -1.800370	0	0	0
WBGene00017648	-0.0187109	ddo-3	F20H11.5	III -1.061913	0	0	0
WBGene00043068	-0.018674	F32E10.9	F32E10.9	IV 3.356695	0	0	0
WBGene00194906	-0.0184427	Y53C12A.11	Y53C12A.11	II 1.675023	0	0	0
WBGene00021721	-0.0183436	Y49F6B.9	Y49F6B.9	II -6.251439	0	0	0
WBGene00015456	-0.0178076	C04G6.6	C04G6.6	II -2.266161	0	0	0
WBGene00016150	-0.0177507	hint-3	C26F1.7	V 0.875834	0	0	0
WBGene00015538	-0.0174017	sams-3	C06E7.1	IV 2.434578	0	0	0
WBGene00008205	-0.0173818	sams-1	C49F5.1	X 6.795962	0	0	0
WBGene00021236	-0.0171718	pud-1.2	Y19D10B.7	V -14.876400	0	0	0
WBGene00017490	-0.0169086	pud-2.1	F15E11.1	V -14.871600	0	0	0
WBGene00022689	-0.0165127	math-48	ZK250.6	II -14.104000	0	0	0
WBGene00016402	-0.0164226	C34D4.10	C34D4.10	IV 3.289750	0	0	0
WBGene00016565	-0.0160805	C41D11.6	C41D11.6	I -1.281134	0	0	0
WBGene00017499	-0.0159937	pud-1.1	F15E11.13	V -14.871000	0	0	0
WBGene00010185	-0.0158247	F57A10.4	F57A10.4	V 8.796142	0	0	0
WBGene00013537	-0.0158246	Y73F8A.33	Y73F8A.33	IV 14.177870	0	0	0
WBGene00020757	-0.0157945	ucr-2.3	T24C4.1	III -25.523630	0	0	0
WBGene00013024	-0.0157811	cept-2	Y49A3A.1	V 6.242660	0	0	0
WBGene00020761	-0.0157533	T24C4.5	T24C4.5	III -25.530939	0	0	0
WBGene00009511	-0.0156054	F37H8.2	F37H8.2	II 3.339603	0	0	0
WBGene00022587	-0.0156038	ZC317.1	ZC317.1	V -1.865843	0	0	0
WBGene00000975	-0.0155033	dhs-12	K08F4.9	IV 4.541706	0	0	0
WBGene00016627	-0.0154351	C44B7.5	C44B7.5	II 0.129681	0	0	0
WBGene00022590	-0.0153702	ZC317.7	ZC317.7	V -1.867182	0	0	0
WBGene00021418	-0.0153269	Y38F2AL.6	Y38F2AL.6	IV -7.858027	0	0	0
WBGene00014224	-0.015273	mrps-23	ZK1098.7	III 0.577472	0	0	0
WBGene00189951	-0.0151648	linc-29	Y73B6BL.269	IV 3.170780	0	0	0
WBGene00013881	-0.0151044	mans-4	ZC410.3	IV 4.024820	0	0	0
WBGene00010539	-0.0148964	ttr-2	K03H1.4	III 1.234558	0	0	0
WBGene00006740	-0.0148522	ulp-5	K02F2.4	I 1.326006	0	0	0
WBGene00013894	-0.0148417	ZC434.8	ZC434.8	I 4.928867	0	0	0
WBGene00013809	-0.0147666	Y116A8C.33	Y116A8C.33	IV 16.172199	0	0	0
WBGene00000251	-0.0147639	bli-1	C09G5.6	II 3.124157	0	0	0
WBGene00017069	-0.0147611	timm-17B.2	D2096.1	IV 3.757041	0	0	0
WBGene00000144	-0.014711	apc-10	F15H10.3	V 2.547067	0	0	0
WBGene00012237	-0.0145405	W04A8.2	W04A8.2	I 22.010599	0	0	0
WBGene00044213	-0.0145209	Y102A5C.36	Y102A5C.36	V 11.357200	0	0	0
WBGene00012564	-0.014419	fbxa-107	Y37H2A.4	V 14.169460	0	0	0
WBGene00022854	-0.0143316	cin-4	ZK1127.7	II 0.337752	0	0	0
WBGene00016907	-0.0142635	C53H9.2	C53H9.2	I -12.681920	0	0	0
WBGene00020164	-0.0142522	T02G5.4	T02G5.4	II 0.493317	0	0	0
WBGene00021577	-0.0142308	Y46B2A.2	Y46B2A.2	II -15.590760	0	0	0
WBGene00022813	-0.0141586	ZK742.3	ZK742.3	V 0.910796	0	0	0
WBGene00044413	-0.0141007	B0205.12	B0205.12	I 5.064400	0	0	0
WBGene00015014	-0.0140772	bath-24	B0047.3	II -13.946490	0	0	0
WBGene00017500	-0.0139834	pud-2.2	F15E11.14	V -14.875800	0	0	0
WBGene00005153	-0.01393	srf-3	M02B1.1	IV 6.373394	0	0	0
WBGene00022690	-0.0139135	math-49	ZK250.7	II -14.094920	0	1	0
WBGene00000800	-0.0136528	cars-1	Y23H5A.7	I -8.117513	0	0	0
WBGene00010227	-0.0136266	F58A4.2	F58A4.2	III 0.715455	0	0	0
WBGene00008995	-0.0135061	prde-1	F21A3.5	V 8.337970	0	0	0
WBGene00019095	-0.0133957	F59A7.8	F59A7.8	V -16.379641	0	0	0
WBGene00012557	-0.0133613	Y37D8A.19	Y37D8A.19	III 20.206499	0	0	0
WBGene00004179	-0.013337	prg-2	C01G5.2	IV 3.203432	0	0	0
WBGene00018422	-0.0132518	F44E2.9	F44E2.9	III -0.042520	0	0	0
WBGene00019672	-0.0132025	K12B6.8	K12B6.8	V -0.185246	0	0	0
WBGene00000473	-0.0130873	cey-2	F46F11.2	I 0.277059	1	0	0
WBGene00022221	-0.0130531	Y73B3A.20	Y73B3A.20	X -21.387541	0	0	0
WBGene00018118	-0.0130053	F36H12.2	F36H12.2	IV 1.588048	0	0	0
WBGene00017456	-0.0128975	F14D2.8	F14D2.8	II -6.571443	0	0	0
WBGene00006925	-0.0127784	vit-1	K09F5.2	X -1.328854	0	0	0
WBGene00012481	-0.0127133	Y18D10A.11	Y18D10A.11	I 14.154550	0	0	0
WBGene00022335	-0.0127088	Y82E9BR.2	Y82E9BR.2	III -21.848150	0	0	0
WBGene00011219	-0.0127065	srxa-10	R10E11.7	III 1.066907	0	0	0
WBGene00011811	-0.0125893	T16H12.1	T16H12.1	III 1.797821	0	0	0
WBGene00000770	-0.012587	cpb-1	C40H1.1	III 0.405507	0	0	0
WBGene00006374	-0.0125497	syx-4	T01B11.3	IV 3.812683	0	0	0
WBGene00022814	-0.0125247	ZK742.4	ZK742.4	V 0.910857	0	0	0
WBGene00021194	-0.0124381	Y16E11A.2	Y16E11A.2	II -14.076740	0	0	0
WBGene00008534	-0.0123804	F02H6.1	F02H6.1	IV 11.520140	0	0	0
WBGene00020345	-0.012261	T08B2.4	T08B2.4	I 0.882834	0	0	0
WBGene00194706	-0.012214	C53A5.16	C53A5.16	V 6.432826	0	0	0
WBGene00009374	-0.0122135	F34D10.4	F34D10.4	III -4.282078	0	0	0
WBGene00010263	-0.0121274	wago-4	F58G1.1	II 12.486070	0	0	0
WBGene00017796	-0.0120832	F25G6.1	F25G6.1	V 1.473840	0	0	0
WBGene00008580	-0.0119825	dsb-1	F08G5.1	IV 5.914070	0	0	0
WBGene00018020	-0.0119634	F33H12.6	F33H12.6	II -12.357440	0	0	0
WBGene00009182	-0.0118884	F26H11.4	F26H11.4	II 22.967020	0	0	0
WBGene00044493	-0.0118466	Y54G2A.50	Y54G2A.50	IV -6.713964	0	0	0
WBGene00022692	-0.011804	ZK250.9	ZK250.9	II -14.082390	0	0	0
WBGene00000659	-0.0117614	col-84	K12D12.3	II 4.089061	0	0	0
WBGene00022212	-0.0117551	Y73B3A.10	N.A.	N.A.	0	0	0
WBGene00004954	-0.0117332	spd-3	H34C03.1	IV 3.228709	0	0	0
WBGene00022211	-0.0117216	Y73B3A.9	Y73B3A.9	X -20.759319	0	0	0
WBGene00007503	-0.0117194	C09H10.9	C09H10.9	II 3.253084	0	0	0
WBGene00012795	-0.0116073	Y43E12A.3	Y43E12A.3	IV 4.778553	0	0	0
WBGene00010317	-0.0115575	idh-1	F59B8.2	IV 4.245825	0	0	0
WBGene00000392	-0.0115412	cdd-2	F49E8.4	IV 3.349686	0	0	0
WBGene00015540	-0.011515	sams-4	C06E7.3	IV 2.433627	0	0	0
WBGene00016130	-0.0114467	C26B2.8	C26B2.8	IV 3.579058	0	0	0
WBGene00002221	-0.0114404	klp-10	C33H5.4	IV 3.486898	0	0	0
WBGene00044435	-0.0114036	Y20F4.8	Y20F4.8	I -12.257600	0	0	0
WBGene00016121	-0.0113979	ift-43	C25H3.12	II -0.979446	0	0	0
WBGene00010195	-0.0113572	pot-2	F57C2.3	II 23.064251	0	0	0
WBGene00012927	-0.0113174	Y47D3A.14	Y47D3A.14	III 7.880797	0	0	0
WBGene00015818	-0.0112881	C16A11.5	C16A11.5	II -5.188957	0	0	0
WBGene00000474	-0.0112343	cey-3	M01E11.5	I 0.187553	1	0	0
WBGene00015425	-0.0111334	C04E6.11	C04E6.11	V -0.773581	0	0	0
WBGene00001872	-0.0110798	him-14	ZK1127.11	II 0.475478	0	0	0
WBGene00021910	-0.011077	stim-1	Y55B1BM.1	III -26.871120	0	0	0
WBGene00020269	-0.0110738	erfa-1	T05H4.6	V -0.173758	0	0	0
WBGene00013248	-0.0110121	Y57A10A.3	Y57A10A.3	II 6.797589	0	0	0
WBGene00022390	-0.0110092	him-19	Y95B8A.11	I -17.939430	0	0	0
WBGene00016561	-0.0109584	eri-6	C41D11.1	I -1.278670	0	0	0
WBGene00021613	-0.0109369	ttc-37	Y47A7.1	V -2.376170	0	0	0
WBGene00010734	-0.0108708	parn-1	K10C8.1	V 4.613160	0	0	0
WBGene00015766	-0.0108472	C14C11.2	C14C11.2	V -1.288759	0	0	0
WBGene00013734	-0.0108379	Y111B2A.10	Y111B2A.10	III 17.998329	1	0	0
WBGene00000479	-0.0107676	cgh-1	C07H6.5	III -0.727171	0	0	0
WBGene00019132	-0.0107555	bath-19	F59H6.1	II -13.965040	0	0	0
WBGene00007615	-0.0107527	set-31	C15H11.5	V 6.299469	0	0	0
WBGene00021920	-0.0107513	mrps-25	Y55F3AM.1	IV -22.308769	0	0	0
WBGene00015148	-0.0107492	hpo-28	B0336.11	III -1.448674	0	0	0
WBGene00022670	-0.010738	ZK177.2	ZK177.2	II -1.214607	0	0	0
WBGene00001031	-0.0107299	dnj-13	F54D5.8	II 3.753449	0	0	0
WBGene00010909	-0.0106939	cisd-3.1	M88.7	III -3.117921	0	0	0
WBGene00000788	-0.010627	cpz-1	F32B5.8	I -7.972793	0	0	0
WBGene00012125	-0.0105981	T28D6.5	T28D6.5	III 8.726315	0	0	0
WBGene00004129	-0.0105842	pqn-42	F53G2.4	II -13.205680	0	0	0
WBGene00021193	-0.0105423	math-44	Y16E11A.1	II -14.074150	0	0	0
WBGene00010212	-0.0105062	fbxa-192	F57G4.8	V 12.943570	0	0	0
WBGene00012768	-0.0104993	eef-1B.2	Y41E3.10	IV 12.819060	0	0	0
WBGene00019254	-0.01049	H31G24.3	H31G24.3	I -1.719875	0	0	0
WBGene00021283	-0.0104843	Y24D9A.5	N.A.	N.A.	0	0	0
WBGene00022159	-0.0104472	mppa-1	Y71G12B.24	I -13.023150	0	0	0
WBGene00018660	-0.0104253	F52C6.3	F52C6.3	II -14.131240	0	0	0
WBGene00001371	-0.010395	exl-1	F26H11.5	II 22.967649	0	0	0
WBGene00004778	-0.0103934	ser-3	K02F2.6	I 1.336624	0	0	0
WBGene00001816	-0.0103413	haf-6	Y48G8AL.11	I -16.922041	0	0	0
WBGene00012640	-0.0102949	Y38H8A.7	Y38H8A.7	IV 9.271346	0	0	0
WBGene00011155	-0.0102781	rbm-3.1	R09B3.2	I 12.926200	0	0	0
WBGene00044341	-0.010277	ave-1	M01G5.6	III -21.818340	0	0	0
WBGene00021055	-0.0102727	W06A11.4	W06A11.4	II -5.669224	0	0	0
WBGene00022737	-0.0102637	tofu-7	ZK418.8	III -0.793745	0	0	0
WBGene00015134	-0.0102183	B0304.2	B0304.2	II -4.094678	0	0	0
WBGene00003043	-0.0102084	lip-1	C05B10.1	IV 3.243557	0	0	0
WBGene00021248	-0.0102004	Y22D7AL.10	Y22D7AL.10	III -20.167839	0	0	0
WBGene00012566	-0.0101856	fbxa-211	Y37H2A.6	V 14.258280	0	0	0
WBGene00001426	-0.0101856	fkb-1	F36H1.1	IV 4.797760	0	0	0
WBGene00020422	-0.0101766	T10F2.2	T10F2.2	III -2.045226	0	0	0
WBGene00014112	-0.0101766	ZK856.11	ZK856.11	V 2.330283	0	0	0
WBGene00018473	-0.0101715	cima-1	F45E4.11	IV 3.375040	0	0	0
WBGene00004064	-0.0100883	pms-2	H12C20.2	V 3.206471	0	0	0
WBGene00011131	-0.010061	R07H5.11	R07H5.11	IV 4.924947	0	0	0
WBGene00015640	-0.0100124	C09E7.6	C09E7.6	III -1.072578	0	0	0
WBGene00010309	-0.0100038	rpn-6.2	F59B2.5	III 0.058903	0	0	0
WBGene00022394	-0.0100022	natb-1	Y97E10AL.3	V 0.999335	0	0	0
WBGene00019819	-0.00998916	aass-1	R02D3.1	IV -26.778900	0	0	0
WBGene00016978	-0.00995541	C56G2.3	C56G2.3	III -1.378691	0	0	0
WBGene00001168	-0.00994922	eef-1A.1	F31E3.5	III -0.871316	0	0	0
WBGene00001498	-0.0099078	fars-3	F22B5.9	II 0.812692	0	0	0
WBGene00012016	-0.00988748	inpp-1	T25B9.10	IV 4.695210	0	0	0
WBGene00016566	-0.00988183	eri-7	C41D11.7	I -1.290300	0	0	0
WBGene00021639	-0.0098738	Y47G6A.13	Y47G6A.13	I -3.614656	0	0	0
WBGene00022045	-0.00984638	mrpl-55	Y66H1A.3	IV -25.980730	0	0	0
WBGene00013156	-0.0098005	Y53F4B.9	Y53F4B.9	II 23.917740	0	0	0
WBGene00003994	-0.00979589	pgl-3	C18G1.4	V -4.257179	0	0	0
WBGene00021515	-0.00975265	set-23	Y41D4B.12	IV -16.559811	0	0	0
WBGene00010847	-0.00974111	M04B2.4	M04B2.4	IV 4.991993	0	0	0
WBGene00007194	-0.00973551	B0491.7	B0491.7	II 3.453364	0	0	0
WBGene00021886	-0.0097102	Y54G2A.21	Y54G2A.21	IV -6.717739	0	0	0
WBGene00001226	-0.00969005	eif-3.C	T23D8.4	I 4.129028	0	0	0
WBGene00018862	-0.0096693	wago-2	F55A12.1	I -0.034517	0	0	0
WBGene00018636	-0.00960932	oef-1	F49E8.2	IV 3.352000	0	0	0
WBGene00013678	-0.00956406	Y105E8A.20	Y105E8A.20	I 25.745291	0	0	1
WBGene00010015	-0.00955827	atad-3	F54B3.3	II 2.345823	0	0	0
WBGene00002005	-0.00950622	hsp-1	F26D10.3	IV 16.352631	0	0	0
WBGene00138720	-0.00947482	F58H1.8	F58H1.8	V 3.543825	0	0	0
WBGene00021342	-0.00946986	Y35H6.3	Y35H6.3	X -21.522610	0	0	0
WBGene00020318	-0.00944261	T07F8.1	T07F8.1	II 0.495934	0	0	0
WBGene00002061	-0.00943011	ife-3	B0348.6	V -20.065201	0	0	0
WBGene00044258	-0.00941674	Y57G11C.51	Y57G11C.51	IV 12.445580	0	0	0
WBGene00044344	-0.00939338	mrpl-39	Y46H3A.7	V -17.012131	0	0	0
WBGene00000550	-0.00938944	clu-1	F55H2.6	III 0.575832	0	0	0
WBGene00021671	-0.00937761	Y48G1BM.6	Y48G1BM.6	I -19.118240	0	0	0
WBGene00006707	-0.00937653	ubc-12	R09B3.4	I 12.931020	0	0	0
WBGene00002214	-0.00937508	klc-1	M7.2	IV 4.838567	0	0	0
WBGene00007580	-0.00936033	C14B1.9	C14B1.9	III -4.323641	0	0	0
WBGene00018848	-0.00934373	F55A3.2	F55A3.2	I 5.171253	0	0	0
WBGene00019906	-0.00930901	R05G9R.1	R05G9R.1	II -0.199421	0	0	0
WBGene00017758	-0.0093071	F23H11.2	F23H11.2	III -25.371500	0	0	0
WBGene00004015	-0.00930264	phb-2	T24H7.1	II -0.394252	0	0	0
WBGene00007237	-0.00929504	C01G10.10	C01G10.10	V 7.330218	0	0	0
WBGene00004488	-0.00929416	rps-19	T05F1.3	I 3.821499	0	0	0
WBGene00018427	-0.00928966	F44E7.5	F44E7.5	V -0.996419	0	0	0
WBGene00006936	-0.00928521	glp-4	Y87G2A.5	I 21.451731	0	0	1
WBGene00001864	-0.0092841	him-5	D1086.4	V 6.092158	0	0	0
WBGene00012673	-0.00927447	dyf-17	Y39B6A.11	V 20.204430	0	0	0
WBGene00015504	-0.00926463	C06A5.6	C06A5.6	I 0.567807	0	0	0
WBGene00015797	-0.00925899	C15F1.8	C15F1.8	II 0.204557	0	0	0
WBGene00018863	-0.00921761	F55A12.2	F55A12.2	I -0.036628	0	0	0
WBGene00015642	-0.00919491	C09E7.8	C09E7.8	III -1.069744	0	0	0
WBGene00011638	-0.00918508	ostb-1	T09A5.11	II 0.589813	0	0	0
WBGene00002008	-0.00916573	hsp-4	F43E2.8	II 0.502202	0	0	0
WBGene00015938	-0.00914584	anat-1	C17H12.13	IV 3.230720	0	0	0
WBGene00000903	-0.00913239	daf-7	B0412.2	III -25.796329	0	1	0
WBGene00022304	-0.00911077	Y76G2A.1	Y76G2A.1	I 0.547863	0	0	0
WBGene00016243	-0.00910261	C30B5.1	N.A.	N.A.	0	0	0
WBGene00017287	-0.00908659	F09E5.9	F09E5.9	II -1.787606	0	0	0
WBGene00018901	-0.0090758	slc-25A18.2	F55G1.5	IV 3.337640	0	0	0
WBGene00003676	-0.00906719	nhr-86	Y40B10A.8	V -16.077440	1	0	0
WBGene00011017	-0.00905788	R04F11.5	R04F11.5	V 3.998736	0	0	0
WBGene00021328	-0.00904365	npr-23	Y34D9A.2	I -17.062201	0	0	0
WBGene00022042	-0.00903211	icd-2	Y65B4BR.5	I -18.958700	0	0	0
WBGene00015251	-0.0090199	B0546.4	B0546.4	IV -4.556875	0	0	0
WBGene00007732	-0.00901936	spe-44	C25G4.4	IV 5.965721	1	0	0
WBGene00009113	-0.00901317	maph-1.2	F25D7.4	I 4.999791	0	0	0
WBGene00001413	-0.00898891	fem-3	C01F6.4	IV 4.049534	0	0	0
WBGene00009270	-0.00898578	F30F8.1	F30F8.1	I 2.373079	0	0	0
WBGene00008409	-0.00897665	mpst-1	D2023.5	V 3.391104	0	0	0
WBGene00004471	-0.00896624	rps-2	C49H3.11	IV 3.498546	0	0	0
WBGene00022399	-0.0089612	Y97E10AR.4	Y97E10AR.4	V 1.001616	0	0	0
WBGene00021662	-0.00891622	snpc-3.3	Y48G1BL.1	I -19.121099	0	0	0
WBGene00007099	-0.00890975	trx-2	B0024.9	V 2.474565	0	0	0
WBGene00018159	-0.0089097	F37F2.2	F37F2.2	I -14.680690	0	0	0
WBGene00020896	-0.00890832	T28D9.4	T28D9.4	II -0.221831	0	0	0
WBGene00016030	-0.0088848	C24A1.3	C24A1.3	III -26.275909	0	0	0
WBGene00007215	-0.00888376	oxa-1	C01A2.3	I 19.535000	0	0	1
WBGene00015502	-0.00887528	madf-7	C06A5.4	I 0.554690	0	0	0
WBGene00007334	-0.00887424	C05C10.7	C05C10.7	II 1.798441	0	0	0
WBGene00007624	-0.00887105	hrde-1	C16C10.3	III -3.714173	0	0	0
WBGene00002025	-0.00886515	hsp-60	Y22D7AL.5	III -20.099010	0	0	0
WBGene00003829	-0.00885896	nud-1	F53A2.4	III 21.210751	0	0	0
WBGene00000502	-0.00885449	chp-1	Y110A7A.13	I -0.411424	0	0	0
WBGene00012370	-0.00884412	W09G3.7	W09G3.7	I 21.773161	0	0	0
WBGene00003507	-0.00881609	mut-14	C14C11.6	V -1.295570	0	0	0
WBGene00009879	-0.00881402	F49C12.10	F49C12.10	IV 4.162699	0	0	0
WBGene00044323	-0.00879119	tag-281	F15A4.11	II 10.012640	0	0	0
WBGene00012220	-0.00877577	W03C9.2	W03C9.2	II 4.613593	0	0	0
WBGene00012184	-0.00877256	mnr-1	W01F3.1	V 25.030399	0	0	0
WBGene00012715	-0.00874641	snpc-1.2	Y39E4B.2	III 20.983801	0	0	0
WBGene00044638	-0.00874516	F23A7.8	F23A7.8	X 23.696190	0	0	0
WBGene00001427	-0.0087213	fkb-2	Y18D10A.19	I 14.216730	0	0	0
WBGene00000509	-0.00871335	cka-1	C28D4.2	IV 4.394545	0	0	0
WBGene00020348	-0.00869385	mrpl-23	T08B2.8	I 0.879109	0	0	0
WBGene00000763	-0.00869244	coq-3	Y57G11C.11	IV 12.503040	0	0	0
WBGene00018046	-0.0086832	coa-3	F35D11.5	II -3.841410	0	0	0
WBGene00010616	-0.00866556	K07A1.10	K07A1.10	I 3.807786	0	0	0
WBGene00009946	-0.00865987	ogr-2	F52H3.4	II 1.832260	0	0	0
WBGene00009862	-0.00865449	fbxb-67	F49B2.2	I 24.316401	0	0	0
WBGene00012869	-0.00864654	Y45F10A.7	Y45F10A.7	IV 9.312645	0	0	0
WBGene00019768	-0.00863042	M04F3.2	M04F3.2	I -0.740291	0	0	0
WBGene00021887	-0.00862047	fbxc-45	Y54G2A.22	IV -6.713273	0	0	0
WBGene00019716	-0.00861997	M01G5.3	M01G5.3	III -21.819620	0	0	0
WBGene00000270	-0.00861883	bre-5	T12G3.8	IV 5.538292	0	0	0
WBGene00021269	-0.00861813	Y23H5A.2	Y23H5A.2	I -8.134191	0	0	0
WBGene00016567	-0.00860909	C41D11.9	C41D11.9	I -1.300331	0	0	0
WBGene00021747	-0.00860838	Y50D4C.2	Y50D4C.2	V -19.923920	0	0	0
WBGene00014113	-0.00859348	hpo-40	ZK856.12	V 2.366787	0	0	0
WBGene00013727	-0.00858071	Y111B2A.1	Y111B2A.1	III 17.969191	0	0	0
WBGene00004427	-0.00855082	rpl-15	K11H12.2	IV -23.704840	0	0	0
WBGene00001595	-0.00854705	gld-1	T23G11.3	I 2.252417	0	0	0
WBGene00022108	-0.0085357	Y71F9AL.2	Y71F9AL.2	I -5.301609	0	0	0
WBGene00044305	-0.00853471	rad-8	F56H1.6	I 0.434465	0	0	0
WBGene00008456	-0.00851762	eral-1	E02H1.2	II 1.614897	0	0	0
WBGene00002064	-0.00850668	iff-1	T05G5.10	III 0.949142	0	0	0
WBGene00017641	-0.00850566	csr-1	F20D12.1	IV 3.509300	0	0	0
WBGene00022101	-0.0085008	Y69A2AR.32	Y69A2AR.32	IV -7.059269	0	0	0
WBGene00012196	-0.00848496	bath-35	W02A11.8	I 13.986580	0	0	0
WBGene00013966	-0.00848222	ztf-9	ZK287.6	V 2.070432	1	0	0
WBGene00004442	-0.0084754	rpl-28	R11D1.8	V 4.615761	0	0	0
WBGene00004374	-0.00846708	rme-2	T11F8.3	IV 1.686923	0	0	0
WBGene00021367	-0.00846704	Y37E11AM.3	Y37E11AM.3	IV -2.622383	0	0	0
WBGene00002130	-0.00846427	inx-8	ZK792.2	IV 5.151525	0	0	0
WBGene00185078	-0.00845194	F40G9.17	F40G9.17	III -26.916759	0	0	0
WBGene00011087	-0.00844706	R07B7.2	R07B7.2	V 3.620101	0	0	0
WBGene00010581	-0.00843628	K05C4.4	K05C4.4	I 26.558420	0	0	0
WBGene00016993	-0.00843157	CD4.8	CD4.8	V -1.349836	0	0	0
WBGene00001686	-0.00842861	gpd-4	F33H1.2	II 2.166821	0	0	0
WBGene00015503	-0.00841449	C06A5.5	C06A5.5	I 0.559394	0	0	0
WBGene00021133	-0.00839665	tomm-22	W10D9.5	II -15.606640	0	0	0
WBGene00009287	-0.00838535	psf-2	F31C3.5	I 29.876200	0	0	0
WBGene00020391	-0.00836945	cct-7	T10B5.5	V -16.888710	0	0	0
WBGene00021667	-0.00834959	snpc-3.2	Y48G1BM.1	I -19.115400	0	0	0
WBGene00010569	-0.00834849	scbp-2	K04G2.11	I 2.432490	0	0	0
WBGene00019636	-0.00833921	gsto-3	K10F12.4	III -26.882360	0	0	0
WBGene00000102	-0.00833468	akt-1	C12D8.10	V 2.424193	0	0	0
WBGene00021486	-0.00833189	lbp-9	Y40B10A.1	V -16.011589	0	0	0
WBGene00009713	-0.00830941	F44G4.3	F44G4.3	II 0.963998	0	0	0
WBGene00011280	-0.00829661	pelo-1	R74.6	III -3.672620	0	0	0
WBGene00009176	-0.00828678	nmat-2	F26H9.4	I 3.734300	0	0	0
WBGene00013246	-0.00828465	Y57A10A.1	Y57A10A.1	II 6.750527	0	0	0
WBGene00002034	-0.00828228	htp-3	F57C9.5	I -0.718461	0	0	0
WBGene00004094	-0.00827558	ppw-2	Y110A7A.18	I -0.344560	0	0	0
WBGene00016844	-0.00826549	sucg-1	C50F7.4	IV 3.457090	0	0	0
WBGene00012484	-0.0082557	car-1	Y18D10A.17	I 14.182810	0	0	0
WBGene00019498	-0.00825275	K07E8.7	K07E8.7	II -15.592960	0	0	0
WBGene00016163	-0.008248	C27D9.1	C27D9.1	II -3.081713	0	0	0
WBGene00019196	-0.00823915	H14A12.3	H14A12.3	III -0.730141	0	0	0
WBGene00009173	-0.0082317	prom-1	F26H9.1	I 3.730329	0	0	0
WBGene00010787	-0.00822386	K12D12.5	K12D12.5	II 4.085700	0	0	0
WBGene00017847	-0.00820721	F27B3.5	N.A.	N.A.	0	0	0
WBGene00020028	-0.00819868	R12C12.8	R12C12.8	II -0.590270	0	0	0
WBGene00021884	-0.00818142	Y54G2A.19	Y54G2A.19	IV -6.722909	0	0	0
WBGene00004419	-0.00818083	rpl-7A	Y24D9A.4	IV 0.197591	0	0	0
WBGene00013325	-0.00817462	Y57G11C.36	Y57G11C.36	IV 12.445230	0	0	0
WBGene00013074	-0.00817087	hmit-1.2	Y51A2D.5	V 16.844669	0	0	0
WBGene00012210	-0.00816172	W02D9.4	W02D9.4	I 13.468570	1	0	0
WBGene00018417	-0.00815498	F44E2.3	F44E2.3	III -0.047100	0	0	0
WBGene00001110	-0.00815387	duo-1	F38B7.5	V 3.203762	0	0	0
WBGene00020464	-0.00814035	T12E12.3	T12E12.3	IV 1.827330	0	0	0
WBGene00011576	-0.00813729	rmh-2	T07C12.12	V 2.213280	0	0	0
WBGene00019357	-0.00813651	cpg-8	K03B4.7	V -4.657403	0	0	0
WBGene00008281	-0.00812832	C53D6.4	C53D6.4	IV 4.011863	0	0	0
WBGene00019122	-0.0081182	F59E12.6	F59E12.6	II -1.013693	0	0	0
WBGene00018045	-0.00811584	F35D11.4	F35D11.4	II -3.840601	0	0	0
WBGene00013270	-0.00811133	Y57A10A.31	Y57A10A.31	II 7.614079	1	0	0
WBGene00000377	-0.00810837	cct-1	T05C12.7	II 0.749366	0	0	0
WBGene00007564	-0.00810437	mrps-22	C14A4.14	II 3.118814	0	0	0
WBGene00021088	-0.00809604	W08E12.7	W08E12.7	IV -4.769788	0	0	0
WBGene00011376	-0.00809013	gla-3	T02E1.3	I 2.679090	1	0	0
WBGene00009035	-0.00808938	gfat-2	F22B3.4	IV 4.979010	0	0	0
WBGene00021220	-0.00808795	Y19D10A.5	Y19D10A.5	V -14.855370	0	0	0
WBGene00001683	-0.00808599	gpd-1	T09F3.3	II 2.559278	0	0	0
WBGene00017078	-0.00807209	D2096.11	D2096.11	IV 3.752081	0	0	0
WBGene00050937	-0.00806328	R02D5.8	R02D5.8	V 6.432165	0	0	0
WBGene00002032	-0.00805055	htp-1	F41H10.10	IV 1.647493	0	0	0
WBGene00003224	-0.00804681	mes-6	C09G4.5	IV 3.877680	0	0	0
WBGene00013029	-0.00803194	glrx-5	Y49E10.2	III 17.279400	0	0	0
WBGene00019658	-0.00803049	K11H12.1	K11H12.1	IV -23.706200	0	0	0
WBGene00010781	-0.00802863	K11H3.4	K11H3.4	III 1.124522	0	0	0
WBGene00019536	-0.00802749	rpi-2	K08D12.2	IV -16.121670	0	0	0
WBGene00002042	-0.00801333	hus-1	H26D21.1	I -2.880600	0	0	0
WBGene00007918	-0.00796919	sphk-1	C34C6.5	II 0.842334	0	0	0
WBGene00022300	-0.0079381	Y76B12C.6	Y76B12C.6	IV -12.443760	0	0	0
WBGene00017800	-0.0079342	F25G6.9	F25G6.9	V 1.466177	0	0	0
WBGene00016799	-0.00793374	C50C3.1	C50C3.1	III -0.373581	0	0	0
WBGene00016250	-0.00792279	hsp-110	C30C11.4	III -0.259781	0	0	0
WBGene00021657	-0.00792137	Y48G1A.1	Y48G1A.1	I -19.065300	0	0	0
WBGene00021754	-0.00790442	hpo-29	Y50D7A.4	III -26.906679	0	0	0
WBGene00003246	-0.00790036	mig-14	R06B9.6	II 20.254070	0	0	0
WBGene00020729	-0.00789283	T23E1.2	T23E1.2	IV -5.775831	0	0	0
WBGene00019789	-0.00788641	M116.2	M116.2	IV 3.758734	0	0	0
WBGene00001607	-0.00788151	gln-6	C28D4.3	IV 4.396451	0	0	0
WBGene00002083	-0.00786467	inf-1	F57B9.6	III -0.894974	0	0	1
WBGene00021939	-0.00782807	Y55F3BR.2	Y55F3BR.2	IV -23.218700	0	0	0
WBGene00185002	-0.00782709	K11H3.8	K11H3.8	III 1.124801	0	0	0
WBGene00004952	-0.00782679	spd-1	Y34D9A.4	I -17.385900	0	0	0
WBGene00018991	-0.007821	F56F11.4	F56F11.4	III -9.409640	0	0	0
WBGene00022309	-0.00781416	rpc-11	Y77E11A.6	IV -19.611200	0	0	0
WBGene00004132	-0.00781022	ifet-1	F56F3.1	III -3.168350	0	0	0
WBGene00013867	-0.00780547	ZC373.2	ZC373.2	X 1.735570	0	0	0
WBGene00020392	-0.00780295	knl-3	T10B5.6	V -16.943979	0	0	0
WBGene00019724	-0.00778335	M02B7.2	M02B7.2	IV -2.177876	0	0	0
WBGene00021112	-0.00777963	W09C3.4	W09C3.4	I -0.863934	0	0	0
WBGene00011247	-0.00777808	mrpl-49	R11D1.9	V 4.616265	0	0	0
WBGene00011777	-0.00776895	T14G10.8	T14G10.8	IV 4.542701	0	0	0
WBGene00018769	-0.00776886	mnat-1	F53G2.7	II -12.821520	0	0	0
WBGene00016974	-0.00776885	lron-15	C56E6.6	II -0.163286	0	0	0
WBGene00019983	-0.00776165	sti-1	R09E12.3	V -19.952999	0	0	0
WBGene00021715	-0.00775838	Y49F6B.2	Y49F6B.2	II -6.249985	0	0	0
WBGene00020696	-0.00774986	pygl-1	T22F3.3	V -8.623420	0	0	0
WBGene00015266	-0.00773964	BE0003N10.1	BE0003N10.1	III -24.782869	0	0	0
WBGene00004431	-0.0077374	rpl-19	C09D4.5	I 0.032610	0	0	0
WBGene00010627	-0.00773354	nol-56	K07C5.4	V 2.509877	0	0	0
WBGene00021104	-0.00773254	W09B6.4	W09B6.4	II -15.565290	0	0	0
WBGene00011501	-0.00772267	rmd-1	T05G5.7	III 0.992558	0	0	0
WBGene00022128	-0.00771665	Y71F9B.6	Y71F9B.6	I -7.303978	0	0	0
WBGene00021935	-0.00771363	mrpl-46	Y55F3BL.1	IV -23.368490	0	0	0
WBGene00019133	-0.00771353	F59H6.2	F59H6.2	II -14.011820	0	0	0
WBGene00013805	-0.00771167	bca-2	Y116A8C.28	IV 16.142929	0	0	0
WBGene00004190	-0.00770964	pars-2	T27F6.5	I 13.237190	0	0	0
WBGene00022048	-0.00770785	fln-1	Y66H1B.2	IV -26.367821	0	0	0
WBGene00002076	-0.00770593	imb-2	R06A4.4	II 22.922741	0	0	0
WBGene00013738	-0.00770379	elpc-2	Y111B2A.17	III 18.158390	0	0	0
WBGene00018932	-0.00767064	mrpl-2	F56B3.8	IV -23.509239	0	0	0
WBGene00017075	-0.00766708	nap-1	D2096.8	IV 3.733699	0	0	0
WBGene00015851	-0.00766108	C16C8.13	C16C8.13	II -6.300531	0	0	0
WBGene00003951	-0.00765918	pbs-5	K05C4.1	I 26.465549	0	0	0
WBGene00011193	-0.00765671	algn-13	R10D12.12	V 5.861151	0	0	0
WBGene00012195	-0.00765376	bath-34	W02A11.5	I 13.981170	0	0	0
WBGene00017062	-0.00765096	glrx-3	D2063.3	V -5.930907	0	0	0
WBGene00014176	-0.00765006	ZK1010.2	ZK1010.2	III 20.688290	0	0	0
WBGene00016524	-0.0076335	C39B5.6	C39B5.6	III -15.018100	0	0	0
WBGene00000843	-0.00763075	cup-2	F25D7.1	I 4.969841	0	0	0
WBGene00004421	-0.00762583	rpl-10	F10B5.1	II 0.711423	0	0	1
WBGene00013880	-0.00762265	mppb-1	ZC410.2	IV 4.024173	0	0	0
WBGene00018681	-0.00761782	denn-4	F52C12.4	IV -12.844300	0	0	0
WBGene00013348	-0.00760283	fbxa-106	Y59A8B.11	V 13.904160	0	0	0
WBGene00001423	-0.0076007	fib-1	T01C3.7	V 7.129870	0	0	0
WBGene00018240	-0.00756893	cox-17	F40G9.2	III -26.920000	0	0	1
WBGene00006708	-0.00755558	ubc-13	Y54G2A.31	IV -6.695870	0	0	0
WBGene00003923	-0.00754611	pas-2	D1054.2	V 2.765842	0	0	0
WBGene00016586	-0.00753965	C42C1.8	C42C1.8	IV 5.837399	0	0	0
WBGene00021246	-0.00752916	Y22D7AL.7	Y22D7AL.7	III -20.949730	0	0	0
WBGene00013447	-0.00752561	nars-2	Y66D12A.23	III 10.165110	0	0	0
WBGene00021354	-0.00751961	fpn-1.1	Y37E3.16	I -11.481010	0	0	0
WBGene00006395	-0.00751806	taf-11.3	F43D9.5	III 2.725786	0	0	0
WBGene00006924	-0.00751679	vig-1	F56D12.5	II -15.496130	0	0	0
WBGene00001046	-0.00750419	dnj-28	Y54E10BL.4	I -5.257531	0	0	0
WBGene00077749	-0.00750387	D1046.7	N.A.	N.A.	0	0	0
WBGene00020087	-0.00750145	R119.1	R119.1	I -19.062790	0	0	0
WBGene00016702	-0.00748576	C46A5.6	C46A5.6	IV 3.470390	0	0	0
WBGene00015359	-0.00748274	C02G6.1	C02G6.1	V -0.791623	0	0	0
WBGene00008003	-0.00747519	enu-3.2	C38D4.1	III -2.546280	0	0	0
WBGene00019537	-0.00747486	K08D12.3	K08D12.3	IV -16.161131	0	0	0
WBGene00022599	-0.0074725	daf-41	ZC395.10	III -1.849280	0	0	0
WBGene00004358	-0.00746863	rhr-1	F08F3.3	V -2.020485	0	1	0
WBGene00022281	-0.00745937	abtm-1	Y74C10AR.3	I -8.541675	0	0	0
WBGene00015098	-0.00743704	snpc-3.1	B0273.3	IV 1.725440	0	0	0
WBGene00007502	-0.00743254	glb-4	C09H10.8	II 3.295518	0	0	0
WBGene00007681	-0.00742872	C18D11.3	C18D11.3	III 13.255070	0	0	0
WBGene00021673	-0.00742535	Y48G1BM.8	Y48G1BM.8	I -19.115879	0	0	0
WBGene00021651	-0.00742194	miro-3	Y47G6A.27	I -3.178400	0	0	0
WBGene00001044	-0.00741475	dnj-26	Y39C12A.8	IV 5.819677	0	0	0
WBGene00006387	-0.00739828	taf-6.1	W09B6.2	II -15.565400	0	0	0
WBGene00013365	-0.0073939	Y60A3A.19	Y60A3A.19	V 23.985941	0	0	0
WBGene00004702	-0.00738232	rsp-5	T28D9.2	II -0.210824	0	0	0
WBGene00007065	-0.00737953	pot-3	3R5.1	III 22.014200	0	0	0
WBGene00013677	-0.00737625	yars-1	Y105E8A.19	I 25.735701	0	0	0
WBGene00012095	-0.00737547	pssy-2	T27E9.5	III 21.225840	0	0	0
WBGene00016460	-0.00734962	C35E7.8	C35E7.8	I 5.215114	0	0	0
WBGene00017459	-0.0073256	F14D2.11	F14D2.11	II -6.656735	0	0	0
WBGene00011819	-0.00732256	hal-2	T16H12.11	III 1.804750	0	0	0
WBGene00017286	-0.00732164	F09E5.8	F09E5.8	II -1.787519	0	0	0
WBGene00004434	-0.00731676	rpl-22	C27A2.2	II -2.579778	0	0	0
WBGene00001401	-0.00731581	fbf-1	H12I13.4	II -0.571982	0	0	0
WBGene00004409	-0.00731129	rla-1	Y37E3.7	I -11.982250	0	0	0
WBGene00019433	-0.00730503	acdh-3	K06A5.6	I 1.132328	0	0	0
WBGene00014111	-0.00730502	rpc-25	ZK856.10	V 2.331570	0	0	0
WBGene00022034	-0.00729792	deps-1	Y65B4BL.2	I -18.983339	0	0	0
WBGene00006491	-0.00729613	acl-3	ZK809.2	IV 5.107638	0	0	0
WBGene00000915	-0.00729084	hsp-90	C47E8.5	V 6.674255	0	0	0
WBGene00019017	-0.00728984	F57F4.4	F57F4.4	V -0.180349	0	0	0
WBGene00011391	-0.00728475	mrps-12	T03D8.2	V 25.342300	0	0	0
WBGene00015176	-0.00728396	vps-51	B0414.8	I 0.457332	0	0	0
WBGene00021676	-0.00727603	Y48G1C.1	Y48G1C.1	I -20.135990	0	0	0
WBGene00019692	-0.00727171	fubl-4	M01A10.1	I 0.142815	0	0	0
WBGene00018341	-0.00726905	F42A10.5	F42A10.5	III -1.410615	0	0	0
WBGene00000146	-0.00726812	ape-1	F46F3.4	V 3.254476	0	0	0
WBGene00044745	-0.00726702	Y62E10A.20	Y62E10A.20	IV 8.860462	0	0	0
WBGene00000777	-0.00726214	cpn-1	F43G9.9	I 3.013024	0	0	0
WBGene00001151	-0.00726138	ech-2	F38H4.8	IV 5.320714	0	0	0
WBGene00017288	-0.00726131	F09E5.10	F09E5.10	II -1.787558	0	0	0
WBGene00022022	-0.00726118	Y61A9LA.11	Y61A9LA.11	V -4.946754	0	0	0
WBGene00010922	-0.00725838	M142.5	M142.5	III 5.624729	0	0	0
WBGene00002153	-0.0072534	iars-2	C25A1.7	I 4.718968	0	0	0
WBGene00009897	-0.00724281	skpo-1	F49E12.1	II 0.769953	0	0	0
WBGene00003953	-0.00723289	pbs-7	F39H11.5	I 3.018307	0	0	0
WBGene00022250	-0.00722512	Y73B6BL.29	Y73B6BL.29	IV 3.157753	0	0	0
WBGene00014209	-0.0072193	ZK1067.3	ZK1067.3	II 1.095072	0	0	0
WBGene00002225	-0.00721878	klp-15	M01E11.6	I 0.216936	0	0	0
WBGene00017889	-0.00720423	F28B3.10	F28B3.10	I -0.476299	0	0	0
WBGene00021508	-0.0072024	Y41D4A.6	Y41D4A.6	IV -16.073709	0	0	0
WBGene00020399	-0.00720068	ztf-4	T10B11.3	I 1.539785	1	0	0
WBGene00018612	-0.00719942	disl-2	F48E8.6	III -1.692940	0	0	0
WBGene00022470	-0.00719052	mrpl-19	Y119C1B.4	I -1.163103	0	0	0
WBGene00020480	-0.00717697	ssup-72	T13C2.4	II 0.104480	0	0	0
WBGene00007762	-0.0071591	C27B7.5	C27B7.5	IV 3.999709	0	0	0
WBGene00003130	-0.00714897	map-2	Y116A8A.9	IV 15.358110	0	0	0
WBGene00021877	-0.00714354	Y54G2A.12	Y54G2A.12	IV -6.740396	0	0	0
WBGene00001514	-0.00713924	xnd-1	C05D2.5	III -1.492640	0	0	0
WBGene00021944	-0.00713622	Y55F3BR.7	N.A.	N.A.	0	0	0
WBGene00009507	-0.00712104	mus-101	F37D6.1	I 5.052472	0	0	0
WBGene00022090	-0.00711327	Y69A2AR.19	Y69A2AR.19	IV -7.270106	0	0	0
WBGene00007100	-0.00710515	asps-1	B0024.10	V 2.476510	0	0	0
WBGene00004244	-0.00709735	puf-8	C30G12.7	II 0.500136	0	0	0
WBGene00003925	-0.00708741	pas-4	C36B1.4	I 3.036955	0	0	0
WBGene00012908	-0.00708651	Y46G5A.18	Y46G5A.18	II 11.249460	0	0	0
WBGene00018921	-0.00708047	sago-2	F56A6.1	I -18.772270	0	0	0
WBGene00004960	-0.00707795	spe-6	Y66D12A.20	III 10.552400	0	0	0
WBGene00001229	-0.00707659	eif-3.F	D2013.7	II 1.273024	0	0	0
WBGene00021021	-0.007075	mrpl-30	W04B5.4	III -14.607270	0	0	0
WBGene00002244	-0.00705866	laf-1	Y71H2AM.19	III -10.204740	0	0	0
WBGene00011300	-0.0070552	R107.5	R107.5	III 0.118589	0	0	0
WBGene00008920	-0.00704796	eef-1G	F17C11.9	V 2.868996	0	0	0
WBGene00013445	-0.00704781	Y66D12A.19	Y66D12A.19	III 10.602190	0	0	0
WBGene00004478	-0.00704585	rps-9	F40F8.10	II 3.319003	0	0	0
WBGene00004422	-0.00704579	rpl-11.1	T22F3.4	V -8.602761	0	0	0
WBGene00015814	-0.00703165	oatr-1	C16A3.10	III -1.304490	0	0	0
WBGene00008196	-0.00702792	C49C3.6	C49C3.6	IV 16.491341	0	0	0
WBGene00012567	-0.00702782	Y37H2A.7	Y37H2A.7	V 14.290420	0	0	0
WBGene00006463	-0.00702454	nduf-2.2	T26A5.3	III -1.249743	0	0	0
WBGene00044720	-0.00701455	metl-2	Y53F4B.42	II 23.833401	0	0	0
WBGene00022531	-0.00701259	morc-1	ZC155.3	III -2.014647	0	0	0
WBGene00000887	-0.0070094	cyn-11	T01B7.4	II 0.863110	0	0	0
WBGene00020808	-0.00700836	clik-1	T25F10.6	V 0.147348	0	0	0
WBGene00012221	-0.00700684	W03C9.5	W03C9.5	II 4.779103	0	0	0
WBGene00021201	-0.0069817	Y17G9B.4	Y17G9B.4	IV 0.850525	0	0	0
WBGene00004477	-0.00697775	rps-8	F42C5.8	IV 3.320553	0	0	0
WBGene00017767	-0.00697608	F25B4.4	F25B4.4	V -1.242175	0	0	0
WBGene00022219	-0.00697056	Y73B3A.18	Y73B3A.18	X -21.349680	0	0	0
WBGene00010303	-0.00696602	cri-3	F59A2.3	III -7.036934	0	0	1
WBGene00002256	-0.00695613	lbp-4	ZK742.5	V 0.911189	0	0	0
WBGene00003992	-0.00695459	pgl-1	ZK381.4	IV 3.253550	0	0	0
WBGene00021468	-0.00694318	epg-2	Y39G10AR.10	I -9.582414	0	0	0
WBGene00013243	-0.00694129	Y56A3A.31	Y56A3A.31	III 13.726000	0	0	0
WBGene00018960	-0.00693195	ilcr-2	F56D1.2	II -1.286830	0	0	0
WBGene00019008	-0.00692924	pdxk-1	F57C9.1	I -0.704275	0	0	0
WBGene00001744	-0.00692803	gars-1	T10F2.1	III -2.047154	0	0	0
WBGene00007826	-0.006916	C30H6.9	C30H6.9	IV 16.598339	0	0	0
WBGene00001977	-0.00690543	hmg-12	Y17G7A.1	II 4.136843	1	0	0
WBGene00015413	-0.00689669	pdhb-1	C04C3.3	IV -4.523260	0	0	0
WBGene00021341	-0.00688866	Y35H6.1	N.A.	N.A.	0	0	0
WBGene00020600	-0.00688707	trd-1	T20B12.1	III -0.736510	0	0	0
WBGene00011212	-0.0068854	R10E8.6	R10E8.6	V 14.849970	0	0	0
WBGene00013249	-0.0068799	Y57A10A.4	Y57A10A.4	II 6.805116	0	0	0
WBGene00018782	-0.00687794	cct-3	F54A3.3	II -13.837860	0	0	0
WBGene00021276	-0.00686996	Y23H5B.5	Y23H5B.5	I -8.472148	0	0	0
WBGene00001402	-0.0068692	fbf-2	F21H12.5	II -0.523905	0	0	0
WBGene00005648	-0.00686048	srp-7	F20D6.4	V 1.123224	0	0	0
WBGene00020467	-0.0068497	T12F5.2	T12F5.2	I -2.761597	0	0	0
WBGene00013208	-0.00684754	Y54G9A.5	Y54G9A.5	II 19.923750	0	0	0
WBGene00012126	-0.0068305	T28D6.6	T28D6.6	III 8.714823	0	0	0
WBGene00006725	-0.00682706	ubl-1	H06I04.4	III -7.915276	0	0	0
WBGene00012952	-0.00682612	Y47H9C.9	Y47H9C.9	I 12.909130	0	0	0
WBGene00006832	-0.00682018	unc-105	C41C4.5	II 0.689401	0	0	0
WBGene00015920	-0.00681714	eif-3.L	C17G10.9	II -1.020320	0	0	0
WBGene00000499	-0.00680749	chk-2	Y60A3A.12	V 23.974400	0	0	0
WBGene00013214	-0.00680176	Y54G11A.3	Y54G11A.3	II 22.899481	0	0	0
WBGene00001566	-0.00679936	acdh-13	C28C12.9	IV 3.858250	0	0	0
WBGene00008349	-0.00677181	CE7X_3.1	CE7X_3.1	X -21.650600	0	0	0
WBGene00003993	-0.00676598	pgl-2	B0523.3	III -0.152717	0	0	0
WBGene00010805	-0.0067554	M01E5.2	M01E5.2	I 17.376040	0	0	0
WBGene00022731	-0.00675145	ZK402.5	ZK402.5	X -18.171070	0	0	0
WBGene00009189	-0.00675069	F27D4.4	F27D4.4	I 2.315257	1	0	0
WBGene00013878	-0.00673663	atfs-1	ZC376.7	V 6.196510	1	0	0
WBGene00021826	-0.00673569	txl-1	Y54E10A.3	I -4.454820	0	0	0
WBGene00007352	-0.00673313	cdc-48.1	C06A1.1	II 3.081110	0	0	0
WBGene00019430	-0.00673183	K06A5.2	K06A5.2	I 1.136750	0	0	0
WBGene00006512	-0.00673051	abcf-1	F18E2.2	V 4.640583	0	0	0
WBGene00003826	-0.00673007	ntl-3	Y56A3A.1	III 13.268490	0	0	0
WBGene00011607	-0.00671881	T08D2.2	T08D2.2	X -20.675230	0	0	0
WBGene00018698	-0.00671852	vha-18	F52E1.10	V 1.393566	0	0	1
WBGene00019076	-0.00671751	mrpl-24	F59A3.3	I 0.044402	0	0	0
WBGene00018794	-0.00671393	attf-3	F54C4.3	III -27.063520	1	0	0
WBGene00009769	-0.006711	F46B6.4	F46B6.4	V 2.194547	0	0	0
WBGene00000549	-0.00670385	cls-2	R107.6	III 0.122359	0	0	0
WBGene00012674	-0.00669951	bed-1	Y39B6A.12	V 20.199440	1	0	0
WBGene00004482	-0.00668456	rps-13	C16A3.9	III -1.336707	0	0	0
WBGene00008318	-0.00667618	C54G4.9	C54G4.9	I 2.424444	0	0	0
WBGene00021014	-0.00667175	W03G9.2	W03G9.2	I -0.441137	0	0	0
WBGene00010905	-0.00667127	mrps-34	M88.2	III -3.119290	0	0	0
WBGene00003989	-0.00666742	pfn-1	Y18D10A.20	I 14.227860	0	0	0
WBGene00013804	-0.00666712	Y116A8C.27	Y116A8C.27	IV 16.136271	0	0	0
WBGene00010626	-0.00666658	K07C5.3	K07C5.3	V 2.509133	0	0	0
WBGene00021378	-0.00665229	Y37E11B.6	Y37E11B.6	IV -3.127557	0	0	0
WBGene00007545	-0.00664743	C13B4.1	C13B4.1	II 23.016991	0	0	0
WBGene00017239	-0.00664564	F08B6.1	F08B6.1	I 1.311980	0	0	0
WBGene00001167	-0.00664537	eef-2	F25H5.4	I 3.631666	0	0	1
WBGene00003584	-0.00664104	ndx-7	C43E11.7	I -1.557763	0	0	0
WBGene00001793	-0.00663603	gsy-1	Y46G5A.31	II 12.082050	0	0	0
WBGene00021082	-0.00663386	zip-11	W08E12.1	IV -4.754228	1	0	0
WBGene00020999	-0.00663273	W03F9.1	W03F9.1	V -20.011740	0	0	0
WBGene00000257	-0.0066313	bmk-1	F23B12.8	V 6.382370	0	0	0
WBGene00001233	-0.00662496	eif-3.K	T16G1.11	V 4.751381	0	0	0
WBGene00004451	-0.00662131	rpl-37	C54C6.1	III -5.947680	0	0	0
WBGene00018846	-0.00662092	eef-1B.1	F54H12.6	III -0.460150	0	0	0
WBGene00012315	-0.00661568	immt-2	W06H3.1	V 11.172840	0	0	0
WBGene00007744	-0.00660812	C26D10.3	C26D10.3	II 0.760965	0	0	0
WBGene00020264	-0.00660662	acl-8	T05H4.1	V -0.153256	0	0	0
WBGene00022203	-0.00659951	Y73B3A.1	Y73B3A.1	X -21.407860	0	0	0
WBGene00003934	-0.00659853	pat-10	F54C1.7	I -0.427936	0	0	0
WBGene00022463	-0.00659659	elpc-1	Y110A7A.16	I -0.401947	0	0	1
WBGene00015191	-0.00659381	B0432.10	B0432.10	II -15.656380	0	0	0
WBGene00005662	-0.00659313	sars-2	W03B1.4	IV 0.185201	0	0	0
WBGene00015509	-0.00658363	C06A6.4	C06A6.4	IV 3.491199	0	0	0
WBGene00004444	-0.00656975	rpl-30	Y106G6H.3	I 5.030240	0	0	0
WBGene00000804	-0.00656952	csc-1	Y48E1B.12	II 18.415091	0	0	0
WBGene00007686	-0.00656876	tomm-40	C18E9.6	II 0.944588	0	0	0
WBGene00006889	-0.00656536	pfd-3	T06G6.9	I 13.959170	0	0	0
WBGene00002229	-0.006552	klp-19	Y43F4B.6	III 21.210020	0	0	0
WBGene00006994	-0.00654876	zyg-9	F22B5.7	II 0.811780	0	0	0
WBGene00013984	-0.00654521	ZK512.4	ZK512.4	III 0.196730	0	0	0
WBGene00001581	-0.00653861	gfi-1	F57F4.3	V -0.180854	0	0	0
WBGene00044420	-0.00653826	C50D2.10	C50D2.10	II -16.165051	0	0	0
WBGene00022351	-0.00652802	Y82E9BR.19	Y82E9BR.19	III -21.821711	0	0	0
WBGene00021395	-0.00652643	pnc-1	Y38C1AA.3	IV -26.855511	0	0	0
WBGene00010419	-0.00652271	atp-1	H28O16.1	I 13.879000	0	0	0
WBGene00011063	-0.00652256	cpg-3	R06C7.4	I 1.855928	0	0	0
WBGene00010785	-0.00652236	top-2	K12D12.1	II 4.109939	0	0	0
WBGene00007235	-0.00651735	ahsa-1	C01G10.8	V 7.336320	0	0	0
WBGene00004916	-0.00650878	snr-3	T28D9.10	II -0.218968	0	0	0
WBGene00002045	-0.00649968	icd-1	C56C10.8	II -0.108008	0	0	0
WBGene00022457	-0.00649238	Y110A7A.7	Y110A7A.7	I -0.389383	0	0	0
WBGene00009006	-0.00648046	F21D5.1	F21D5.1	IV 3.957387	0	0	0
WBGene00009119	-0.00647789	ndk-1	F25H2.5	I 5.054807	0	0	0
WBGene00007150	-0.00647602	acly-2	B0365.1	V 4.912680	0	0	0
WBGene00013189	-0.00647423	Y54E2A.4	Y54E2A.4	II 23.464540	0	0	1
WBGene00004493	-0.00646504	rps-24	T07A9.11	IV -26.250650	0	0	0
WBGene00004167	-0.00646453	pqn-87	Y57A10A.18	II 7.032145	0	0	0
WBGene00004440	-0.00645213	rpl-26	F28C6.7	II 0.825265	0	0	0
WBGene00004782	-0.0064439	set-2	C26E6.9	III -2.352024	0	0	0
WBGene00013004	-0.00643742	mrpl-37	Y48E1B.5	II 18.127600	0	0	0
WBGene00018997	-0.00643453	F57B9.3	F57B9.3	III -0.875950	0	0	0
WBGene00019569	-0.0064282	K09D9.12	K09D9.12	V -7.091898	0	0	0
WBGene00001829	-0.00641983	hcp-1	ZK1055.1	V 0.109060	0	0	0
WBGene00011123	-0.00641814	nuaf-3	R07H5.3	IV 4.921870	0	0	0
WBGene00003148	-0.00641737	mbf-1	H21P03.1	IV 4.988379	1	0	0
WBGene00012187	-0.00641727	rpb-11	W01G7.3	II 22.375830	0	0	0
WBGene00007312	-0.00641446	C04H5.1	C04H5.1	II 23.086580	0	0	0
WBGene00021925	-0.00640775	immp-2	Y55F3AM.8	IV -22.760941	0	0	0
WBGene00017759	-0.00639919	sucl-2	F23H11.3	III -25.359301	0	0	0
WBGene00007784	-0.00639872	ruvb-1	C27H6.2	V 2.224606	0	0	0
WBGene00015670	-0.00639129	C10B5.1	C10B5.1	V 1.476024	0	0	0
WBGene00004487	-0.00638705	rps-18	Y57G11C.16	IV 12.530910	0	0	0
WBGene00010758	-0.00638536	vnut-1	K10H10.1	II 23.026730	0	0	0
WBGene00018426	-0.00637924	F44E7.4	F44E7.4	V -1.000268	0	0	0
WBGene00009734	-0.00637349	F45G2.8	F45G2.8	III 21.215380	0	0	0
WBGene00017087	-0.00636485	E01A2.5	E01A2.5	I -1.701814	0	0	0
WBGene00004880	-0.00636472	smg-2	Y48G8AL.6	I -16.912180	0	0	0
WBGene00016021	-0.00636177	C23H3.5	C23H3.5	II -17.949970	0	0	0
WBGene00002059	-0.00635912	ife-1	F53A2.6	III 21.211201	0	0	0
WBGene00018679	-0.00635657	F52C12.2	F52C12.2	IV -12.702000	0	0	0
WBGene00001497	-0.00635629	fars-1	T08B2.9	I 0.879908	0	0	0
WBGene00001647	-0.00635401	gna-2	T23G11.2	I 2.282725	0	0	0
WBGene00019890	-0.00635387	R05F9.6	R05F9.6	II -2.949502	0	0	0
WBGene00009284	-0.00635186	F31C3.2	F31C3.2	I 29.736940	0	0	0
WBGene00013143	-0.00634766	Y53C12B.1	Y53C12B.1	II 1.707503	0	0	0
WBGene00020099	-0.00634598	R144.11	R144.11	III -2.244154	0	0	0
WBGene00021659	-0.00633528	Y48G1A.3	N.A.	N.A.	0	0	0
WBGene00006381	-0.00633472	tac-1	Y54E2A.3	II 23.457790	0	0	1
WBGene00000259	-0.00633012	bpl-1	F13H8.10	II -0.390883	0	0	0
WBGene00000378	-0.00631764	cct-2	T21B10.7	II 0.929291	0	0	0
WBGene00004481	-0.0063128	rps-12	F54E7.2	III -1.458577	0	0	0
WBGene00000698	-0.00630418	col-124	C24F3.6	IV 4.560370	0	0	0
WBGene00012185	-0.00630368	W01F3.2	W01F3.2	V 25.030550	0	0	0
WBGene00016261	-0.00629826	C30F12.2	C30F12.2	I 1.579708	0	0	0
WBGene00014848	-0.0062969	VM106R.1	VM106R.1	II 3.127833	0	0	0
WBGene00050936	-0.00629365	ZK856.16	ZK856.16	V 2.330930	0	0	0
WBGene00006734	-0.00628784	ufd-2	T05H10.5	II 0.660692	0	0	0
WBGene00011736	-0.00628677	T12D8.9	T12D8.9	III 21.295151	0	0	0
WBGene00001336	-0.00628018	qars-1	Y41E3.4	IV 12.811130	0	0	0
WBGene00011309	-0.00627308	R186.8	R186.8	V 4.770551	0	0	0
WBGene00007766	-0.0062702	C27C7.1	C27C7.1	I 8.655758	0	0	0
WBGene00021192	-0.00626761	Y14H12B.2	Y14H12B.2	II -5.959811	0	0	0
WBGene00013551	-0.00626411	Y75B8A.16	Y75B8A.16	III 16.135210	0	0	0
WBGene00008117	-0.00625628	gsr-1	C46F11.2	III -4.914444	0	0	0
WBGene00012543	-0.00624753	nkcc-1	Y37A1C.1	IV 11.471510	0	0	0
WBGene00021698	-0.00623658	frl-1	Y48G9A.4	III -15.147370	0	0	0
WBGene00012890	-0.0062261	lact-9	Y45F10D.11	IV 10.855170	0	0	0
WBGene00011606	-0.00622209	T08D2.1	T08D2.1	X -20.705610	0	0	0
WBGene00013433	-0.00622198	Y66D12A.7	Y66D12A.7	III 11.040710	0	0	0
WBGene00004420	-0.006211	rpl-9	R13A5.8	III -0.665571	0	0	0
WBGene00010556	-0.00620996	rack-1	K04D7.1	IV 4.555951	0	0	0
WBGene00004492	-0.00620609	rps-23	F28D1.7	IV 5.901459	0	0	0
WBGene00017816	-0.00620032	hrpk-1	F26B1.2	I 0.985507	0	0	0
WBGene00002238	-0.0061963	kars-1	T02G5.9	II 0.484121	0	0	0
WBGene00019723	-0.00619431	fbxc-47	M02B7.1	IV -2.164875	0	0	0
WBGene00000379	-0.00619375	cct-4	K01C8.10	II 0.758957	0	0	0
WBGene00020168	-0.00619114	mct-5	T02G5.12	II 0.493671	0	0	0
WBGene00021828	-0.00618964	Y54E10A.6	Y54E10A.6	I -4.473957	0	0	0
WBGene00007712	-0.0061855	mrpl-34	C25A1.13	I 4.737973	0	0	0
WBGene00009937	-0.00618492	lsl-1	F52F12.4	I 4.017070	1	0	0
WBGene00015186	-0.00618311	misc-1	B0432.4	II -15.655880	0	0	0
WBGene00010784	-0.00617843	twk-48	K11H3.7	III 1.132064	0	0	0
WBGene00004432	-0.00617608	rpl-20	E04A4.8	IV 0.819756	0	0	0
WBGene00021857	-0.00617381	iffb-1	Y54F10BM.2	III -14.763280	0	0	0
WBGene00012992	-0.00617075	mrpl-20	Y48C3A.10	II 16.686251	0	0	0
WBGene00007966	-0.00617037	maph-1.3	C36A4.5	III -4.248365	0	0	0
WBGene00044063	-0.00615147	bpnt-1	ZK430.2	II -4.557336	0	0	0
WBGene00008061	-0.00615098	C41G7.3	C41G7.3	I 3.787611	0	0	0
WBGene00000765	-0.00614785	coq-5	ZK652.9	III -0.544031	0	0	0
WBGene00020166	-0.0061465	T02G5.7	T02G5.7	II 0.492863	0	0	0
WBGene00018935	-0.00613986	skr-18	F56B3.12	IV -23.463221	0	0	0
WBGene00017928	-0.0061294	tut-1	F29C4.6	IV -26.964170	0	0	0
WBGene00009132	-0.00612628	F25H8.2	F25H8.2	IV 4.452672	0	0	0
WBGene00001227	-0.0061259	eif-3.D	R08D7.3	III 0.054620	0	0	0
WBGene00008428	-0.00612564	eif-2Bepsilon	D2085.3	II 0.838548	0	0	0
WBGene00004093	-0.00612327	ppw-1	C18E3.7	I -1.627173	0	0	0
WBGene00018781	-0.00612203	F54A3.2	F54A3.2	II -13.837450	0	0	0
WBGene00004410	-0.00612158	rla-2	Y62E10A.1	IV 8.731606	0	0	0
WBGene00000854	-0.00611735	cux-7	C07H6.8	III -0.711449	0	0	0
WBGene00022117	-0.00611284	Y71F9AL.12	Y71F9AL.12	I -5.309002	0	0	0
WBGene00011613	-0.00610614	T08D2.8	T08D2.8	X -20.512020	0	0	0
WBGene00020404	-0.00610314	T10B11.8	T10B11.8	I 1.570666	0	0	0
WBGene00015272	-0.00608999	C01B4.8	C01B4.8	V -14.840520	0	0	0
WBGene00001934	-0.00608872	his-60	F55G1.11	IV 3.338850	0	0	0
WBGene00001865	-0.00608789	him-6	T04A11.6	IV 5.989367	0	0	0
WBGene00010465	-0.00608624	K01D12.6	K01D12.6	V 4.100520	0	0	0
WBGene00011612	-0.00608607	T08D2.7	T08D2.7	X -20.562149	0	0	0
WBGene00050885	-0.00607384	Y94H6A.12	Y94H6A.12	IV -6.750470	0	0	0
WBGene00013605	-0.00606833	Y95D11A.1	Y95D11A.1	I 6.163719	0	0	0
WBGene00003949	-0.00606212	pbs-3	Y38A8.2	II -2.619970	0	0	0
WBGene00004491	-0.00606143	rps-22	F53A3.3	III -15.729980	0	0	0
WBGene00022067	-0.00605639	Y67D8C.3	Y67D8C.3	IV -6.130719	0	0	0
WBGene00021921	-0.00604657	rbm-39	Y55F3AM.3	IV -22.705450	0	0	0
WBGene00011804	-0.00604233	T16G12.3	T16G12.3	III 1.739484	0	0	0
WBGene00021829	-0.00602932	mrpl-17	Y54E10A.7	I -4.474214	0	0	0
WBGene00001231	-0.00602822	eif-3.H	C41D11.2	I -1.305234	0	0	0
WBGene00013204	-0.00602594	Y54E5B.2	Y54E5B.2	I 27.744989	0	0	0
WBGene00019011	-0.00602539	F57C9.4	F57C9.4	I -0.715557	1	0	0
WBGene00017934	-0.00601531	F30B5.4	F30B5.4	IV -0.141367	0	0	0
WBGene00000885	-0.00600914	cyn-9	T27D1.1	III -4.714567	0	0	0
WBGene00012897	-0.00600827	pisy-1	Y46G5A.5	II 10.895390	0	0	0
WBGene00008035	-0.00600461	C39E9.12	C39E9.12	IV 7.853190	0	0	0
WBGene00012472	-0.00600197	Y17G7B.21	Y17G7B.21	II 5.413937	0	0	0
WBGene00011239	-0.00599784	pges-2	R11A8.5	IV 4.578660	0	0	0
WBGene00013026	-0.00598764	Y49A3A.3	Y49A3A.3	V 6.256877	0	0	0
WBGene00194707	-0.00598042	C53A5.17	C53A5.17	V 6.432463	0	0	0
WBGene00007234	-0.00598003	C01G10.7	C01G10.7	V 7.339355	0	0	0
WBGene00020035	-0.0059797	egg-5	R12E2.10	I -1.652306	0	0	0
WBGene00003134	-0.00597358	mat-3	F10C5.1	III -26.840330	0	0	0
WBGene00004475	-0.00596908	rps-6	Y71A12B.1	I 22.388371	0	0	0
WBGene00019121	-0.00596652	npl-4.2	F59E12.5	II -1.017419	0	0	0
WBGene00009444	-0.00596552	F35G12.11	F35G12.11	III -3.039294	0	0	0
WBGene00004474	-0.00596011	rps-5	T05E11.1	IV 4.875488	0	0	0
WBGene00020037	-0.00596	mrps-6	R12E2.12	I -1.638516	0	0	0
WBGene00021932	-0.00595979	cox-18	Y55F3AR.1	IV -22.072901	0	0	0
WBGene00008371	-0.0059543	D1054.3	D1054.3	V 2.766697	0	0	0
WBGene00003884	-0.00595143	osm-3	M02B7.3	IV -2.207221	0	0	0
WBGene00019429	-0.00594968	K06A5.1	K06A5.1	I 1.143186	0	0	0
WBGene00014123	-0.00594108	elpc-3	ZK863.3	V 3.709460	0	0	0
WBGene00014938	-0.00594081	mdt-9	Y62E10A.11	IV 8.867980	0	0	0
WBGene00010699	-0.00593692	trpp-6	K08H10.9	V 2.228710	0	0	0
WBGene00020499	-0.0059363	T14B4.2	T14B4.2	II 0.050262	0	0	0
WBGene00004298	-0.00593621	rad-54	W06D4.6	I 3.485774	0	0	0
WBGene00000386	-0.00593533	cdc-25.1	K06A5.7	I 1.139438	0	0	0
WBGene00000143	-0.00593303	apc-2	K06H7.6	III -0.383689	0	0	0
WBGene00006573	-0.00593237	tin-10	Y66D12A.22	III 10.363690	0	0	0
WBGene00012696	-0.00592556	reps-1	Y39B6A.38	V 18.478390	0	0	0
WBGene00044322	-0.0059224	tag-280	F15A4.12	II 10.038460	0	0	0
WBGene00008385	-0.00592215	D1081.7	D1081.7	I 2.863505	0	0	0
WBGene00011156	-0.00592011	rbm-3.2	R09B3.3	I 12.928500	0	0	0
WBGene00016623	-0.00591944	psmd-9	C44B7.1	II 0.137832	0	0	0
WBGene00022224	-0.00591303	set-28	Y73B3B.2	X -20.394400	0	0	0
WBGene00000935	-0.00591284	daz-1	F56D1.7	II -1.408373	0	0	0
WBGene00004380	-0.00591259	rnf-1	C06A5.9	I 0.668207	0	0	0
WBGene00020068	-0.0059089	cra-1	R13F6.10	III -0.913981	0	0	0
WBGene00010325	-0.00590754	exos-3	F59C6.4	I 5.054676	0	0	0
WBGene00006626	-0.00590525	tsn-1	F10G7.2	II -3.140608	0	0	0
WBGene00008537	-0.00590415	F02H6.4	F02H6.4	IV 11.529270	0	0	0
WBGene00012551	-0.00590167	cec-7	Y37D8A.11	III 19.221670	1	0	0
WBGene00022296	-0.00590086	xpc-1	Y76B12C.2	IV -12.328840	0	0	0
WBGene00015703	-0.00588695	C11D2.7	C11D2.7	IV 3.033895	0	0	0
WBGene00044758	-0.00588364	Y37H2A.12	Y37H2A.12	V 14.269290	0	0	0
WBGene00006391	-0.00587436	taf-9	T12D8.7	III 21.302311	0	0	0
WBGene00020957	-0.00587316	W02H5.2	W02H5.2	V -13.401890	0	0	0
WBGene00003082	-0.00586783	lsm-8	Y73B6BL.32	IV 3.164902	0	0	0
WBGene00022775	-0.00586529	ZK616.5	ZK616.5	IV 1.649219	0	0	0
WBGene00015577	-0.00586373	ugt-64	C07G3.9	V -10.765240	0	0	0
WBGene00009559	-0.00585767	mtx-1	F39B2.11	I 26.644070	0	0	0
WBGene00021595	-0.00585483	Y46E12BL.2	Y46E12BL.2	II 24.634480	0	0	0
WBGene00007616	-0.0058453	rpoa-12	C15H11.8	V 6.304120	0	0	0
WBGene00017916	-0.00584396	F29A7.6	F29A7.6	II -11.790300	0	0	0
WBGene00016496	-0.00584341	C37C3.2	C37C3.2	V 0.919045	0	0	0
WBGene00008238	-0.00584121	C50F4.16	C50F4.16	V 2.046092	0	0	0
WBGene00015308	-0.00583462	ddi-1	C01G5.6	IV 3.203330	0	0	0
WBGene00011867	-0.00583142	chc-1	T20G5.1	III 2.012344	0	0	1
WBGene00006536	-0.0058295	tbb-1	K01G5.7	III 5.082253	0	0	0
WBGene00004823	-0.00582291	skr-17	C06A8.4	II 0.564110	0	0	0
WBGene00017166	-0.00581787	aldo-2	F01F1.12	III -1.437976	0	0	0
WBGene00010879	-0.00581062	M05D6.6	M05D6.6	II 0.813550	0	0	0
WBGene00044466	-0.00580806	Y48A5A.3	Y48A5A.3	IV -12.586290	0	0	0
WBGene00004473	-0.00580618	rps-4	Y43B11AR.4	IV 3.288425	0	0	0
WBGene00007649	-0.00580169	C17G1.2	C17G1.2	X 1.731073	0	0	0
WBGene00004445	-0.00579858	rpl-31	W09C5.6	I 21.635340	0	0	0
WBGene00008740	-0.00579442	F13D12.5	F13D12.5	II 4.009896	0	0	0
WBGene00002226	-0.00579	klp-16	C41G7.2	I 3.787244	0	0	0
WBGene00020098	-0.00578181	R144.10	R144.10	III -2.252030	0	0	0
WBGene00012714	-0.00576897	abce-1	Y39E4B.1	III 20.952200	0	0	0
WBGene00013765	-0.00576624	cdkr-3	Y113G7B.16	V 24.980900	0	0	0
WBGene00013340	-0.00576362	tcc-1	Y59A8A.3	V 13.312100	0	0	0
WBGene00022673	-0.00576125	ZK177.8	ZK177.8	II -1.227142	0	0	0
WBGene00009092	-0.00575793	tomm-20	F23H12.2	V 4.002400	0	0	0
WBGene00004044	-0.00575052	plk-3	F55G1.8	IV 3.337583	0	0	0
WBGene00021350	-0.00575033	Y37E3.8	Y37E3.8	I -11.955260	0	0	0
WBGene00001606	-0.00574838	gln-5	F26D10.10	IV 16.310949	0	0	0
WBGene00004504	-0.00574511	rpt-4	F23F1.8	II -17.970421	0	0	0
WBGene00013610	-0.00573346	fbxa-206	Y102A5C.1	V 11.348810	0	0	0
WBGene00000497	-0.00572779	chs-2	F48A11.1	II -15.822880	0	0	0
WBGene00000112	-0.00571972	alh-6	F56D12.1	II -15.507920	0	0	0
WBGene00014221	-0.00571699	eif-2Balpha	ZK1098.4	III 0.581502	0	0	0
WBGene00011350	-0.00570938	perm-1	T01H3.4	II 0.598771	0	0	0
WBGene00013213	-0.00570359	Y54G11A.2	Y54G11A.2	II 22.898960	0	0	0
WBGene00017159	-0.00570096	F01F1.2	F01F1.2	III -1.437287	0	0	0
WBGene00006465	-0.00569716	fntb-1	F23B12.6	V 6.347212	0	0	0
WBGene00011601	-0.00569292	zim-3	T07G12.11	IV 4.630776	1	0	0
WBGene00007107	-0.00569261	pfd-4	B0035.4	IV 4.953511	0	0	0
WBGene00006964	-0.00569193	xrn-2	Y48B6A.3	II 22.464170	0	0	0
WBGene00008417	-0.00569129	D2030.7	D2030.7	I 2.186393	1	0	0
WBGene00013567	-0.00569126	Y75B12B.1	Y75B12B.1	V 7.507102	0	0	0
WBGene00014120	-0.00569025	ZK858.7	ZK858.7	I 3.621670	0	0	0
WBGene00011320	-0.00568591	T01C3.3	T01C3.3	V 7.113865	0	0	0
WBGene00001688	-0.00568483	gpr-1	F22B7.13	III -0.210379	0	0	0
WBGene00012693	-0.00568064	Y39B6A.34	Y39B6A.34	V 18.490959	0	0	0
WBGene00004143	-0.00568062	pqn-59	R119.4	I -19.053909	0	0	0
WBGene00000090	-0.0056795	age-1	B0334.8	II 3.612004	0	0	0
WBGene00010665	-0.00567595	K08E3.5	K08E3.5	III 21.503851	0	0	0
WBGene00018852	-0.00567274	F55A3.7	F55A3.7	I 5.146837	0	0	0
WBGene00015989	-0.00566903	C18H2.2	C18H2.2	III -0.641590	0	0	0
WBGene00022728	-0.00566339	ZK402.1	ZK402.1	X -18.164360	0	0	0
WBGene00021559	-0.00565736	Y45G5AM.7	Y45G5AM.7	V -6.349279	0	0	0
WBGene00008860	-0.00565391	romo-1	F15D4.3	II 16.227760	0	0	0
WBGene00021934	-0.00565298	cct-8	Y55F3AR.3	IV -22.118990	0	0	0
WBGene00000159	-0.00565249	aps-1	F29G9.3	V -0.448702	0	0	0
WBGene00018904	-0.00565068	F55G1.9	F55G1.9	IV 3.337655	0	0	0
WBGene00014258	-0.0056478	ZK1320.9	ZK1320.9	II 1.650180	0	0	0
WBGene00013735	-0.00564778	Y111B2A.12	Y111B2A.12	III 18.016220	0	0	0
WBGene00002077	-0.00564269	imb-3	C53D5.6	I -19.094500	0	0	0
WBGene00000206	-0.00563329	asb-1	F35G12.10	III -3.032612	0	0	0
WBGene00004479	-0.00563078	rps-10	D1007.6	I -1.041820	0	0	0
WBGene00017301	-0.00562011	hach-1	F09F7.4	III -1.548006	0	0	0
WBGene00003154	-0.0056133	mcm-2	Y17G7B.5	II 5.675148	0	0	0
WBGene00013538	-0.00561125	tag-349	Y73F8A.34	IV 14.184800	0	0	0
WBGene00044326	-0.00560534	tag-322	C33H5.10	IV 3.478326	0	0	0
WBGene00000423	-0.00560111	ced-9	T07C4.8	III 2.357601	0	0	0
WBGene00010941	-0.00559992	gss-1	M176.2	II 1.398708	0	0	0
WBGene00020932	-0.00559741	dhod-1	W02D3.2	I 1.302584	0	0	0
WBGene00022677	-0.00559571	ZK180.3	ZK180.3	IV 0.441303	0	0	0
WBGene00019800	-0.00559509	mtss-1	PAR2.1	III -0.057593	0	0	0
WBGene00013893	-0.00559319	coa-6	ZC434.7	I 4.928220	0	0	0
WBGene00015702	-0.00557757	C11D2.4	C11D2.4	IV 3.034376	0	0	0
WBGene00001433	-0.00557439	fkb-8	Y18D10A.25	I 14.205460	0	0	0
WBGene00010042	-0.00557307	bcs-1	F54C9.6	II 0.818767	0	0	0
WBGene00004915	-0.00557135	snr-2	W08E3.1	I 18.380800	0	0	0
WBGene00001365	-0.00556574	exc-4	Y105E8A.22	I 25.767750	0	0	0
WBGene00001058	-0.00556234	dpf-5	R11E3.8	IV 1.275847	0	0	0
WBGene00011885	-0.00556227	T21B10.3	T21B10.3	II 0.934753	0	0	0
WBGene00011039	-0.00555813	R05H5.4	R05H5.4	II 2.242988	0	0	0
WBGene00008005	-0.00555607	C38D4.4	C38D4.4	III -2.537155	0	0	0
WBGene00004472	-0.00555167	rps-3	C23G10.3	III -1.408773	0	0	0
WBGene00008173	-0.0055515	C48B4.10	C48B4.10	III 0.620459	0	0	0
WBGene00004385	-0.00555026	rnp-2	K08D10.4	IV -0.469588	0	0	0
WBGene00004416	-0.00554781	rpl-5	F54C9.5	II 0.818291	0	0	0
WBGene00010579	-0.00554114	K05C4.2	K05C4.2	I 26.474020	0	0	0
WBGene00007090	-0.00554065	B0001.5	B0001.5	IV 5.737256	0	0	0
WBGene00004489	-0.00553786	rps-20	Y105E8A.16	I 25.718571	0	0	0
WBGene00000369	-0.0055364	ccf-1	Y56A3A.20	III 13.470890	0	0	0
WBGene00021314	-0.00553531	Y32H12A.6	Y32H12A.6	III -1.767141	0	0	0
WBGene00009650	-0.00553196	ccnk-1	F43D2.1	V 6.549070	0	0	0
WBGene00007387	-0.00552585	jmjd-5	C06H2.3	V 2.953815	0	0	0
WBGene00015643	-0.00552311	C09E7.9	N.A.	N.A.	0	0	0
WBGene00007137	-0.00552013	lcmt-1	B0285.4	III -3.185310	0	0	0
WBGene00000209	-0.00551956	asg-1	K07A12.3	I 3.017993	0	0	0
WBGene00003920	-0.00550567	par-5	M117.2	IV 5.306305	0	0	0
WBGene00013380	-0.00550418	memi-2	Y62E10A.14	IV 8.886950	1	0	0
WBGene00013729	-0.00550133	Y111B2A.3	Y111B2A.3	III 17.970301	0	0	0
WBGene00007101	-0.00549557	B0024.11	B0024.11	V 2.479655	0	0	0
WBGene00015698	-0.00549259	kca-1	C10H11.10	I -0.743323	0	0	0
WBGene00011641	-0.00548905	T09A5.15	T09A5.15	II 0.586411	0	0	0
WBGene00013803	-0.00548729	snx-13	Y116A8C.26	IV 16.125099	0	0	0
WBGene00013385	-0.0054869	Y62E10A.19	Y62E10A.19	IV 8.894157	0	0	0
WBGene00001281	-0.00548573	emb-27	F10B5.6	II 0.733945	0	0	0
WBGene00016652	-0.00548514	got-2.1	C44E4.3	I -1.035437	0	0	0
WBGene00000877	-0.00548046	cyn-1	Y49A3A.5	V 6.261975	0	0	0
WBGene00006439	-0.00547715	ant-1.1	T27E9.1	III 21.218691	0	0	0
WBGene00000552	-0.00547712	cmd-1	T21H3.3	V -19.850590	0	0	0
WBGene00016352	-0.00547704	tbck-1	C33F10.2	II -2.995378	0	0	0
WBGene00011056	-0.00547672	R06B9.5	R06B9.5	II 20.139730	0	0	0
WBGene00020858	-0.00547551	mop-25.3	T27C10.3	I 5.643768	0	0	0
WBGene00012014	-0.00547547	T25B9.8	T25B9.8	IV 4.694455	0	0	0
WBGene00021930	-0.00546789	Y55F3AM.13	Y55F3AM.13	IV -22.355089	0	0	0
WBGene00019125	-0.00546742	ddl-1	F59E12.10	II -0.995821	0	0	0
WBGene00009980	-0.00546611	F53F1.2	F53F1.2	V 5.257710	0	0	0
WBGene00018230	-0.00546493	mage-1	F40E3.2	I -8.027700	0	0	0
WBGene00019825	-0.00546284	R02D3.8	R02D3.8	IV -26.774900	0	0	0
WBGene00000264	-0.00546254	brc-1	C36A4.8	III -4.248039	0	0	0
WBGene00020295	-0.00545915	pqbp-1.2	T07A9.1	IV -26.274929	0	0	0
WBGene00009128	-0.00545822	mrpl-54	F25H5.6	I 3.629010	0	0	0
WBGene00003160	-0.0054519	mdf-1	C50F4.11	V 2.046342	0	0	0
WBGene00014095	-0.00544712	gdh-1	ZK829.4	IV 5.452427	0	0	0
WBGene00195190	-0.005445	T04A6.5	N.A.	N.A.	0	0	0
WBGene00012738	-0.00544425	eif-3.J	Y40B1B.5	I 20.311600	0	0	1
WBGene00008457	-0.00544395	E02H1.5	E02H1.5	II 1.616018	0	0	0
WBGene00017132	-0.00544003	tofu-6	EEED8.1	II -1.637081	0	0	0
WBGene00009098	-0.00543706	ehbp-1	F25B3.1	V 2.051798	0	0	0
WBGene00004461	-0.00543658	rpn-5	F10G7.8	II -3.611410	0	0	0
WBGene00010988	-0.00542347	metr-1	R03D7.1	II 3.133417	0	0	0
WBGene00017733	-0.00540804	ubxn-1	F23C8.4	I -8.689034	0	0	0
WBGene00020956	-0.00540156	W02H5.1	N.A.	N.A.	0	0	0
WBGene00009925	-0.00539977	F52B11.2	F52B11.2	IV 11.410860	0	0	0
WBGene00022401	-0.00539925	Y97E10AR.6	Y97E10AR.6	V 1.001264	0	0	0
WBGene00020349	-0.00539808	T08B2.11	T08B2.11	I 0.882468	0	0	0
WBGene00007429	-0.00539369	C08B6.8	C08B6.8	V 2.278870	0	0	0
WBGene00044094	-0.00539216	fitm-2	ZK265.9	I 2.703370	0	0	0
WBGene00014212	-0.00538967	ZK1067.8	N.A.	N.A.	0	0	0
WBGene00016392	-0.00538804	sdha-2	C34B2.7	I 5.060630	0	0	0
WBGene00016607	-0.00538757	C43E11.9	C43E11.9	I -1.520192	0	0	0
WBGene00011788	-0.00538672	T15H9.2	T15H9.2	II 1.618299	0	0	0
WBGene00020346	-0.00538483	rbm-5	T08B2.5	I 0.881398	0	0	0
WBGene00000974	-0.00537883	dhs-11	Y39A1A.11	III 4.149717	0	0	0
WBGene00021928	-0.00537588	Y55F3AM.11	Y55F3AM.11	IV -22.533331	0	0	0
WBGene00022214	-0.00537426	cal-6	Y73B3A.12	X -20.845900	0	0	0
WBGene00009366	-0.00537074	F33H2.2	F33H2.2	I 29.552059	0	0	0
WBGene00021037	-0.00536675	fbxa-203	W05F2.5	I -3.787537	0	0	0
WBGene00001372	-0.00536445	exo-3	R09B3.1	I 12.922900	0	0	0
WBGene00003370	-0.00536183	mlc-2	C36E6.5	X 24.103930	0	0	0
WBGene00002001	-0.00535627	hars-1	T11G6.1	IV 4.722374	0	0	0
WBGene00004415	-0.00534919	rpl-4	B0041.4	I -1.034512	0	0	0
WBGene00004476	-0.00534617	rps-7	ZC434.2	I 4.881217	0	0	0
WBGene00007445	-0.0053459	C08F8.3	C08F8.3	IV 4.911988	0	0	0
WBGene00002046	-0.00534136	icln-1	C01F6.8	IV 4.034079	0	0	0
WBGene00004486	-0.00534083	rps-17	T08B2.10	I 0.882276	0	0	0
WBGene00006723	-0.00533905	ubh-3	Y40G12A.1	V -0.063783	0	0	0
WBGene00004495	-0.00533708	rps-26	F39B2.6	I 26.767830	0	0	0
WBGene00004043	-0.00533574	plk-2	Y71F9B.7	I -7.265983	0	0	0
WBGene00045297	-0.00532593	fbxc-43	C16A11.9	II -5.159991	0	0	0
WBGene00004208	-0.00531888	ptc-1	ZK675.1	II 0.601436	0	0	0
WBGene00009336	-0.00531311	F32D8.14	F32D8.14	V 2.827424	0	0	0
WBGene00004209	-0.00530952	ptc-2	F21H12.4	II -0.548008	0	0	0
WBGene00016960	-0.00530952	vps-33.2	C56C10.1	II -0.080891	0	0	0
WBGene00005011	-0.00530629	F26F4.8	F26F4.8	III -2.393527	1	0	0
WBGene00015102	-0.00529856	cpg-2	B0280.5	III -0.792379	0	0	0
WBGene00012110	-0.00529715	T28A8.4	T28A8.4	III 21.248501	0	0	0
WBGene00001867	-0.00529367	him-8	T07G12.12	IV 4.638993	1	0	0
WBGene00006415	-0.00529215	tag-30	F38H4.7	IV 5.315160	0	0	0
WBGene00008379	-0.00529137	secs-1	D1054.13	V 2.803776	0	0	0
WBGene00004042	-0.00528804	plk-1	C14B9.4	III -0.377121	0	0	0
WBGene00010766	-0.005286	K11B4.1	K11B4.1	I 27.017071	0	0	0
WBGene00014208	-0.00528155	ZK1067.2	ZK1067.2	II 1.094929	1	0	0
WBGene00020115	-0.00527571	mboa-6	R155.1	III -15.710050	0	0	0
WBGene00004279	-0.00527337	rab-21	T01B7.3	II 0.859375	0	0	0
WBGene00022173	-0.00527239	set-27	Y71H2AM.8	III -10.794080	0	0	0
WBGene00004480	-0.00527046	rps-11	F40F11.1	IV 5.038350	0	0	0
WBGene00018024	-0.00526707	F35A5.1	F35A5.1	X -9.354643	0	0	0
WBGene00022618	-0.00526624	ZC477.3	ZC477.3	IV 3.289530	0	0	0
WBGene00022373	-0.0052626	mrpl-15	Y92H12BR.8	I -14.682830	0	0	0
WBGene00043705	-0.00526146	egrh-2	Y55F3AM.7	IV -22.813789	1	0	0
WBGene00017261	-0.00526111	acl-6	F08F3.2	V -1.955278	0	0	0
WBGene00016955	-0.00525848	perm-5	C55C3.5	IV 2.218266	0	0	0
WBGene00007789	-0.00525681	C28A5.2	C28A5.2	III -3.173337	0	0	0
WBGene00021240	-0.0052548	Y20F4.5	Y20F4.5	I -12.251820	0	0	0
WBGene00001007	-0.00524999	dli-1	C39E9.14	IV 7.910392	0	0	0
WBGene00011560	-0.0052423	T07C4.3	T07C4.3	III 2.465495	0	0	0
WBGene00019259	-0.00524075	H34C03.2	H34C03.2	IV 3.228628	0	0	0
WBGene00005663	-0.00524054	sars-1	C47E12.1	IV 4.464238	0	0	0
WBGene00004446	-0.0052356	rpl-32	T24B8.1	II 0.995139	0	0	0
WBGene00021427	-0.00523323	Y38F2AR.9	Y38F2AR.9	IV -7.676075	0	0	0
WBGene00006728	-0.00522835	ubq-2	ZK1010.1	III 20.690109	0	0	0
WBGene00004930	-0.00522712	sod-1	C15F1.7	II 0.203734	0	0	0
WBGene00001027	-0.00522629	dnj-9	F11G11.7	II -2.989724	0	0	0
WBGene00010783	-0.00522179	mrpl-36	K11H3.6	III 1.125820	0	0	0
WBGene00015298	-0.00521911	C01F1.3	C01F1.3	II -4.936349	0	0	0
WBGene00012802	-0.00521778	set-25	Y43F4B.3	III 21.202971	0	0	0
WBGene00006856	-0.00521747	usp-14	C13B4.2	II 23.022860	0	0	0
WBGene00011030	-0.0052173	R05D7.5	R05D7.5	I 13.071820	0	0	0
WBGene00006529	-0.00521299	tba-2	C47B2.3	I 16.781891	0	0	1
WBGene00018595	-0.00520985	fbxa-145	F48C1.2	I -0.143814	0	0	0
WBGene00010677	-0.00520977	gtbp-1	K08F4.2	IV 4.531460	0	0	0
WBGene00006499	-0.00520376	tag-153	F44A2.1	V 1.985872	0	0	0
WBGene00013405	-0.00519444	tdpt-1	Y63D3A.4	I 23.137510	0	0	0
WBGene00004485	-0.00518892	rps-16	T01C3.6	V 7.122091	0	0	0
WBGene00008641	-0.00518639	pch-2	F10B5.5	II 0.723198	0	0	0
WBGene00019075	-0.00518407	F59A3.2	F59A3.2	I 0.074253	0	0	0
WBGene00001526	-0.00518274	gck-1	T19A5.2	V 1.870474	0	0	0
WBGene00022489	-0.00518235	Y119D3B.12	Y119D3B.12	III -22.609421	0	0	0
WBGene00021476	-0.00518088	nsun-4	Y39G10AR.21	I -9.424351	0	0	0
WBGene00012205	-0.00517752	W02B12.10	W02B12.10	II 3.495077	0	0	0
WBGene00001689	-0.00517593	gpr-2	C38C10.4	III 0.469922	0	0	0
WBGene00000933	-0.00517508	dap-3	C14A4.2	II 3.118221	0	0	0
WBGene00006928	-0.00517456	vit-4	F59D8.2	X -10.074870	0	0	0
WBGene00020403	-0.00516895	hrde-4	T10B11.7	I 1.565330	0	0	0
WBGene00020064	-0.00516884	kbp-1	R13F6.1	III -0.911339	0	0	0
WBGene00023450	-0.00516684	T12D8.10	T12D8.10	III 21.316851	0	0	0
WBGene00008781	-0.005164	rpoa-2	F14B4.3	I 3.727960	0	0	0
WBGene00000275	-0.00515858	bub-1	R06C7.8	I 1.861866	0	0	0
WBGene00016651	-0.00515752	C44E4.2	N.A.	N.A.	0	0	0
WBGene00008275	-0.00515607	nstp-1	C53B4.6	IV 4.000110	0	0	0
WBGene00011513	-0.00515538	fbxa-197	T06C12.4	V 9.028714	0	0	0
WBGene00012695	-0.00514817	Y39B6A.37	Y39B6A.37	V 18.482620	0	0	0
WBGene00019458	-0.00514424	K06H7.7	K06H7.7	III -0.382562	0	0	0
WBGene00019544	-0.00514276	miro-1	K08F11.5	IV 0.695452	0	0	0
WBGene00021757	-0.00514179	taco-1	Y50D7A.9	III -26.903700	0	0	0
WBGene00015291	-0.00514146	C01B12.8	C01B12.8	II -17.998070	0	0	0
WBGene00022493	-0.00514042	mrpl-45	Y119D3B.16	III -22.614340	0	0	0
WBGene00020498	-0.00514025	T14B4.1	T14B4.1	II 0.050807	0	0	0
WBGene00009069	-0.00513946	F23A7.4	F23A7.4	X 23.696150	0	0	0
WBGene00000064	-0.00513665	act-2	T04C12.5	V 2.943506	0	0	0
WBGene00013443	-0.00513546	such-1	Y66D12A.17	III 10.733510	0	0	0
WBGene00001337	-0.00513154	ears-1	ZC434.5	I 4.906058	0	0	0
WBGene00007093	-0.00512764	B0001.8	B0001.8	IV 5.735986	0	0	0
WBGene00003162	-0.00511847	mdh-2	F20H11.3	III -1.049218	0	0	0
WBGene00004241	-0.00511435	puf-5	F54C9.8	II 0.819566	0	0	0
WBGene00021465	-0.00511043	ekl-7	Y39G10AR.7	I -9.371509	0	0	0
WBGene00004425	-0.00510379	rpl-13	C32E8.2	I -2.590912	0	0	0
WBGene00019900	-0.00509963	vdac-1	R05G6.7	IV 3.340710	0	0	0
WBGene00016534	-0.00509896	C39D10.7	C39D10.7	X -1.003844	0	0	0
WBGene00011507	-0.00509108	T05H10.1	T05H10.1	II 0.656763	0	0	0
WBGene00013756	-0.00508667	ftr-1	Y113G7B.4	V 24.909060	0	0	0
WBGene00009994	-0.00508607	F53F4.12	F53F4.12	V 5.535916	0	0	0
WBGene00022564	-0.00508529	ZC204.14	ZC204.14	II -14.731050	0	0	0
WBGene00008948	-0.00508274	F19B6.1	F19B6.1	IV 5.851608	0	0	0
WBGene00002004	-0.00508187	hsf-1	Y53C10A.12	I 13.013090	1	0	0
WBGene00021899	-0.00508099	Y54H5A.1	Y54H5A.1	III -2.053363	0	0	0
WBGene00004483	-0.00507725	rps-14	F37C12.9	III -0.776434	0	0	0
WBGene00004700	-0.0050753	rsp-3	Y111B2A.18	III 18.191090	0	0	0
WBGene00000537	-0.00507111	clk-2	C07H6.6	III -0.724525	0	0	0
WBGene00012193	-0.00506652	vps-25	W02A11.2	I 13.963730	0	0	0
WBGene00007122	-0.00506642	B0250.5	B0250.5	V 25.003531	0	0	0
WBGene00008232	-0.00506374	C50F4.4	C50F4.4	V 2.045715	0	0	0
WBGene00002219	-0.00505811	klp-7	K11D9.1	III 5.413426	0	0	0
WBGene00022114	-0.00504678	Y71F9AL.9	Y71F9AL.9	I -5.308138	0	0	0
WBGene00009352	-0.00504226	F33A8.4	F33A8.4	II 3.159197	0	0	0
WBGene00021211	-0.00504068	N.A.	N.A.	N.A.	0	0	0
WBGene00013349	-0.00504009	Y59A8B.12	Y59A8B.12	V 13.928410	0	0	0
WBGene00017134	-0.00503695	EEED8.3	EEED8.3	II -1.667530	0	0	0
WBGene00020687	-0.00503252	ruvb-2	T22D1.10	IV 3.249427	0	0	0
WBGene00022235	-0.00503137	sqd-1	Y73B6BL.6	IV 3.159963	0	0	0
WBGene00002879	-0.00503065	let-754	C29E4.8	III -0.464414	0	0	0
WBGene00003421	-0.0050276	msh-5	F09E8.3	IV 8.226083	0	0	0
WBGene00022232	-0.00502689	exos-2	Y73B6BL.3	IV 3.197828	0	0	0
WBGene00014114	-0.00502606	tftc-3	ZK856.13	V 2.333633	0	0	0
WBGene00022791	-0.00502571	ZK686.1	ZK686.1	III -0.601365	0	0	0
WBGene00004885	-0.00502336	smg-7	Y73B6A.4	IV 3.220436	0	0	0
WBGene00022110	-0.00501891	Y71F9AL.4	Y71F9AL.4	I -5.303303	0	0	0
WBGene00003209	-0.00501121	mel-26	ZK858.4	I 3.617571	0	0	0
WBGene00006443	-0.00501107	pak-2	C45B11.1	V 2.910767	0	0	0
WBGene00195169	-0.00500875	Y50D4A.6	Y50D4A.6	V -19.848900	0	0	0
WBGene00008370	-0.00500645	D1054.1	D1054.1	V 2.763178	0	0	0
WBGene00003026	-0.00500419	lin-41	C12C8.3	I 3.752479	0	0	0
WBGene00015025	-0.00499689	mrpl-9	B0205.11	I 5.069321	0	0	0
WBGene00004744	-0.00499173	scp-1	D2013.8	II 1.279803	0	0	0
WBGene00015462	-0.00499091	C05C8.5	C05C8.5	V 0.641309	0	0	0
WBGene00010193	-0.00498675	btb-20	F57C2.1	II 23.053881	0	0	0
WBGene00018491	-0.00498244	mdh-1	F46E10.10	V 0.000662	0	0	0
WBGene00011959	-0.0049823	nyn-1	T23G4.3	IV 10.560200	0	0	0
WBGene00009122	-0.00498007	tct-1	F25H2.11	I 5.055656	0	0	0
WBGene00015297	-0.00497277	sco-1	C01F1.2	II -4.932852	0	0	0
WBGene00016178	-0.00497019	mesp-1	C28C12.2	IV 3.864630	0	0	0
WBGene00008968	-0.00496983	elli-1	F20C5.3	IV 3.960040	0	0	0
WBGene00009050	-0.00496947	F22D6.2	F22D6.2	I 1.709108	1	0	0
WBGene00001979	-0.00496625	hmp-2	K05C4.6	I 26.585039	0	0	0
WBGene00021205	-0.00496124	Y17G9B.8	Y17G9B.8	IV 0.900649	0	0	0
WBGene00000380	-0.00495964	cct-5	C07G2.3	III -3.145729	0	0	0
WBGene00004879	-0.00495952	smg-1	C48B6.6	I 1.481614	0	0	0
WBGene00004430	-0.0049574	rpl-18	Y45F10D.12	IV 10.826230	0	0	0
WBGene00004459	-0.00495706	rpn-2	C23G10.4	III -1.409185	0	0	0
WBGene00007021	-0.00495657	immp-1	C24H11.6	III 12.395330	0	0	0
WBGene00013506	-0.00495638	usp-3	Y71A12B.9	I 22.347090	0	0	0
WBGene00016624	-0.00495413	hrpl-1	C44B7.2	II 0.137521	0	0	0
WBGene00185088	-0.00495024	Y55F3BL.4	Y55F3BL.4	IV -23.362129	0	0	0
WBGene00019142	-0.00494609	btb-4	F59H6.12	II -13.971070	0	0	0
WBGene00018305	-0.00494333	exos-8	F41G3.14	II 0.051423	0	0	0
WBGene00023419	-0.00493856	F53F4.16	F53F4.16	V 5.533270	0	0	0
WBGene00016129	-0.00493855	C26B2.7	C26B2.7	IV 3.579237	0	0	0
WBGene00010609	-0.00493656	dut-1	K07A1.2	I 3.804353	0	0	0
WBGene00010405	-0.00493413	erfa-3	H19N07.1	V 2.948857	0	0	0
WBGene00008130	-0.0049329	fbxa-140	C47B2.1	I 16.214001	0	0	0
WBGene00019134	-0.00493143	F59H6.3	F59H6.3	II -14.014420	0	0	0
WBGene00008441	-0.0049307	usp-50	E01B7.1	V 13.331300	0	0	0
WBGene00021697	-0.00493001	gcn-1	Y48G9A.3	III -15.058640	0	0	0
WBGene00004405	-0.00492918	rop-1	C12D8.11	V 2.430091	0	0	0
WBGene00008107	-0.00491795	aspm-1	C45G3.1	I 3.665148	0	0	0
WBGene00012996	-0.00491375	pinn-4	Y48C3A.16	II 16.809799	0	0	0
WBGene00019796	-0.00491115	M151.4	M151.4	II -6.235616	0	0	0
WBGene00007859	-0.00490975	mrps-31	C32A3.2	III -5.133235	0	0	0
WBGene00009013	-0.00490753	mrps-33	F21D5.8	IV 3.958290	0	0	0
WBGene00004277	-0.0049014	rab-18	Y92C3B.3	III -24.427790	0	0	0
WBGene00022153	-0.00489951	Y71G12B.13	Y71G12B.13	I -13.273430	0	0	0
WBGene00012645	-0.00489899	mrpl-22	Y39A1A.6	III 3.978760	0	0	0
WBGene00013431	-0.0048948	ceh-92	Y66D12A.5	III 11.081300	0	0	0
WBGene00000931	-0.0048776	dao-5	C25A1.10	I 4.730794	0	0	0
WBGene00020782	-0.00487442	T24H7.3	T24H7.3	II -0.395094	0	0	0
WBGene00195070	-0.00487099	C16C8.20	C16C8.20	II -6.301646	0	0	0
WBGene00021535	-0.00486253	wht-7	Y42G9A.6	III -1.413692	0	0	0
WBGene00006574	-0.0048584	tin-13	DY3.1	I 3.061410	0	0	0
WBGene00004456	-0.00485656	rpl-43	Y48B6A.2	II 22.455170	0	0	0
WBGene00010812	-0.00485583	mrpl-35	M01F1.6	III -6.190480	0	0	0
WBGene00004189	-0.00485472	pars-1	T20H4.3	III -0.766312	0	0	0
WBGene00008780	-0.00485339	hxk-1	F14B4.2	I 3.723860	0	0	0
WBGene00011891	-0.00485159	del-6	T21C9.3	V 2.600850	0	0	0
WBGene00019295	-0.00485059	pfkb-1.2	K02B2.1	IV 2.747303	0	0	0
WBGene00004435	-0.0048462	rpl-23	B0336.10	III -1.449390	0	0	0
WBGene00001831	-0.0048433	hcp-3	F58A4.3	III 0.752765	0	0	0
WBGene00015853	-0.00484224	C16C8.16	C16C8.16	II -6.301958	0	0	0
WBGene00006709	-0.00483625	ubc-14	Y87G2A.9	I 21.526791	0	0	0
WBGene00013611	-0.00483189	Y102A5C.2	Y102A5C.2	V 11.351890	0	0	0
WBGene00015731	-0.00483072	C13B7.6	C13B7.6	V -14.850020	0	0	0
WBGene00003504	-0.00482913	mut-7	ZK1098.8	III 0.579676	0	0	0
WBGene00015916	-0.00482894	ttc-4	C17G10.2	II -1.065220	0	0	0
WBGene00010089	-0.00481478	hpo-31	F55B12.4	V 5.643946	0	0	0
WBGene00022462	-0.00481085	Y110A7A.15	Y110A7A.15	I -0.404946	0	0	0
WBGene00000785	-0.00480949	cpr-5	W07B8.5	V -19.852230	0	0	0
WBGene00020910	-0.00480496	dgtr-1	W01A11.2	V -0.085104	0	0	0
WBGene00004470	-0.00480433	rps-1	F56F3.5	III -3.163867	0	0	0
WBGene00000142	-0.00480266	aos-1	C08B6.9	V 2.277303	0	0	0
WBGene00011061	-0.00480071	wago-1	R06C7.1	I 1.851050	0	0	0
WBGene00013332	-0.00479874	Y57G11C.43	Y57G11C.43	IV 12.444710	0	0	0
WBGene00019683	-0.00479728	K12H6.2	K12H6.2	II -10.626620	0	0	0
WBGene00021763	-0.00479641	Y51F10.2	Y51F10.2	I -12.388730	0	0	0
WBGene00004090	-0.00479467	eif-2Bgamma	C15F1.4	II 0.176418	0	0	0
WBGene00012790	-0.00479436	Y43D4A.4	Y43D4A.4	IV 15.297540	0	0	0
WBGene00012234	-0.00479317	W04A4.5	W04A4.5	I 21.637150	0	0	0
WBGene00004484	-0.00479257	rps-15	F36A2.6	I 3.196236	0	0	0
WBGene00004698	-0.00479132	rsp-1	W02B12.3	II 3.471909	0	0	0
WBGene00017319	-0.00479035	mrps-9	F09G8.3	III -0.351761	0	0	0
WBGene00003834	-0.00478931	nxf-1	C15H11.3	V 6.285879	0	0	0
WBGene00009329	-0.00478745	F32D8.4	F32D8.4	V 2.827315	0	0	0
WBGene00001209	-0.00478373	egl-45	C27D11.1	III -0.581896	0	0	0
WBGene00009054	-0.00477813	F22D6.9	F22D6.9	I 1.737877	0	0	0
WBGene00020894	-0.00476849	T28D9.1	T28D9.1	II -0.208176	0	0	0
WBGene00018513	-0.004766	F46F11.10	F46F11.10	I 0.278303	0	0	0
WBGene00000764	-0.0047635	coq-4	T03F1.2	I -1.962547	0	0	0
WBGene00015159	-0.004763	psd-1	B0361.5	III -0.762937	0	0	0
WBGene00022877	-0.00475959	wago-5	ZK1248.7	II -0.917133	0	0	0
WBGene00004882	-0.0047565	smg-4	F46B6.3	V 2.194111	0	0	0
WBGene00013687	-0.00475169	exoc-8	Y105E8B.2	I 25.882299	0	0	0
WBGene00010229	-0.00474926	F58A4.6	F58A4.6	III 0.746589	0	0	0
WBGene00022150	-0.00474907	Y71G12B.10	Y71G12B.10	I -12.970800	0	0	0
WBGene00000117	-0.00474892	alh-11	F42G9.5	III -26.068890	0	0	0
WBGene00005024	-0.00474706	sqv-6	Y50D4C.4	V -19.911900	0	0	0
WBGene00017245	-0.00474588	srpa-72	F08D12.1	II -11.012630	0	0	0
WBGene00012112	-0.00473673	T28A8.6	T28A8.6	III 21.247351	0	0	0
WBGene00019535	-0.00473579	tsen-34	K08D10.12	IV -0.260920	0	0	0
WBGene00013549	-0.00472589	Y75B8A.13	Y75B8A.13	III 16.111139	0	0	0
WBGene00006724	-0.00472586	ubh-4	C08B11.7	II 0.654918	0	0	0
WBGene00021604	-0.00472231	Y46H3C.4	Y46H3C.4	V -17.795130	0	0	0
WBGene00021943	-0.00472195	Y55F3BR.6	Y55F3BR.6	IV -23.279671	0	0	0
WBGene00195063	-0.0047171	coa-1	Y38C1AA.14	IV -26.822300	0	0	0
WBGene00011064	-0.00471592	adsl-1	R06C7.5	I 1.857390	0	0	0
WBGene00010408	-0.00471449	mboa-2	H19N07.4	V 2.951323	0	0	0
WBGene00012576	-0.00471427	Y37H9A.1	Y37H9A.1	I 21.659470	0	0	0
WBGene00007088	-0.00471108	B0001.3	B0001.3	IV 5.738548	0	0	0
WBGene00009285	-0.00470893	F31C3.3	F31C3.3	I 29.808380	0	0	0
WBGene00043057	-0.00470765	M142.8	M142.8	III 5.634457	0	0	0
WBGene00016171	-0.00470687	C27F2.10	C27F2.10	III -2.272379	0	0	0
WBGene00004499	-0.00470532	rps-30	C26F1.4	V 0.891291	0	0	0
WBGene00016333	-0.00469932	C32F10.8	C32F10.8	I 0.465566	0	0	0
WBGene00010560	-0.00469798	eif-2beta	K04G2.1	I 2.426083	0	0	0
WBGene00017686	-0.00469691	tpp-2	F21H12.6	II -0.510756	0	0	0
WBGene00044083	-0.00469665	tin-9.2	B0564.1	IV 8.007931	0	0	0
WBGene00007201	-0.00469665	exos-4.1	B0564.1	IV 8.114944	0	0	0
WBGene00010094	-0.00469632	tsfm-1	F55C5.5	V 3.971520	0	0	0
WBGene00022672	-0.00469519	npp-24	ZK177.4	II -1.233085	0	0	0
WBGene00004494	-0.00469346	rps-25	K02B2.5	IV 2.764810	0	0	0
WBGene00016816	-0.00469281	C50E3.5	C50E3.5	V 0.814036	0	0	0
WBGene00015849	-0.00468952	C16C8.11	C16C8.11	II -6.299956	0	0	0
WBGene00006727	-0.00468601	ubq-1	F25B5.4	III -1.430715	0	0	0
WBGene00004469	-0.00468396	rps-0	B0393.1	III -2.591802	0	0	0
WBGene00008769	-0.00468187	mrpl-13	F13G3.11	I 1.890578	0	0	0
WBGene00004458	-0.0046808	rpn-1	T22D1.9	IV 3.248496	0	0	0
WBGene00017924	-0.00467826	mrps-21	F29B9.10	IV 0.609428	0	0	0
WBGene00022857	-0.00466869	ZK1127.12	ZK1127.12	II 0.355776	0	0	0
WBGene00018337	-0.00466324	F42A9.8	F42A9.8	IV 3.914719	0	0	0
WBGene00015463	-0.00466275	hpo-9	C05C8.6	V 0.642492	0	0	0
WBGene00009256	-0.00466102	tut-2	F29F11.3	V 2.695526	0	0	0
WBGene00010622	-0.00466049	K07A12.4	K07A12.4	I 3.017614	0	0	0
WBGene00004824	-0.00465437	F56B3.4	F56B3.4	IV -23.472910	0	0	0
WBGene00022739	-0.00465272	toe-1	ZK430.1	II -4.515246	0	0	0
WBGene00007428	-0.00465167	wdr-20	C08B6.7	V 2.278458	0	0	0
WBGene00021329	-0.00464967	Y34D9A.3	Y34D9A.3	I -17.342039	0	0	0
WBGene00000229	-0.0046474	atp-2	C34E10.6	III -1.917271	0	0	0
WBGene00008848	-0.00464511	inft-2	F15B9.4	V 4.808299	0	0	0
WBGene00001808	-0.00464368	gut-2	T10G3.6	V 5.352578	0	0	0
WBGene00006492	-0.00464074	let-391	C27A12.3	I 0.697411	1	0	0
WBGene00007026	-0.00463854	mdt-31	F32H2.2	I 3.335995	0	0	0
WBGene00017674	-0.00463815	F21F3.4	F21F3.4	I -0.659244	0	0	0
WBGene00008532	-0.00463812	dpt-1	F02E9.9	I 2.832000	0	0	0
WBGene00021073	-0.00463725	nol-2	W07E6.1	II -15.604210	0	0	0
WBGene00013311	-0.00463439	sec-61	Y57G11C.15	IV 12.529600	0	0	0
WBGene00004439	-0.00463165	rpl-25.2	F52B5.6	I 2.740859	0	0	0
WBGene00012767	-0.00461682	fcd-2	Y41E3.9	IV 12.815520	0	0	0
WBGene00021846	-0.00461487	ztf-23	Y54E10BR.8	I -4.504069	1	0	0
WBGene00014059	-0.00461347	ZK673.3	N.A.	N.A.	0	0	0
WBGene00006737	-0.00460907	ulp-2	Y38A8.3	II -2.613822	0	0	0
WBGene00022461	-0.00460796	tag-300	N.A.	N.A.	0	0	0
WBGene00019441	-0.00460473	K06B9.4	K06B9.4	IV -0.227968	0	0	0
WBGene00020993	-0.00460462	W03F8.3	W03F8.3	IV 1.556191	0	0	0
WBGene00004217	-0.00458422	ptr-2	C32E8.8	I -2.575737	0	0	0
WBGene00003077	-0.00458061	lsm-3	Y62E10A.12	IV 8.874579	0	0	0
WBGene00004703	-0.00457653	rsp-6	C33H5.12	IV 3.483182	0	0	0
WBGene00012556	-0.00457113	mrps-10	Y37D8A.18	III 20.119310	0	0	0
WBGene00004383	-0.00457102	rnh-2	T13H5.7	II 0.814627	0	0	0
WBGene00020463	-0.00456413	cec-6	T12E12.2	IV 1.833541	0	0	0
WBGene00012160	-0.00456401	VY35H6BL.1	N.A.	N.A.	0	0	0
WBGene00016563	-0.00456342	C41D11.4	N.A.	N.A.	0	0	0
WBGene00022367	-0.00455964	Y92H12BM.1	Y92H12BM.1	I -14.693460	0	0	0
WBGene00017300	-0.00455535	rpc-2	F09F7.3	III -1.545060	0	0	0
WBGene00016194	-0.00455201	C28H8.3	C28H8.3	III -1.435506	0	0	0
WBGene00012951	-0.00454729	Y47H9C.8	Y47H9C.8	I 12.907450	0	0	0
WBGene00009123	-0.00454644	F25H2.12	F25H2.12	I 5.055712	0	0	0
WBGene00015095	-0.00454639	B0261.7	B0261.7	I -0.222956	0	0	0
WBGene00004342	-0.00454636	rfs-1	C30A5.2	III -0.356587	0	0	0
WBGene00019715	-0.00454625	M01G5.1	M01G5.1	III -21.806770	0	0	0
WBGene00012903	-0.00454508	vps-2	Y46G5A.12	II 11.071570	0	0	0
WBGene00004433	-0.00454318	rpl-21	C14B9.7	III -0.376430	0	0	0
WBGene00003787	-0.00453424	npp-1	K07F5.13	IV 4.435292	0	0	0
WBGene00017999	-0.00453016	emc-6	F33D4.7	IV 3.403890	0	0	0
WBGene00016166	-0.00452183	C27F2.4	C27F2.4	III -2.302860	0	0	0
WBGene00016701	-0.00452117	C46A5.5	C46A5.5	IV 3.469834	0	0	0
WBGene00003186	-0.0045206	mek-2	Y54E10BL.6	I -5.235826	0	0	0
WBGene00010814	-0.00451935	M01F1.8	M01F1.8	III -6.298958	0	0	0
WBGene00000732	-0.00451225	col-159	F57B1.3	V 4.980993	0	0	0
WBGene00004188	-0.00451143	prp-21	W07E6.4	II -15.601730	0	0	0
WBGene00001236	-0.00450225	elc-1	Y82E9BR.15	III -21.861700	0	0	0
WBGene00012932	-0.00450095	Y47D3A.21	Y47D3A.21	III 8.237452	0	0	0
WBGene00009207	-0.00449946	F28C6.8	F28C6.8	II 0.826515	0	0	0
WBGene00004501	-0.00449843	rpt-1	C52E4.4	V 3.562518	0	0	0
WBGene00022448	-0.00449658	pinn-1	Y110A2AL.13	II -9.557620	0	0	0
WBGene00019120	-0.00449618	npl-4.1	F59E12.4	II -1.010820	0	0	0
WBGene00012000	-0.00449587	T24H10.1	T24H10.1	II 1.021271	0	0	0
WBGene00018390	-0.00449454	F43E2.1	F43E2.1	II 0.502840	0	0	0
WBGene00019595	-0.00448586	dscc-1	K09H9.2	I -4.475278	0	0	0
WBGene00002183	-0.00448134	kat-1	T02G5.8	II 0.492543	0	0	0
WBGene00006430	-0.00448117	tag-51	K02F3.1	III -25.695881	0	0	0
WBGene00013267	-0.00448018	Y57A10A.27	Y57A10A.27	II 7.481992	0	0	0
WBGene00001431	-0.00447762	fkb-6	F31D4.3	V 25.403070	0	0	0
WBGene00019400	-0.00447664	K04G7.1	K04G7.1	III -0.778043	0	0	0
WBGene00018423	-0.00447498	F44E2.10	F44E2.10	III -0.046688	0	0	0
WBGene00007207	-0.0044748	B0564.7	B0564.7	IV 8.128111	0	0	0
WBGene00022301	-0.00447413	cpsf-1	Y76B12C.7	IV -12.026830	0	0	0
WBGene00017311	-0.00447232	F09G2.2	F09G2.2	V 0.630859	0	0	0
WBGene00012479	-0.00446974	Y18D10A.9	Y18D10A.9	I 14.149300	0	0	0
WBGene00012476	-0.0044696	Y18D10A.3	Y18D10A.3	I 14.075160	0	0	0
WBGene00013001	-0.00446897	Y48E1B.2	Y48E1B.2	II 17.958941	0	0	0
WBGene00002047	-0.00446531	icp-1	Y39G10AR.13	I -9.462598	0	0	0
WBGene00000115	-0.00446294	alh-9	F01F1.6	III -1.438898	0	0	0
WBGene00022089	-0.00445997	Y69A2AR.18	Y69A2AR.18	IV -7.265881	0	0	0
WBGene00004447	-0.00445877	rpl-33	F10E7.7	II 0.494614	0	0	0
WBGene00003865	-0.00445473	oma-2	ZC513.6	V 1.004344	1	0	0
WBGene00006722	-0.00445393	ubh-2	Y40G12A.2	V -0.048180	0	0	0
WBGene00019276	-0.00444951	H43I07.3	H43I07.3	V -6.307078	0	0	0
WBGene00015451	-0.00444914	C04F5.9	C04F5.9	V -2.497028	1	0	0
WBGene00003818	-0.00444761	nsf-1	H15N14.2	I 2.337514	0	0	0
WBGene00011883	-0.00444632	mrpl-50	T21B10.1	II 0.931576	0	0	0
WBGene00000381	-0.00444593	cct-6	F01F1.8	III -1.439031	0	0	0
WBGene00006587	-0.00443925	tnt-2	F53A9.10	X 0.293773	0	0	0
WBGene00018290	-0.00443923	vps-60	F41E6.9	V 1.483440	0	0	0
WBGene00016443	-0.00443842	C35D10.6	C35D10.6	III -2.416193	0	0	0
WBGene00004408	-0.00443743	rla-0	F25H2.10	I 5.055430	0	0	0
WBGene00013924	-0.00443556	rad-23	ZK20.3	II 3.825952	0	0	0
WBGene00016412	-0.00443554	mrps-26	C34E10.11	III -1.866704	0	0	0
WBGene00016001	-0.00443377	C18H9.2	N.A.	N.A.	0	0	0
WBGene00008890	-0.00443093	ser-5	F16D3.7	I 2.772325	0	0	0
WBGene00004775	-0.00442874	2001-09-01	Y47G6A.12	I -3.711686	0	0	0
WBGene00022722	-0.0044284	tomm-70	ZK370.8	III -0.072081	0	0	0
WBGene00015524	-0.00442794	C06E1.9	C06E1.9	III -0.224437	0	0	1
WBGene00021466	-0.00442687	eif-2gamma	Y39G10AR.8	I -9.392390	0	0	0
WBGene00000840	-0.00442337	cul-5	ZK856.1	V 2.309763	0	0	0
WBGene00022365	-0.00442226	Y92H12BL.4	Y92H12BL.4	I -14.694540	0	0	0
WBGene00012496	-0.00441786	Y24F12A.1	Y24F12A.1	IV 5.044366	0	0	0
WBGene00003952	-0.00441665	pbs-6	C02F5.9	III -0.354369	0	0	0
WBGene00020112	-0.00441239	pfd-5	R151.9	III -0.772512	0	0	0
WBGene00010608	-0.00441152	K07A1.1	K07A1.1	I 3.803830	0	0	0
WBGene00009131	-0.00441056	F25H8.1	F25H8.1	IV 4.452145	0	0	0
WBGene00019162	-0.00440829	eif-1.A	H06H21.3	IV 1.297576	0	0	0
WBGene00021034	-0.00440716	enu-3.4	W05F2.2	I -3.792690	0	0	0
WBGene00016014	-0.00440634	C23G10.7	C23G10.7	III -1.409287	0	0	0
WBGene00016291	-0.00440612	C31H1.8	C31H1.8	IV 2.410534	0	0	0
WBGene00019608	-0.0044022	ani-2	K10B2.5	II -0.380478	0	0	0
WBGene00019893	-0.00439597	sgt-1	R05F9.10	II -2.927386	0	0	0
WBGene00000772	-0.00438672	cpb-3	B0414.5	I 0.447885	0	0	0
WBGene00020709	-0.00438021	T23B3.1	T23B3.1	I 1.296765	0	0	0
WBGene00004808	-0.00437953	skr-2	F46A9.4	I 3.766669	0	0	0
WBGene00006927	-0.00437841	vit-3	F59D8.1	X -10.036830	0	0	0
WBGene00010351	-0.00437332	cbd-1	H02I12.1	IV 4.966624	0	0	0
WBGene00006697	-0.00437132	uaf-1	Y92C3B.2	III -24.775070	0	0	0
WBGene00004361	-0.00437096	rib-2	K01G5.6	III 5.114721	0	0	0
WBGene00017937	-0.00436531	F30H5.3	F30H5.3	III -26.808300	0	0	0
WBGene00017101	-0.00436503	E02H9.3	E02H9.3	III -13.841920	0	0	0
WBGene00012316	-0.00436273	ctps-1	W06H3.3	V 11.183400	0	0	0
WBGene00003622	-0.00436228	nhr-23	C01H6.5	I 1.842120	1	0	0
WBGene00012999	-0.00436166	rpoa-1	Y48E1A.1	II 19.485901	0	0	0
WBGene00007640	-0.00436153	C17D12.7	C17D12.7	I 9.306457	0	0	0
WBGene00019823	-0.00435978	fnta-1	R02D3.5	IV -26.794010	0	0	0
WBGene00021056	-0.00435222	W06B4.1	W06B4.1	II -4.345549	0	0	0
WBGene00006311	-0.00434769	sun-1	F57B1.2	V 4.980025	0	0	0
WBGene00020172	-0.00434721	thoc-1	T02H6.2	II -15.591550	0	0	0
WBGene00020287	-0.0043421	lsy-13	T06A10.4	IV 15.378720	0	0	0
WBGene00010484	-0.00433271	dph-3	K01H12.1	IV 4.379027	0	0	0
WBGene00001590	-0.00432441	C45G3.3	C45G3.3	I 3.669627	0	0	0
WBGene00006440	-0.00432288	tag-63	Y47G6A.28	I -3.548461	0	0	0
WBGene00021443	-0.00432191	Y39A3CL.7	Y39A3CL.7	III -15.993760	0	0	0
WBGene00013462	-0.00431978	micu-1	Y67H2A.4	IV 8.516169	0	0	0
WBGene00004505	-0.00431874	rpt-5	F56H1.4	I 0.432436	0	0	0
WBGene00022119	-0.00431686	copa-1	Y71F9AL.17	I -5.304180	0	0	0
WBGene00022148	-0.00431598	ddx-27	Y71G12B.8	I -12.869140	0	0	0
WBGene00044067	-0.00431484	zipt-7.1	T28F3.3	IV 16.413740	0	0	0
WBGene00016653	-0.00431451	ssb-1	C44E4.4	I -1.036810	0	0	0
WBGene00016418	-0.00431302	hpo-27	C34G6.1	I 0.480108	0	0	0
WBGene00013131	-0.00431263	Y52B11C.1	Y52B11C.1	I 7.192634	0	0	0
WBGene00022719	-0.00430868	pdhk-2	ZK370.5	III -0.080879	0	0	0
WBGene00016992	-0.00430754	zhit-1	CD4.7	V -1.351691	0	0	0
WBGene00021440	-0.00430595	Y39A3CL.1	Y39A3CL.1	III -15.974760	0	0	0
WBGene00019141	-0.00430295	bath-5	F59H6.11	II -13.977580	0	0	0
WBGene00001309	-0.00429696	emr-1	M01D7.6	I -12.533250	0	0	0
WBGene00013997	-0.00429416	ZK550.3	ZK550.3	IV 16.283939	0	0	0
WBGene00001258	-0.00429399	emb-4	Y80D3A.2	V 18.446680	0	0	0
WBGene00021038	-0.00429321	W05F2.6	W05F2.6	I -3.789301	0	0	0
WBGene00006706	-0.00429206	ubc-9	F29B9.6	IV 0.518478	0	0	0
WBGene00003922	-0.00428749	pas-1	C15H11.7	V 6.303223	0	0	0
WBGene00008398	-0.00428619	D2005.3	D2005.3	I 2.365685	0	0	0
WBGene00022138	-0.00428612	trpp-10	Y71G12A.2	I -12.452400	0	0	0
WBGene00016793	-0.00428577	arp-11	C49H3.8	IV 3.496101	0	0	0
WBGene00003499	-0.00428099	mut-2	K04F10.6	I 1.061967	0	0	0
WBGene00003052	-0.00427926	lmn-1	DY3.2	I 3.071043	0	0	0
WBGene00020717	-0.00427725	mrpl-4	T23B12.2	V 1.418611	0	0	0
WBGene00006466	-0.00427662	tag-115	JC8.13	IV 8.483463	0	0	0
WBGene00044742	-0.00427016	Y55F3BR.10	Y55F3BR.10	IV -23.301310	0	0	0
WBGene00000109	-0.00426918	alh-3	F36H1.6	IV 4.783471	0	0	0
WBGene00016128	-0.00426609	elpc-4	C26B2.6	IV 3.579356	0	0	0
WBGene00018950	-0.00426382	F56C9.6	F56C9.6	III -0.754078	0	0	0
WBGene00021522	-0.00426208	nhr-274	Y41D4B.21	IV -16.267660	1	0	0
WBGene00000375	-0.00425857	cyp-44A1	ZK177.5	II -1.236742	0	0	0
WBGene00004413	-0.00425813	rpl-2	B0250.1	V 24.998640	0	0	0
WBGene00021649	-0.00425422	Y47G6A.25	Y47G6A.25	I -3.150471	0	0	0
WBGene00012230	-0.00425409	cacn-1	W03H9.4	II 22.446751	0	0	0
WBGene00021868	-0.00425294	atln-1	Y54G2A.2	IV -6.739790	0	0	0
WBGene00001214	-0.00425116	ego-1	F26A3.3	I 2.213032	0	0	0
WBGene00009289	-0.00424686	exos-7	F31D4.1	V 25.367460	0	0	0
WBGene00011597	-0.0042462	zim-1	T07G12.6	IV 4.618477	1	0	0
WBGene00001005	-0.00423986	dlc-1	T26A5.9	III -1.254366	0	0	0
WBGene00003413	-0.00423847	mrp-7	Y43F8C.12	V 22.763260	0	0	0
WBGene00017352	-0.00423521	F10E7.11	F10E7.11	II 0.495457	1	0	0
WBGene00021959	-0.0042351	Y57E12AL.6	Y57E12AL.6	V 0.503012	0	0	0
WBGene00012966	-0.00423086	exos-1	Y48A6B.5	III 5.843200	0	0	0
WBGene00000668	-0.00422936	col-93	W05B2.5	III 5.801294	0	0	0
WBGene00009557	-0.00422888	mtcu-1	F39B2.7	I 26.799700	0	0	0
WBGene00016142	-0.00422882	mrps-18C	C26E6.6	III -2.339257	0	0	0
WBGene00043051	-0.00422647	C29E4.13	C29E4.13	III -0.490623	0	0	0
WBGene00020246	-0.00421642	clic-1	T05B11.3	V 0.856302	0	0	0
WBGene00010624	-0.00421495	mrps-15	K07A12.7	I 3.017707	0	0	0
WBGene00004463	-0.0042135	rpn-7	F49C12.8	IV 4.160541	0	0	0
WBGene00004450	-0.00421135	rpl-36	F37C12.4	III -0.776104	0	0	0
WBGene00001813	-0.00421056	haf-3	F57A10.3	V 8.739826	0	0	0
WBGene00022037	-0.00421014	acs-13	Y65B4BL.5	I -18.969120	0	0	0
WBGene00000533	-0.00420912	clh-6	R07B7.1	V 3.621699	0	0	0
WBGene00009944	-0.00420675	mtcu-2	F52H3.2	II 1.825050	0	0	0
WBGene00016632	-0.00420287	C44B7.12	C44B7.12	II 0.136473	0	0	0
WBGene00010450	-0.0042003	K01A11.2	K01A11.2	III -6.957352	0	0	0
WBGene00022126	-0.00419909	Y71F9B.2	Y71F9B.2	I -7.278657	0	0	0
WBGene00016442	-0.0041988	C35D10.5	C35D10.5	III -2.415678	0	0	0
WBGene00019598	-0.00419772	K09H9.7	K09H9.7	I -4.475171	1	0	0
WBGene00007188	-0.0041947	B0464.9	B0464.9	III 0.558134	0	0	0
WBGene00013689	-0.00419071	bath-40	Y105E8B.4	I 25.950251	0	0	0
WBGene00018395	-0.00418976	mtch-1	F43E2.7	II 0.502806	0	0	0
WBGene00021149	-0.00418916	dnc-3	W10G11.20	II -6.242084	0	0	0
WBGene00010549	-0.00418538	K03H4.2	N.A.	N.A.	0	0	0
WBGene00000405	-0.00418512	cdk-1	T05G5.3	III 0.969120	0	0	0
WBGene00015185	-0.00418353	mrpl-41	B0432.3	II -15.651190	0	0	0
WBGene00016947	-0.00418039	C55B7.11	C55B7.11	I 1.190341	0	0	0
WBGene00018151	-0.00417743	F37C12.3	F37C12.3	III -0.775975	0	0	0
WBGene00022832	-0.00417575	pdp-1	ZK973.3	I -1.417636	0	0	0
WBGene00016432	-0.00417569	C35B1.2	C35B1.2	IV -0.718325	0	0	1
WBGene00019792	-0.00417413	M116.5	M116.5	IV 3.781627	0	0	0
WBGene00020383	-0.00417362	tin-44	T09B4.9	I 0.873661	0	0	0
WBGene00021789	-0.0041722	nol-6	Y51H7C.11	II -15.449330	0	0	0
WBGene00004333	-0.00417196	rec-8	W02A2.6	IV 8.534218	0	0	0
WBGene00006794	-0.0041707	unc-60	C38C3.5	V -18.876770	0	0	0
WBGene00013719	-0.00416942	Y106G6H.6	Y106G6H.6	I 5.040852	0	0	0
WBGene00020718	-0.00416736	mrps-2	T23B12.3	V 1.413473	0	0	0
WBGene00012179	-0.00416531	W01D2.1	W01D2.1	II 23.531660	0	0	0
WBGene00021831	-0.00416366	Y54E10A.11	Y54E10A.11	I -4.473382	0	0	0
WBGene00021888	-0.00416032	manf-1	Y54G2A.23	IV -6.694170	0	0	0
WBGene00022257	-0.00415797	puf-11	Y73B6BL.38	IV 3.198293	0	0	0
WBGene00011464	-0.0041532	T05B9.1	T05B9.1	II 3.386796	0	0	0
WBGene00018667	-0.00415129	bath-7	F52C6.10	II -14.151200	0	0	0
WBGene00013724	-0.00414855	Y106G6H.14	Y106G6H.14	I 5.051290	0	0	0
WBGene00012716	-0.0041449	Y39E4B.5	Y39E4B.5	III 20.995790	0	0	0
WBGene00009364	-0.00414454	F33H1.3	F33H1.3	II 2.169721	0	0	0
WBGene00016353	-0.00414439	C33F10.4	C33F10.4	II -3.034936	0	0	0
WBGene00009542	-0.00413717	copb-2	F38E11.5	IV 4.270420	0	0	0
WBGene00009396	-0.00413637	clec-65	F35C5.8	II 12.414880	0	0	0
WBGene00015579	-0.00413629	C07H6.2	C07H6.2	III -0.705096	0	0	0
WBGene00019457	-0.00413001	vms-1	K06H7.3	III -0.379244	0	0	0
WBGene00003614	-0.00412981	nhr-15	F33E11.1	V -20.004000	1	0	0
WBGene00010759	-0.00412802	cysl-2	K10H10.2	II 23.031931	0	0	0
WBGene00015754	-0.00412705	C14B9.8	C14B9.8	III -0.375938	0	0	0
WBGene00012830	-0.00412601	mrps-28	Y43F8C.8	V 22.620951	0	0	0
WBGene00009004	-0.00412551	pfd-6	F21C3.5	I 1.873635	0	0	0
WBGene00012984	-0.00412433	Y48B6A.13	Y48B6A.13	II 22.879311	0	0	0
WBGene00017887	-0.00412402	F28B3.6	F28B3.6	I -0.469179	0	0	0
WBGene00008412	-0.00412347	D2030.2	D2030.2	I 2.163173	0	0	0
WBGene00015815	-0.00411949	C16A11.2	C16A11.2	II -5.067834	0	0	0
WBGene00014109	-0.00411913	chpf-1	ZK856.8	V 2.328816	0	0	0
WBGene00013690	-0.00411578	hprt-1	Y105E8B.5	I 26.036600	0	0	0
WBGene00012360	-0.0041101	tat-3	W09D10.2	III 5.052332	0	0	0
WBGene00008266	-0.00411003	C53A5.6	C53A5.6	V 6.476666	0	0	0
WBGene00006968	-0.00410733	yars-2	K08F11.4	IV 0.694058	0	0	0
WBGene00007054	-0.00410705	scpl-1	B0379.4	I 4.633111	0	0	0
WBGene00008887	-0.00410368	tbcd-1	F16D3.4	I 2.765340	0	0	0
WBGene00007974	-0.0041011	dhfr-1	C36B1.7	I 3.042628	0	0	0
WBGene00009745	-0.00409972	cox-19	F45H11.5	I 4.961650	0	0	0
WBGene00016622	-0.00409931	mafr-1	C43H8.2	I 5.058860	0	0	0
WBGene00011691	-0.00409916	T10C6.10	T10C6.10	V 9.376002	0	0	0
WBGene00004449	-0.0040966	rpl-35	ZK652.4	III -0.554535	0	0	0
WBGene00011115	-0.00409592	R07E5.7	R07E5.7	III -3.174217	0	0	0
WBGene00004338	-0.00409424	rfc-2	F58F6.4	IV -20.273399	0	0	0
WBGene00015460	-0.0040918	C05C8.1	C05C8.1	V 0.645875	0	0	0
WBGene00022069	-0.00409078	eel-1	Y67D8C.5	IV -6.257386	0	0	1
WBGene00012909	-0.00408743	spds-1	Y46G5A.19	II 11.270310	0	0	1
WBGene00012697	-0.00408519	mrps-35	Y39B6A.39	V 18.473721	0	0	0
WBGene00017606	-0.00408441	ets-6	F19F10.10	V 0.813051	0	0	0
WBGene00012766	-0.00408363	Y41E3.8	Y41E3.8	IV 12.814930	0	0	0
WBGene00018894	-0.00408025	mff-2	F55F8.6	I 0.301245	0	0	0
WBGene00022092	-0.00408008	Y69A2AR.21	Y69A2AR.21	IV -7.267388	0	0	0
WBGene00013025	-0.0040777	vha-13	Y49A3A.2	V 6.248433	0	0	0
WBGene00001411	-0.00407718	fem-1	F35D6.1	IV 1.807739	0	0	0
WBGene00001154	-0.00407171	ech-5	F56B3.5	IV -23.422020	0	0	0
WBGene00012896	-0.00407121	snrp-200	Y46G5A.4	II 10.873100	0	0	0
WBGene00004028	-0.00406987	pif-1	Y18H1A.6	I -18.547791	0	0	0
WBGene00011268	-0.004069	pde-12	R17.2	III 5.427540	0	0	0
WBGene00022855	-0.00406736	tcer-1	ZK1127.9	II 0.349925	0	0	0
WBGene00012615	-0.00406586	dct-16	Y38H6C.1	V 25.003880	0	0	0
WBGene00006988	-0.00406046	zyg-1	F59E12.2	II -0.987630	0	0	0
WBGene00004411	-0.00405812	rpc-1	C42D4.8	IV 3.291122	0	0	0
WBGene00013339	-0.00405641	phf-14	Y59A8A.2	V 13.318860	0	0	0
WBGene00021832	-0.0040563	Y54E10A.12	Y54E10A.12	I -4.473222	0	0	0
WBGene00002074	-0.00405224	ima-3	F32E10.4	IV 3.356506	0	0	0
WBGene00010367	-0.00404716	H05L14.2	H05L14.2	I 2.418089	0	0	0
WBGene00020549	-0.00404607	nmt-1	T17E9.2	III -1.419235	0	0	0
WBGene00002228	-0.0040454	klp-18	C06G3.2	IV 3.279504	0	0	0
WBGene00009219	-0.00404296	dpm-3	F28D1.11	IV 5.903020	0	0	0
WBGene00002043	-0.00404158	hyl-1	C09G4.1	IV 3.902557	0	0	0
WBGene00010420	-0.00403655	mcrs-1	H28O16.2	I 13.874700	0	0	0
WBGene00006568	-0.00403615	thk-1	Y43C5A.5	IV 4.565297	0	0	0
WBGene00001832	-0.00403407	hcp-4	T03F1.9	I -1.985671	0	0	0
WBGene00007111	-0.00403163	sart-3	B0035.12	IV 4.959570	0	0	0
WBGene00017547	-0.00402989	alfa-1	F18A1.6	II 0.507998	0	0	0
WBGene00011236	-0.00402977	R11A8.1	R11A8.1	IV 4.576933	0	0	0
WBGene00018680	-0.00402842	tsen-54	F52C12.3	IV -12.734580	0	0	0
WBGene00008413	-0.00402178	D2030.3	D2030.3	I 2.167461	0	0	0
WBGene00004503	-0.00402145	rpt-3	F23F12.6	III -1.187575	0	0	0
WBGene00013531	-0.00402033	Y73F8A.26	Y73F8A.26	IV 14.073640	0	0	0
WBGene00003801	-0.00401999	npp-15	C29E4.4	III -0.488878	0	0	0
WBGene00007493	-0.00401965	npp-23	C09G9.2	IV 3.988170	0	0	0
WBGene00001092	-0.00401809	dro-1	F53A2.5	III 21.210970	1	0	0
WBGene00020652	-0.00401443	egg-4	T21E3.1	I -1.905838	0	0	0
WBGene00011631	-0.00401353	T08G11.4	T08G11.4	I 3.287694	0	0	0
WBGene00011489	-0.00401014	T05F1.2	T05F1.2	I 3.821640	0	0	0
WBGene00020962	-0.00400746	W02H5.8	W02H5.8	V -13.394150	0	0	0
WBGene00006383	-0.00400696	taf-2	Y37E11B.4	IV -3.131992	0	0	0
WBGene00011915	-0.00400544	ctf-8	T22C1.4	I 2.412210	0	0	0
WBGene00011348	-0.0040032	T01H3.2	T01H3.2	II 0.594902	0	0	0
WBGene00019543	-0.00399743	cif-1	K08F11.3	IV 0.686130	0	0	0
WBGene00007108	-0.00399612	gspd-1	B0035.5	IV 4.956467	0	0	0
WBGene00000197	-0.00399339	aars-2	F28H1.3	I -1.897594	0	0	0
WBGene00012206	-0.00399169	W02B12.11	W02B12.11	II 3.495745	0	0	0
WBGene00008533	-0.00398904	F02E9.10	F02E9.10	I 2.831206	0	0	0
WBGene00004051	-0.00398801	parg-1	F20C5.1	IV 3.958965	0	0	0
WBGene00138717	-0.00398445	F52C12.6	F52C12.6	IV -12.679050	0	0	0
WBGene00010721	-0.0039814	K09E4.3	K09E4.3	II 22.443470	0	0	0
WBGene00018893	-0.00398056	wdr-12	F55F8.5	I 0.299521	0	0	0
WBGene00021681	-0.00397863	Y48G1C.8	Y48G1C.8	I -19.974501	0	0	0
WBGene00009987	-0.00397611	tbcb-1	F53F4.3	V 5.465160	0	0	0
WBGene00003418	-0.00397568	msh-2	H26D21.2	I -2.885333	0	0	0
WBGene00004319	-0.00397303	rbr-2	ZK593.4	IV 4.734960	1	0	0
WBGene00022368	-0.00397227	Y92H12BR.2	Y92H12BR.2	I -14.689340	0	0	0
WBGene00001230	-0.00396846	eif-3.G	F22B5.2	II 0.776238	0	0	0
WBGene00001862	-0.00396744	him-3	ZK381.1	IV 3.273330	0	0	0
WBGene00007696	-0.00396503	tram-1	C24F3.1	IV 4.561370	0	0	0
WBGene00022088	-0.00396378	Y69A2AR.17	N.A.	N.A.	0	0	0
WBGene00019380	-0.00396348	K04C2.2	K04C2.2	III -0.907512	0	0	0
WBGene00013139	-0.00395723	Y53C12A.3	Y53C12A.3	II 1.660997	0	0	0
WBGene00009319	-0.003957	mccc-1	F32B6.2	IV 4.437160	0	0	0
WBGene00009551	-0.00395679	mob-1	F38H4.10	IV 5.327100	0	0	0
WBGene00001645	-0.00395475	gly-20	C03E10.4	V 3.054919	0	0	0
WBGene00018956	-0.00394856	F56C11.4	N.A.	N.A.	0	0	0
WBGene00001486	-0.00394658	frh-1	F59G1.7	II -0.852617	0	0	0
WBGene00000836	-0.0039464	cul-1	D2045.6	III 2.519494	0	0	0
WBGene00016390	-0.00394587	ttc-1	C34B2.5	I 5.060460	0	0	0
WBGene00001719	-0.00394463	grl-10	C26F1.5	V 0.884834	0	0	0
WBGene00004382	-0.00393971	rnh-1.0	F59A6.6	II -2.600477	0	0	0
WBGene00022864	-0.00393969	ZK1236.5	ZK1236.5	III -0.261513	0	0	0
WBGene00003080	-0.00393893	lsm-6	Y71G12B.14	I -13.299230	0	0	0
WBGene00006781	-0.00393892	unc-45	F30H5.1	III -26.824949	0	0	0
WBGene00015021	-0.00393889	B0205.6	B0205.6	I 5.075464	0	0	0
WBGene00011759	-0.00393629	mrps-18B	T13H5.5	II 0.814759	0	0	0
WBGene00014203	-0.00393394	ZK1058.3	ZK1058.3	III -4.180545	0	0	0
WBGene00015515	-0.00393368	spdl-1	C06A8.5	II 0.562983	0	0	0
WBGene00013307	-0.00393306	Y57G11C.9	Y57G11C.9	IV 12.448790	0	0	0
WBGene00018785	-0.00393253	F54A3.6	F54A3.6	II -13.838920	0	0	0
WBGene00022059	-0.00393055	Y67D8A.2	Y67D8A.2	IV -5.404681	0	0	0
WBGene00003797	-0.00392966	npp-11	F53F10.5	I -2.253283	0	0	0
WBGene00009744	-0.00392859	hpo-35	F45H11.3	I 4.957459	0	0	0
WBGene00000883	-0.00392845	cyn-7	Y75B12B.2	V 7.514287	0	0	0
WBGene00013123	-0.00392742	Y52B11A.3	Y52B11A.3	I 6.225340	0	0	0
WBGene00011275	-0.00392693	psf-1	R53.6	II 1.816080	0	0	0
WBGene00021000	-0.00392557	W03F9.2	W03F9.2	V -20.011709	1	0	0
WBGene00015312	-0.00392524	C01G8.1	C01G8.1	I -0.215535	0	0	0
WBGene00000093	-0.00392319	agt-1	Y62E10A.5	IV 8.653161	0	0	0
WBGene00003912	-0.0039212	pal-1	C38D4.6	III -2.460483	1	0	0
WBGene00019894	-0.00391513	R05F9.11	R05F9.11	II -2.920678	0	0	0
WBGene00018088	-0.00391077	trpp-4	F36D4.2	V 2.019070	0	0	0
WBGene00009330	-0.00391059	F32D8.5	F32D8.5	V 2.827496	0	0	0
WBGene00008350	-0.00391011	CE7X_3.2	CE7X_3.2	X -21.621910	0	0	0
WBGene00007880	-0.00390951	C33A12.1	C33A12.1	IV 4.290532	0	0	0
WBGene00003177	-0.00390905	mec-15	T01E8.4	II 2.311071	0	0	0
WBGene00022369	-0.00390861	Y92H12BR.3	Y92H12BR.3	I -14.687690	0	0	0
WBGene00017037	-0.00390641	D1069.3	D1069.3	II -15.620140	0	0	0
WBGene00016203	-0.0039059	tag-250	C29E4.5	III -0.494191	0	0	0
WBGene00008172	-0.00390573	C48B4.9	C48B4.9	III 0.617354	0	0	0
WBGene00003927	-0.00390424	pas-6	CD4.6	V -1.389933	0	0	0
WBGene00020185	-0.00390418	pgk-1	T03F1.3	I -1.974909	0	0	0
WBGene00022244	-0.00390362	Y73B6BL.23	Y73B6BL.23	IV 3.197963	0	0	0
WBGene00015941	-0.00390262	C18A3.3	C18A3.3	II -0.962291	0	0	0
WBGene00020682	-0.00389956	T22D1.3	T22D1.3	IV 3.249157	0	0	0
WBGene00008505	-0.00389626	F01G4.6	F01G4.6	IV 4.909771	0	0	0
WBGene00021097	-0.00388809	cdc-37	W08F4.8	II -15.594430	0	0	0
WBGene00013324	-0.00388743	mrps-7	Y57G11C.34	IV 12.444120	0	0	0
WBGene00008459	-0.00388652	mrpl-53	E02H1.8	II 1.616065	0	0	0
WBGene00017770	-0.0038862	F25B4.7	F25B4.7	V -1.240420	0	0	0
WBGene00022029	-0.00388465	Y65B4A.6	Y65B4A.6	I -18.680450	0	0	0
WBGene00015350	-0.003883	fbxl-1	C02F5.7	III -0.356302	0	0	0
WBGene00014115	-0.003878	gld-4	ZK858.1	I 3.598981	0	0	0
WBGene00019353	-0.00387643	K03B4.1	K03B4.1	V -4.671941	0	0	0
WBGene00006617	-0.00387563	tars-1	C47D12.6	II 3.978575	0	0	0
WBGene00000205	-0.00387212	arx-7	M01B12.3	I -4.494796	0	0	0
WBGene00001333	-0.00387084	erm-1	C01G8.5	I -0.159008	0	0	0
WBGene00009305	-0.00386771	F32A7.4	F32A7.4	I 27.952730	0	0	0
WBGene00044987	-0.00386428	K07A1.17	K07A1.17	I 3.803677	0	0	0
WBGene00019439	-0.00386364	K06B9.2	K06B9.2	IV -0.225720	0	0	0
WBGene00000250	-0.00386159	bir-2	C50B8.2	V 5.461470	0	0	0
WBGene00013686	-0.00385908	Y105E8A.29	N.A.	N.A.	0	0	0
WBGene00020171	-0.0038567	T02H6.1	T02H6.1	II -15.591440	0	0	0
WBGene00004468	-0.00385343	rpn-12	ZK20.5	II 3.839079	0	0	0
WBGene00007731	-0.00385273	C25G4.3	C25G4.3	IV 5.937078	0	0	0
WBGene00007605	-0.00384999	hrg-7	C15C8.3	V 4.618680	0	0	0
WBGene00000148	-0.00384919	aph-2	ZC434.6	I 4.926944	0	0	0
WBGene00007464	-0.0038488	C08H9.3	C08H9.3	II 1.761537	0	0	0
WBGene00011015	-0.00384795	R04F11.2	R04F11.2	V 3.998899	0	0	0
WBGene00010621	-0.00384416	egg-6	K07A12.2	I 3.017245	0	0	0
WBGene00004917	-0.00384303	snr-4	C52E4.3	V 3.555940	0	0	0
WBGene00008670	-0.00384221	eif-2Bdelta	F11A3.2	V 2.042670	0	0	0
WBGene00003785	-0.00383808	nos-3	Y53C12B.3	II 1.708621	0	0	0
WBGene00003928	-0.00383716	pas-7	ZK945.2	II 1.889398	0	0	0
WBGene00002063	-0.00383544	ife-5	Y57A10A.30	II 7.531252	0	0	0
WBGene00021074	-0.0038352	W07E6.2	W07E6.2	II -15.602600	0	0	0
WBGene00012015	-0.00382699	T25B9.9	T25B9.9	IV 4.695494	0	0	0
WBGene00045237	-0.00382694	mrt-1	F39H2.5	I 3.016332	0	0	0
WBGene00010480	-0.00382551	tasp-1	K01G5.9	III 5.320664	0	0	0
WBGene00009138	-0.00382348	F25H9.6	F25H9.6	V 5.348967	0	0	0
WBGene00019631	-0.00382308	K10D2.5	K10D2.5	III -2.039512	0	0	0
WBGene00003417	-0.00382292	mrt-2	Y41C4A.14	III 12.074260	0	0	0
WBGene00008053	-0.00382227	cdc-48.2	C41C4.8	II 0.708325	0	0	0
WBGene00013419	-0.00382164	Y65A5A.2	Y65A5A.2	IV 15.075690	0	0	0
WBGene00009672	-0.00381976	F43G9.12	F43G9.12	I 3.013997	1	0	1
WBGene00001830	-0.00381392	hcp-2	T06E4.1	V 2.062151	0	0	0
WBGene00016676	-0.00381231	C45G9.5	C45G9.5	III -2.206297	0	0	0
WBGene00014083	-0.00380702	ZK795.3	ZK795.3	IV 6.018832	0	0	0
WBGene00004981	-0.00380378	spl-1	Y66H1B.4	IV -26.303829	0	0	0
WBGene00001563	-0.00380179	gei-6	C05C8.4	V 0.638831	0	0	0
WBGene00010942	-0.00380008	chch-3	M176.3	II 1.408841	0	0	0
WBGene00022277	-0.00379926	homt-1	Y74C9A.3	I -21.825199	0	0	0
WBGene00013221	-0.00379861	Y54G11A.14	Y54G11A.14	II 22.904690	0	0	0
WBGene00006593	-0.00379813	tol-1	C07F11.1	I -19.038851	0	0	0
WBGene00004679	-0.00379476	rars-1	F26F4.10	III -2.377083	0	0	0
WBGene00020742	-0.00379325	T23H2.3	T23H2.3	I 1.099912	0	0	0
WBGene00019221	-0.00379044	H20J04.6	H20J04.6	II -4.883732	0	0	0
WBGene00001935	-0.00378727	his-61	F55G1.10	IV 3.338039	0	0	0
WBGene00010139	-0.00378658	F56A8.3	F56A8.3	III 21.152010	0	0	0
WBGene00003947	-0.00378591	pbs-1	K08D12.1	IV -16.188700	0	0	0
WBGene00001513	-0.00377975	gad-1	T05H4.14	V -0.177814	0	0	0
WBGene00000145	-0.00377482	apc-11	F35G12.9	III -3.037818	0	0	0
WBGene00003258	-0.00377242	cogc-1	Y54E10A.2	I -4.448351	0	0	0
WBGene00021767	-0.00376699	Y51F10.6	N.A.	N.A.	0	0	0
WBGene00016791	-0.00376127	C49H3.4	C49H3.4	IV 3.496676	0	0	0
WBGene00000940	-0.00375936	dcs-1	Y113G7A.9	V 24.646891	0	0	0
WBGene00017084	-0.00375819	E01A2.1	E01A2.1	I -1.699924	0	0	0
WBGene00006515	-0.00375808	txdc-9	C05D11.3	III -1.280124	0	0	0
WBGene00022464	-0.00375526	N.A.	N.A.	N.A.	0	0	0
WBGene00003422	-0.00375366	msh-6	Y47G6A.11	I -3.384259	0	0	0
WBGene00022781	-0.00375034	pmt-1	ZK622.3	II -1.810606	0	0	0
WBGene00022882	-0.00374679	ZK1248.13	ZK1248.13	II -0.894749	0	0	0
WBGene00001406	-0.0037444	fce-2	F48F5.5	V 24.993280	0	0	0
WBGene00021753	-0.00373977	Y50D7A.3	Y50D7A.3	III -26.905640	0	0	0
WBGene00006404	-0.00373971	tag-10	C31C9.1	II 18.866831	0	0	0
WBGene00017085	-0.00373612	E01A2.2	E01A2.2	I -1.702614	0	0	0
WBGene00001855	-0.00373489	hil-4	C18G1.5	V -4.337120	0	0	0
WBGen+A1479:E2730e00016002	-0.00373447	C18H9.3	C18H9.3	II -0.037832	0	0	0
WBGene00022678	-0.00373207	sar-1	ZK180.4	IV 0.447421	0	0	0
WBGene00013766	-0.00372499	prmt-1	Y113G7B.17	V 24.980379	0	0	0
WBGene00007217	-0.0037214	tads-1	C01A2.5	I 19.510599	0	0	0
WBGene00003802	-0.00372131	npp-16	Y56A3A.17	III 13.387060	0	0	0
WBGene00007513	-0.00372033	wht-2	C10C6.5	IV 4.987261	0	0	0
WBGene00022663	-0.0037194	glrx-21	ZK121.1	III -1.808378	0	0	0
WBGene00002136	-0.00371913	inx-14	F07A5.1	I 1.946146	0	0	0
WBGene00002957	-0.00371701	let-858	F33A8.1	II 3.150290	0	0	0
WBGene00000766	-0.00371441	coq-6	K07B1.2	V 1.997325	0	0	0
WBGene00019503	-0.00371366	tbce-1	K07H8.1	IV 3.705500	0	0	0
WBGene00008418	-0.00370972	D2030.8	D2030.8	I 2.189964	0	0	0
WBGene00000236	-0.00370958	bag-1	F57B10.11	I 1.213389	0	0	0
WBGene00013442	-0.00370548	Y66D12A.16	Y66D12A.16	III 10.762040	0	0	0
WBGene00018833	-0.00370502	ztf-1	F54F2.5	III -0.052045	1	0	0
WBGene00011941	-0.0037041	T23B5.4	T23B5.4	IV 6.133206	0	0	0
WBGene00008149	-0.00370363	pyp-1	C47E12.4	IV 4.462343	0	0	0
WBGene00008528	-0.00370218	F02E9.1	F02E9.1	I 2.789675	0	0	0
WBGene00021655	-0.00369862	Y48A5A.1	Y48A5A.1	IV -12.606560	0	0	0
WBGene00009346	-0.00369767	F32H2.10	F32H2.10	I 3.339715	0	0	0
WBGene00016341	-0.00369585	mtq-2	C33C12.9	II -13.840700	0	0	0
WBGene00001997	-0.0036955	hpr-9	Y39A1A.23	III 4.040273	0	0	0
WBGene00004178	-0.00369257	prg-1	D2030.6	I 2.183741	0	0	0
WBGene00019466	-0.00369158	tos-1	K07B1.6	V 2.002053	0	0	0
WBGene00008710	-0.00368092	F11E6.7	F11E6.7	IV 17.080900	0	0	0
WBGene00007165	-0.00367715	B0391.10	B0391.10	V 8.402420	0	0	0
WBGene00014222	-0.0036759	trpp-3	ZK1098.5	III 0.577842	0	0	0
WBGene00019542	-0.00367577	K08F11.2	K08F11.2	IV 0.697639	0	0	0
WBGene00006565	-0.00367472	tfg-1	Y63D3A.5	I 23.146521	0	0	0
WBGene00000941	-0.00367124	ddp-1	Y39A3CR.4	III -15.865210	0	0	0
WBGene00021714	-0.00366775	cyh-1	Y49F6B.1	II -6.249086	0	0	0
WBGene00022268	-0.00366741	Y73E7A.1	Y73E7A.1	I -13.632350	0	0	0
WBGene00019334	-0.00366727	K02F3.12	K02F3.12	III -25.664909	0	0	0
WBGene00007277	-0.00366702	asfl-1	C03D6.5	I 3.838565	0	0	0
WBGene00003825	-0.00366428	ntl-2	B0286.4	II -4.744582	0	0	0
WBGene00019247	-0.00365857	syp-4	H27M09.3	I 1.389586	0	0	0
WBGene00012324	-0.00365768	rhy-1	W07A12.7	II 1.056158	0	1	0
WBGene00013137	-0.00365668	Y53C10A.6	Y53C10A.6	I 13.018320	0	0	0
WBGene00001134	-0.00365479	eat-3	D2013.5	II 1.266246	0	0	0
WBGene00015235	-0.00364968	cdc-26	B0511.9	I 5.059443	0	0	0
WBGene00015734	-0.00364897	copd-1	C13B9.3	III -1.032490	0	0	0
WBGene00018967	-0.00364701	ddx-15	F56D2.6	III -1.524710	0	0	0
WBGene00000609	-0.00364487	col-20	F11G11.11	II -2.975349	0	0	0
WBGene00012276	-0.0036411	his-74	W05B10.1	V 4.609766	0	0	0
WBGene00012845	-0.00363364	set-24	Y43F11A.5	II 6.676568	0	0	0
WBGene00004510	-0.00363346	rrf-3	F10B5.7	II 0.738281	0	0	0
WBGene00007797	-0.00362989	C29A12.1	C29A12.1	V 2.818859	0	0	0
WBGene00006608	-0.00362777	tre-2	T05A12.2	IV 3.247752	0	0	0
WBGene00011610	-0.0036246	T08D2.5	T08D2.5	X -20.610540	0	0	0
WBGene00006489	-0.00362343	zhit-3	ZK856.9	V 2.363947	0	0	0
WBGene00006618	-0.00361999	trt-1	DY3.4	I 3.093274	0	0	0
WBGene00004883	-0.00361541	smg-5	W02D3.8	I 1.301661	0	0	0
WBGene00003210	-0.00361212	mel-28	C38D4.3	III -2.540566	1	0	0
WBGene00020434	-0.00361182	T11F8.2	T11F8.2	IV 1.705061	0	0	0
WBGene00006703	-0.00360522	ubc-6	D1022.1	II 0.503258	0	0	0
WBGene00022853	-0.00360209	ZK1127.6	ZK1127.6	II 0.343441	0	0	0
WBGene00044076	-0.00360037	H20J04.8	N.A.	N.A.	0	0	0
WBGene00009922	-0.00359785	F52B5.3	F52B5.3	I 2.730458	0	0	0
WBGene00020948	-0.00359446	era-1	W02F12.3	V 0.134417	0	0	0
WBGene00008645	-0.00359219	F10C2.4	F10C2.4	V 3.614179	0	0	0
WBGene00004302	-0.00358958	ran-1	K01G5.4	III 5.174762	0	0	0
WBGene00004318	-0.00358863	rbg-2	T22C1.10	I 2.417110	0	0	0
WBGene00011857	-0.00358725	coa-4	T20D3.3	IV 4.183425	0	0	0
WBGene00004426	-0.0035837	rpl-14	C04F12.4	I 3.855074	0	0	0
WBGene00007630	-0.00358297	har-1	C16C10.11	III -3.779141	0	0	0
WBGene00015101	-0.00358136	rpia-1	B0280.3	III -0.789407	0	0	0
WBGene00016981	-0.00358032	rpn-13	C56G2.7	III -1.386850	0	0	0
WBGene00004465	-0.00357331	rpn-9	T06D8.8	II 3.377469	0	0	0
WBGene00009981	-0.00357244	F53F1.3	F53F1.3	V 5.259105	0	0	0
WBGene00003153	-0.00357002	mca-3	Y67D8C.10	IV -5.833269	0	0	0
WBGene00019220	-0.00356968	pfd-2	H20J04.5	II -4.850496	0	0	0
WBGene00015273	-0.00356778	mct-2	C01B4.9	V -14.841400	0	0	0
WBGene00002985	-0.00356762	lig-1	C29A12.3	V 2.819747	0	0	0
WBGene00020839	-0.00356329	usp-5	T27A3.2	I 0.785773	0	0	0
WBGene00013096	-0.0035588	mcd-1	Y51H1A.6	II 21.046610	1	0	0
WBGene00003964	-0.00355709	pdi-3	H06O01.1	I 1.653385	0	0	0
WBGene00017372	-0.00355658	F10G7.9	F10G7.9	II -3.149676	0	0	0
WBGene00001340	-0.00355459	etr-1	T01D1.2	II -15.902600	0	0	0
WBGene00011412	-0.00355435	mrpl-16	T04A8.11	III -2.812489	0	0	0
WBGene00010081	-0.00355369	F55A11.8	F55A11.8	V 3.381446	0	0	0
WBGene00010305	-0.00355298	F59A2.5	F59A2.5	III -6.973363	0	0	0
WBGene00021311	-0.00355211	thoc-5	Y32H12A.2	III -1.806540	0	0	0
WBGene00000813	-0.00355166	csn-1	Y59A8A.1	V 13.315210	0	0	0
WBGene00002850	-0.00355047	let-716	C16A3.3	III -1.316461	0	0	0
WBGene00018964	-0.00354945	F56D2.2	F56D2.2	III -1.526937	0	0	0
WBGene00007444	-0.00354924	C08F8.2	C08F8.2	IV 4.910510	0	0	0
WBGene00006473	-0.00354918	tag-124	E02H1.3	II 1.615757	0	0	0
WBGene00010583	-0.00354751	K05C4.7	K05C4.7	I 26.570681	0	0	0
WBGene00045419	-0.0035406	lsy-12	R07B5.9	V 2.201053	0	0	0
WBGene00011600	-0.00354039	zim-2	T07G12.10	IV 4.624032	1	0	0
WBGene00017708	-0.00354012	F22E5.9	F22E5.9	II -12.247890	0	0	0
WBGene00004326	-0.00353798	rde-4	T20G5.11	III 2.019907	0	0	0
WBGene00003074	-0.0035371	lars-2	ZK524.3	I 2.094540	0	0	0
WBGene00001999	-0.00353482	hrp-1	F42A6.7	IV -4.684262	0	0	0
WBGene00001037	-0.00353468	dnj-19	T05C3.5	V -1.790988	0	0	0
WBGene00010678	-0.00353463	K08F4.3	K08F4.3	IV 4.531652	0	0	0
WBGene00011303	-0.00353416	R166.3	R166.3	II 3.076234	0	0	0
WBGene00000041	-0.00353358	aco-2	F54H12.1	III -0.455963	0	0	0
WBGene00009187	-0.00353196	F27D4.1	F27D4.1	I 2.292733	0	0	0
WBGene00015011	-0.00352292	B0041.8	B0041.8	I -1.034377	0	0	0
WBGene00021227	-0.00352091	mct-1	Y19D10A.12	V -14.856200	0	0	0
WBGene00011033	-0.00352037	R05D11.5	R05D11.5	I 2.983588	0	0	0
WBGene00009172	-0.00351951	F26F2.7	F26F2.7	V 25.015200	0	0	0
WBGene00003783	-0.00351677	nos-1	R03D7.7	II 3.134193	0	0	0
WBGene00006729	-0.0035158	ucp-4	K07B1.3	V 1.990988	0	0	0
WBGene00013550	-0.00350937	Y75B8A.14	Y75B8A.14	III 16.127489	0	0	0
WBGene00016118	-0.00350858	C25H3.9	C25H3.9	II -0.968325	0	0	0
WBGene00003136	-0.00350566	mau-2	C09H6.3	I 2.561189	0	0	0
WBGene00001090	-0.00350115	drh-1	F15B10.2	IV 3.214000	0	0	0
WBGene00000226	-0.00349657	atl-1	T06E4.3	V 2.060219	0	0	0
WBGene00020915	-0.00349527	nol-58	W01B11.3	I -4.100308	0	0	0
WBGene00008458	-0.0034928	E02H1.6	E02H1.6	II 1.616049	0	0	0
WBGene00016493	-0.0034913	C37A2.7	C37A2.7	I 1.320930	0	0	0
WBGene00013360	-0.00348968	Y60A3A.9	Y60A3A.9	V 24.102791	0	0	0
WBGene00004506	-0.00348899	rpt-6	Y49E10.1	III 17.199640	0	0	0
WBGene00022742	-0.00348822	ZK430.7	ZK430.7	II -4.544079	0	0	0
WBGene00016444	-0.00348683	C35D10.7	C35D10.7	III -2.416619	0	0	0
WBGene00021560	-0.00348562	coh-4	Y45G5AM.8	V -6.344190	0	0	0
WBGene00004336	-0.00348466	ret-1	W06A7.3	V 6.945422	0	0	0
WBGene00018635	-0.00348375	nprl-2	F49E8.1	IV 3.355710	0	0	0
WBGene00018156	-0.00348358	ncbp-1	F37E3.1	I 1.082740	0	0	0
WBGene00011050	-0.00348198	agl-1	R06A4.8	II 22.911440	0	0	0
WBGene00018928	-0.00348119	F56B3.2	F56B3.2	IV -23.519119	0	0	0
WBGene00009276	-0.00348104	F30F8.9	F30F8.9	I 2.373831	0	0	0
WBGene00012887	-0.003478	Y45F10D.7	Y45F10D.7	IV 10.860780	0	0	0
WBGene00019600	-0.00347714	rga-3	K09H11.3	V -1.143607	0	0	0
WBGene00007501	-0.00347378	apc-17	C09H10.7	II 3.275802	0	0	0
WBGene00017811	-0.00347223	F26A1.13	F26A1.13	III -2.423058	0	0	0
WBGene00008151	-0.00347191	C47E12.7	C47E12.7	IV 4.458450	0	0	0
WBGene00004014	-0.00346275	phb-1	Y37E3.9	I -11.894810	0	0	0
WBGene00013133	-0.00346267	Y53C10A.2	N.A.	N.A.	0	0	0
WBGene00022850	-0.00346185	ZK1127.3	ZK1127.3	II 0.359745	0	0	0
WBGene00002152	-0.00346139	iars-1	R11A8.6	IV 4.579115	0	0	0
WBGene00002073	-0.00346117	ima-2	F26B1.3	I 0.958776	0	0	0
WBGene00007785	-0.00345931	tofu-1	C27H6.3	V 2.225300	0	0	0
WBGene00016888	-0.00345893	C52E12.1	C52E12.1	II 0.311648	1	0	0
WBGene00016236	-0.00345588	cec-9	C29H12.5	II -0.472322	0	0	0
WBGene00003081	-0.00345284	lsm-7	ZK593.7	IV 4.752563	0	0	0
WBGene00004881	-0.00344887	smg-3	Y73B6BL.18	IV 3.171083	0	0	0
WBGene00000419	-0.00344751	ced-5	C02F4.1	IV 4.610670	0	0	0
WBGene00001598	-0.00344545	glh-1	T21G5.3	I 1.412604	0	0	0
WBGene00007637	-0.00343697	dhhc-7	C17D12.1	I 9.321190	1	0	0
WBGene00015742	-0.00343404	kxd-1	C13F10.2	V 0.635099	0	0	0
WBGene00012182	-0.00343361	osta-3	W01D2.5	II 23.529800	0	0	0
WBGene00004975	-0.00343187	spe-39	ZC404.3	V 0.262561	0	0	0
WBGene00004391	-0.0034305	rnr-1	T23G5.1	III 0.326335	0	0	0
WBGene00016650	-0.00343003	ubr-4	C44E4.1	I -1.037370	0	0	0
WBGene00015187	-0.00342906	B0432.6	N.A.	N.A.	0	0	0
WBGene00010048	-0.00342655	F54D5.2	F54D5.2	II 3.767013	0	0	0
WBGene00022363	-0.00342556	Y92H12BL.1	Y92H12BL.1	I -14.698080	0	0	0
WBGene00045078	-0.00342435	C46C2.7	C46C2.7	IV 4.107310	0	0	0
WBGene00045483	-0.00342403	oxy-5	F56H1.7	I 0.444147	0	0	0
WBGene00002070	-0.00341822	ile-1	K07A1.8	I 3.807199	0	0	0
WBGene00017549	-0.0034175	pid-1	F18A1.8	II 0.521927	0	0	0
WBGene00001405	-0.00341706	fce-1	C04F12.10	I 3.860080	0	0	0
WBGene00013461	-0.00341693	Y67H2A.2	Y67H2A.2	IV 8.515863	0	0	0
WBGene00022198	-0.00341299	Y71H2B.11	Y71H2B.11	III -11.358550	0	0	0
WBGene00003133	-0.00341135	mat-2	W10C6.1	II 3.316379	0	0	0
WBGene00015083	-0.00340892	egg-1	B0244.8	III -1.446664	0	0	0
WBGene00007788	-0.0034058	C28A5.1	C28A5.1	III -3.173437	0	0	0
WBGene00002066	-0.00340427	ifg-1	M110.4	II 0.750204	0	0	1
WBGene00018208	-0.00340065	F39G3.3	F39G3.3	V -4.469781	0	0	0
WBGene00021686	-0.00339998	Y48G8AL.5	Y48G8AL.5	I -16.642321	0	0	0
WBGene00020036	-0.00339619	R12E2.11	R12E2.11	I -1.642440	0	0	0
WBGene00001225	-0.00339469	eif-3.B	Y54E2A.11	II 23.480261	0	0	1
WBGene00011367	-0.00339436	snpc-3.4	T02C12.2	III -4.026170	0	0	0
WBGene00007505	-0.00339161	pezo-1	C10C5.1	IV 4.189659	0	0	0
WBGene00013210	-0.00338946	Y54G9A.7	Y54G9A.7	II 19.962469	0	0	0
WBGene00018181	-0.00338267	F38E1.9	F38E1.9	V 1.325969	0	0	0
WBGene00003253	-0.00338237	mig-22	PAR2.4	III -0.061227	0	0	0
WBGene00016737	-0.00338218	miro-2	C47C12.4	X -1.298010	0	0	0
WBGene00009368	-0.00338214	pole-1	F33H2.5	I 29.271400	0	0	0
WBGene00008399	-0.00338205	D2005.4	D2005.4	I 2.366494	0	0	0
WBGene00009365	-0.00338099	F33H1.4	F33H1.4	II 2.175895	1	0	0
WBGene00013679	-0.00337964	Y105E8A.21	Y105E8A.21	I 25.758169	0	0	0
WBGene00019941	-0.00337822	pgam-5	R07G3.5	II 0.504952	0	0	0
WBGene00010582	-0.00337787	K05C4.5	K05C4.5	I 26.602720	0	0	0
WBGene00002144	-0.0033762	inx-22	Y47G6A.2	I -3.141923	0	0	0
WBGene00012353	-0.00337606	W09C5.7	W09C5.7	I 21.635611	0	0	0
WBGene00194861	-0.00337519	H04D03.6	H04D03.6	III 2.502049	0	0	0
WBGene00018963	-0.00336857	ucr-1	F56D2.1	III -1.521590	0	0	0
WBGene00004914	-0.0033647	snr-1	Y116A8C.42	IV 16.129530	0	0	0
WBGene00015029	-0.00336421	B0207.6	B0207.6	I 0.481856	0	0	0
WBGene00016656	-0.00336305	C44E4.7	N.A.	N.A.	0	0	0
WBGene00011435	-0.00336233	T04D3.8	T04D3.8	I 17.621380	0	0	0
WBGene00012390	-0.003359	gpap-1	Y6B3B.5	I 21.656099	0	0	0
WBGene00003799	-0.00335718	npp-13	Y37E3.15	I -11.816150	0	0	0
WBGene00008344	-0.00335386	C56A3.5	C56A3.5	V 5.445532	0	0	0
WBGene00012601	-0.00334782	Y38E10A.23	N.A.	N.A.	0	0	0
WBGene00012111	-0.00334728	T28A8.5	T28A8.5	III 21.247841	0	0	0
WBGene00012806	-0.00334615	Y43F4B.9	Y43F4B.9	III 21.210159	0	0	0
WBGene00012879	-0.00334117	fbxa-215	Y45F10C.3	IV 10.550000	0	0	0
WBGene00003241	-0.00333984	mig-5	T05C12.6	II 0.749075	1	0	0
WBGene00021270	-0.00333916	Y23H5A.3	Y23H5A.3	I -8.140908	0	0	0
WBGene00014023	-0.00333847	lnkn-1	ZK637.3	III -0.012597	0	0	0
WBGene00021430	-0.00333422	Y38F2AR.12	Y38F2AR.12	IV -7.518337	0	0	0
WBGene00021292	-0.00333384	copb-1	Y25C1A.5	II -8.613750	0	0	0
WBGene00013201	-0.0033316	dus-2	Y54E5A.6	I 26.384800	0	0	0
WBGene00020500	-0.00333104	T14B4.3	T14B4.3	II 0.050062	0	0	0
WBGene00019997	-0.00332437	R10F2.6	R10F2.6	III -8.449360	0	0	0
WBGene00021247	-0.00331806	Y22D7AL.9	Y22D7AL.9	III -20.279070	0	0	0
WBGene00004417	-0.00331721	rpl-6	R151.3	III -0.769674	0	0	0
WBGene00020113	-0.00331708	R151.10	R151.10	III -0.767928	0	0	0
WBGene00007969	-0.00331497	acs-19	C36A4.9	III -4.247662	0	0	0
WBGene00018328	-0.00331375	F42A6.6	F42A6.6	IV -4.694060	0	0	0
WBGene00020588	-0.00331312	T19H12.2	T19H12.2	V -3.755015	0	0	0
WBGene00003950	-0.00331233	pbs-4	T20F5.2	I -1.921998	0	0	0
WBGene00019712	-0.00331136	rmh-1	M01E11.3	I 0.200567	0	0	0
WBGene00018898	-0.00331105	F55F10.1	F55F10.1	IV 0.191138	0	0	0
WBGene00000165	-0.00331097	aps-3	Y48G8AL.14	I -16.936440	0	0	0
WBGene00006976	-0.00331038	zhp-3	K02B12.8	I 2.903471	0	0	0
WBGene00012094	-0.00331037	T27E9.2	T27E9.2	III 21.218309	0	0	0
WBGene00002994	-0.00330976	lin-5	T09A5.10	II 0.586677	0	0	0
WBGene00021652	-0.00330676	Y47G6A.29	N.A.	N.A.	0	0	0
WBGene00018835	-0.00330432	F54F2.7	F54F2.7	III -0.049185	0	0	0
WBGene00010896	-0.00330204	M28.5	M28.5	II 3.122915	0	0	0
WBGene00003926	-0.00330066	pas-5	F25H2.9	I 5.055170	0	0	0
WBGene00001814	-0.00329899	haf-4	W04C9.1	I -18.998051	0	0	0
WBGene00003796	-0.00329768	npp-10	ZK328.5	III -1.427042	0	0	0
WBGene00004360	-0.00329564	rib-1	F12F6.3	IV 5.009057	0	0	0
WBGene00013376	-0.00329555	Y62E10A.6	Y62E10A.6	IV 8.784007	0	0	0
WBGene00004886	-0.00329346	smi-1	Y39A3CR.1	III -15.823620	0	0	0
WBGene00020936	-0.00329134	hrpf-1	W02D3.11	I 1.308772	0	0	0
WBGene00019898	-0.00329127	R05G6.4	R05G6.4	IV 3.341843	0	0	0
WBGene00019811	-0.00328909	egg-2	R01H2.3	III -0.804974	0	0	0
WBGene00000962	-0.00328725	dhc-1	T21E12.4	I -1.310427	0	0	0
WBGene00011334	-0.00328676	mrps-14	T01E8.6	II 2.324153	0	0	0
WBGene00022425	-0.00328662	plst-1	Y104H12BR.1	IV -20.410179	0	0	0
WBGene00043060	-0.0032862	R144.12	R144.12	III -2.246786	0	0	0
WBGene00007329	-0.00328047	C05C10.2	C05C10.2	II 1.786110	0	0	0
WBGene00015074	-0.00327908	natc-2	B0238.10	V -2.336102	0	0	0
WBGene00015525	-0.00327761	rha-2	C06E1.10	III -0.222823	0	0	1
WBGene00013532	-0.00327141	Y73F8A.27	Y73F8A.27	IV 14.071710	0	0	0
WBGene00044310	-0.00326938	H20J04.9	H20J04.9	II -4.808296	0	0	0
WBGene00004239	-0.00326914	puf-3	Y45F10A.2	IV 9.432586	0	0	0
WBGene00007018	-0.0032691	mdt-18	C55B7.9	I 1.158763	0	0	0
WBGene00004460	-0.00326872	rpn-3	C30C11.2	III -0.259374	0	0	0
WBGene00007698	-0.00326645	qns-1	C24F3.4	IV 4.560870	0	0	0
WBGene00021351	-0.00326495	eif-2alpha	Y37E3.10	I -11.889000	0	0	0
WBGene00020417	-0.00326273	nuo-2	T10E9.7	I 1.209354	0	0	0
WBGene00001035	-0.00326207	dnj-17	T03F6.2	III 21.212851	1	0	0
WBGene00006933	-0.00325811	vps-35	F59G1.3	II -0.853861	0	0	0
WBGene00011580	-0.00325628	ddx-19	T07D4.4	II 0.921880	0	0	0
WBGene00010771	-0.00325163	K11D2.5	K11D2.5	I 13.333360	0	0	0
WBGene00003214	-0.00325152	mel-32	C05D11.11	III -1.270542	0	0	0
WBGene00007258	-0.00324861	hasp-1	C01H6.9	I 1.850270	0	0	0
WBGene00008339	-0.00324636	C55A6.10	C55A6.10	V 3.175906	0	0	0
WBGene00022862	-0.00324526	ZK1236.1	ZK1236.1	III -0.261681	0	0	0
WBGene00004931	-0.00324246	sod-2	F10D11.1	I 2.830848	0	0	0
WBGene00019009	-0.00324225	clec-90	F57C9.2	I -0.707218	0	0	0
WBGene00021891	-0.00324099	Y54G2A.27	Y54G2A.27	IV -6.660169	0	0	0
WBGene00022036	-0.00324069	Y65B4BL.4	Y65B4BL.4	I -18.986490	0	0	0
WBGene00184990	-0.00323215	C14B1.12	C14B1.12	III -4.327620	0	0	0
WBGene00008506	-0.003231	tkt-1	F01G10.1	IV 4.563870	0	0	0
WBGene00006888	-0.00323053	vbh-1	Y54E10A.9	I -4.474897	0	0	0
WBGene00009666	-0.00322996	slc-25A42	F43G9.3	I 2.996087	0	0	0
WBGene00003924	-0.00322071	pas-3	Y110A7A.14	I -0.410020	0	0	1
WBGene00007092	-0.00321656	B0001.7	B0001.7	IV 5.743047	0	0	0
WBGene00011272	-0.00321595	dtmk-1	R53.2	II 1.815752	0	0	0
WBGene00017988	-0.00321328	fipp-1	F32D1.9	V -5.734055	0	0	0
WBGene00012868	-0.00321306	tbc-9	Y45F10A.6	IV 9.298292	0	0	0
WBGene00000421	-0.00320992	ced-7	C48B4.4	III 0.651197	0	0	0
WBGene00044431	-0.0032081	W03G9.8	W03G9.8	I -0.445428	0	0	0
WBGene00002162	-0.00320593	isp-1	F42G8.12	IV 3.622401	0	0	0
WBGene00019971	-0.00320193	ergo-1	R09A1.1	V -19.871820	0	0	0
WBGene00007587	-0.0031987	mma-1	C14C10.4	V 4.520290	0	0	0
WBGene00022398	-0.00319828	Y97E10AR.3	Y97E10AR.3	V 1.000746	0	0	0
WBGene00010697	-0.00319592	uda-1	K08H10.4	V 2.231155	0	0	0
WBGene00021206	-0.0031897	N.A.	N.A.	N.A.	0	0	0
WBGene00010061	-0.00318679	F54E12.2	F54E12.2	IV 4.959973	0	0	0
WBGene00015487	-0.00318662	mrps-17	C05D11.10	III -1.280765	0	0	0
WBGene00015075	-0.00318555	B0238.11	B0238.11	V -2.338746	1	0	0
WBGene00006993	-0.00318552	zyg-8	Y79H2A.11	III 14.687160	0	0	0
WBGene00012474	-0.00318545	attf-6	Y18D10A.1	I 14.043420	1	0	0
WBGene00000465	-0.00318351	cpg-1	C07G2.1	III -3.155073	0	0	0
WBGene00000532	-0.00318283	clh-5	C07H4.2	II 1.014364	0	0	0
WBGene00010279	-0.00317897	letm-1	F58G11.1	V 5.565785	0	0	0
WBGene00021795	-0.00317866	Y52E8A.2	Y52E8A.2	II -4.888973	0	0	0
WBGene00020763	-0.00317757	ztf-18	T24C4.7	III -25.393890	1	0	0
WBGene00021644	-0.00317713	Y47G6A.18	Y47G6A.18	I -3.201139	0	0	0
WBGene00004704	-0.00317665	rsp-7	D2089.1	II 3.123043	0	0	0
WBGene00008683	-0.00317416	repo-1	F11A10.2	IV 5.673895	1	0	0
WBGene00000247	-0.00317202	bec-1	T19E7.3	IV 2.200270	0	0	0
WBGene00022028	-0.00316833	Y65B4A.4	Y65B4A.4	I -18.757500	0	0	0
WBGene00011250	-0.00316823	R11H6.2	R11H6.2	V 6.538951	0	0	0
WBGene00002180	-0.00316801	jtr-1	Y77E11A.4	IV -19.513920	0	0	0
WBGene00022107	-0.00316644	Y71F9AL.1	Y71F9AL.1	I -5.292306	0	0	0
WBGene00006373	-0.00316403	syx-5	F55A11.2	V 3.329829	0	0	0
WBGene00016889	-0.00316202	lst-6	C52E12.4	II 0.289206	0	0	0
WBGene00022381	-0.00316029	ubxn-2	Y94H6A.9	IV -6.746885	0	0	0
WBGene00021200	-0.00315771	cyp-31A3	Y17G9B.3	IV 0.936961	0	0	0
WBGene00021359	-0.00315677	Y37E11AL.3	Y37E11AL.3	IV -2.647481	0	0	0
WBGene00004466	-0.00315425	rpn-10	B0205.3	I 5.064636	0	0	0
WBGene00011282	-0.00315343	R74.8	R74.8	III -3.669265	0	0	0
WBGene00018152	-0.00314962	acs-4	F37C12.7	III -0.777808	0	0	0
WBGene00013075	-0.00314554	Y51A2D.7	Y51A2D.7	V 16.856730	0	0	0
WBGene00007780	-0.00314551	C27D8.4	C27D8.4	IV 6.140491	0	0	0
WBGene00001228	-0.00314164	eif-3.E	B0511.10	I 5.059668	0	0	0
WBGene00018599	-0.0031412	F48C1.6	F48C1.6	I -0.144776	0	0	0
WBGene00010843	-0.00313369	M03C11.6	M03C11.6	III 2.495968	0	0	0
WBGene00008133	-0.00313355	efsc-1	C47B2.7	I 16.815861	0	0	0
WBGene00001029	-0.0031329	dnj-11	F38A5.13	IV 3.209836	1	0	0
WBGene00016124	-0.00313287	dnc-4	C26B2.1	IV 3.581897	0	0	0
WBGene00014227	-0.00313071	ZK1128.1	ZK1128.1	III 1.834003	0	0	0
WBGene00002148	-0.0031266	gon-14	F44C4.4	V 0.110981	0	0	0
WBGene00011859	-0.0031265	T20D3.6	T20D3.6	IV 4.186826	0	0	0
WBGene00044131	-0.00312624	Y45G12C.16	Y45G12C.16	V -14.835120	0	0	0
WBGene00021830	-0.00312514	Y54E10A.10	Y54E10A.10	I -4.473519	0	0	0
WBGene00021827	-0.00312335	dnc-6	Y54E10A.5	I -4.473586	0	0	0
WBGene00018071	-0.0031212	F35H10.6	F35H10.6	IV 3.706178	0	0	0
WBGene00011806	-0.00311215	ekl-6	T16G12.5	III 1.763453	0	0	0
WBGene00008502	-0.00311202	skih-2	F01G4.3	IV 4.908600	0	0	0
WBGene00014243	-0.00310909	dcaf-1	ZK1251.9	IV 4.376297	0	0	0
WBGene00019766	-0.00310873	M4.1	M4.1	IV -5.561371	0	0	0
WBGene00022360	-0.00310696	Y92H12A.4	Y92H12A.4	I -14.598700	0	0	0
WBGene00000818	-0.00310591	csn-6	Y67H2A.6	IV 8.517699	0	0	0
WBGene00013167	-0.00310588	Y53F4B.21	Y53F4B.21	II 24.044970	0	0	0
WBGene00005020	-0.00310116	sqv-2	Y110A2AL.14	II -9.489775	0	0	0
WBGene00018995	-0.00310085	ccpp-1	F56H1.5	I 0.442013	0	0	0
WBGene00004441	-0.00309725	rpl-27	C53H9.1	I -12.675560	0	0	0
WBGene00021750	-0.00309666	Y50D4C.6	Y50D4C.6	V -19.917721	0	0	0
WBGene00022773	-0.00309562	ZK616.3	ZK616.3	IV 1.654897	0	0	0
WBGene00009124	-0.00309287	rtel-1	F25H2.13	I 5.055844	0	0	0
WBGene00004047	-0.00309217	plx-1	Y55F3AL.1	IV -22.879580	0	0	0
WBGene00011611	-0.00309042	T08D2.6	T08D2.6	X -20.597639	0	0	0
WBGene00003835	-0.00308748	nxf-2	C15H11.6	V 6.291755	0	0	0
WBGene00018777	-0.00308633	F53H1.3	F53H1.3	IV -20.311581	0	0	0
WBGene00022785	-0.00308414	ZK652.6	ZK652.6	III -0.576186	1	0	0
WBGene00020796	-0.00308348	mrpl-28	T25D3.2	II -15.935390	0	0	0
WBGene00017855	-0.0030819	F27C1.6	F27C1.6	I -0.015126	0	0	0
WBGene00003218	-0.00307945	mep-1	M04B2.1	IV 4.998512	1	0	0
WBGene00001482	-0.00307746	fog-2	Y113G7B.5	V 24.921169	0	0	0
WBGene00006958	-0.0030771	wve-1	R06C1.3	I 13.010090	0	0	0
WBGene00000773	-0.00307609	cpf-1	F28C6.3	II 0.824213	0	0	0
WBGene00002363	-0.00307604	let-92	F38H4.9	IV 5.322544	0	0	0
WBGene00007118	-0.00307458	npp-22	B0240.4	V 3.317003	0	0	0
WBGene00003132	-0.00307263	mat-1	Y110A7A.17	I -0.397417	0	0	0
WBGene00008118	-0.00307158	madf-8	C46F11.3	III -5.004501	1	0	0
WBGene00004339	-0.00307082	rfc-3	C39E9.13	IV 7.862854	0	0	0
WBGene00010230	-0.00306436	rpac-19	F58A4.9	III 0.819375	0	0	0
WBGene00003415	-0.00305862	2001-03-01	F58B3.5	IV 5.092665	0	0	0
WBGene00001020	-0.00305813	dnj-2	B0035.2	IV 4.950371	0	0	0
WBGene00003129	-0.00305804	map-1	Y37E11AL.7	IV -2.675140	0	0	0
WBGene00010458	-0.00305766	mrpl-10	K01C8.6	II 0.757024	0	0	0
WBGene00006997	-0.00305731	zyg-12	ZK546.1	II -2.635415	0	0	0
WBGene00008062	-0.00305577	set-32	C41G7.4	I 3.787822	0	0	0
WBGene00018923	-0.00305237	eme-1	F56A6.4	I -18.756800	0	0	0
WBGene00011111	-0.00304773	snfc-5	R07E5.3	III -3.177602	0	0	0
WBGene00017348	-0.00304445	F10E7.6	F10E7.6	II 0.494956	0	0	0
WBGene00015809	-0.00304432	C16A3.4	C16A3.4	III -1.317854	1	0	0
WBGene00017142	-0.00304294	EEED8.14	EEED8.14	II -1.673991	0	0	0
WBGene00009139	-0.00304274	F25H9.7	F25H9.7	V 5.349032	0	0	0
WBGene00194986	-0.00304239	T27F7.4	T27F7.4	II -2.604341	0	0	0
WBGene00016249	-0.00304159	mrpl-32	C30C11.1	III -0.257990	0	0	0
WBGene00016582	-0.0030413	vps-8	C42C1.4	IV 5.830290	0	0	0
WBGene00018475	-0.00303937	mrpl-14	F45E12.5	II 0.501331	0	0	0
WBGene00001601	-0.00303605	glh-4	T12F5.3	I -2.771220	0	0	0
WBGene00008041	-0.00303496	ufc-1	C40H1.6	III 0.416172	0	0	0
WBGene00009145	-0.00303376	F26A3.7	F26A3.7	I 2.229867	0	0	0
WBGene00021952	-0.00303024	vha-19	Y55H10A.1	IV -4.576808	0	0	0
WBGene00012544	-0.00302872	Y37D8A.2	Y37D8A.2	III 19.048639	0	0	0
WBGene00021973	-0.00302783	emc-2	Y57G7A.10	II -15.513400	0	0	0
WBGene00018064	-0.00302529	cdc-73	F35F11.1	IV -0.973707	0	0	0
WBGene00017750	-0.00302485	F23F1.10	F23F1.10	II -17.973619	0	0	0
WBGene00002845	-0.00302394	let-711	F57B9.2	III -0.875257	0	0	0
WBGene00018891	-0.00302299	F55F8.3	F55F8.3	I 0.291710	0	0	0
WBGene00017797	-0.00302182	symk-1	F25G6.2	V 1.472766	0	0	0
WBGene00022031	-0.00301948	Y65B4A.8	Y65B4A.8	I -18.621510	0	0	0
WBGene00000937	-0.00301593	dbr-1	C55B7.8	I 1.155283	0	0	0
WBGene00004453	-0.00301401	rpl-39	C26F1.9	V 0.887662	0	0	0
WBGene00015092	-0.00301183	mrpl-47	B0261.4	I -0.262397	0	0	0
WBGene00006977	-0.0030117	zif-1	F59B2.6	III 0.061132	0	0	0
WBGene00008145	-0.00300898	set-5	C47E8.8	V 6.706552	0	0	0
WBGene00007971	-0.00300774	rpb-3	C36B1.3	I 3.038330	0	0	0
WBGene00019275	-0.00300605	rpac-40	H43I07.2	V -6.303930	0	0	0
WBGene00002324	-0.00300548	let-49	Y54E5B.3	I 27.911160	0	0	0
WBGene00016277	-0.00300332	C30G12.6	C30G12.6	II 0.500128	0	0	0
WBGene00011908	-0.00300294	pash-1	T22A3.5	I 5.058475	0	0	0
WBGene00021076	-0.00300143	W07E6.5	W07E6.5	II -15.603570	0	0	0
WBGene00006519	-0.00300028	cox-6A	F54D8.2	III -2.186446	0	0	0
WBGene00004496	-0.00299876	rps-27	F56E10.4	V -20.012640	0	0	0
WBGene00018900	-0.00299602	rod-1	F55G1.4	IV 3.337743	0	0	0
WBGene00016404	-0.00299557	mutd-1	C34D4.13	IV 3.290610	0	0	0
WBGene00018721	-0.00299296	polh-1	F53A3.2	III -15.755300	0	0	0
WBGene00020097	-0.00299212	larp-1	R144.7	III -2.237234	0	0	0
WBGene00016062	-0.00299116	cox-16	C24G6.8	V -1.683100	0	0	0
WBGene00016326	-0.0029909	ubr-1	C32E8.11	I -2.365110	0	0	0
WBGene00016117	-0.00298739	C25H3.8	N.A.	N.A.	0	0	0
WBGene00001358	-0.00298695	evl-20	F22B5.1	II 0.777826	0	0	0
WBGene00018090	-0.00298354	F36D4.5	F36D4.5	V 2.020290	0	0	0
WBGene00004502	-0.00298233	rpt-2	F29G9.5	V -0.454333	0	0	0
WBGene00021170	-0.00298148	arx-4	Y6D11A.2	III -25.582451	0	0	0
WBGene00010625	-0.00298008	K07C5.2	K07C5.2	V 2.508727	0	0	0
WBGene00012565	-0.00298002	fbxa-210	Y37H2A.5	V 14.221670	0	0	0
WBGene00008877	-0.00297993	rtcb-1	F16A11.2	I 3.759350	0	0	0
WBGene00015184	-0.00297794	djr-1.1	B0432.2	II -15.646280	0	0	0
WBGene00012341	-0.00297589	catp-6	W08D2.5	IV 4.424980	0	0	0
WBGene00022087	-0.00297502	Y69A2AR.16	Y69A2AR.16	IV -7.251878	0	0	0
WBGene00001998	-0.0029737	hpr-17	F32A11.2	II 14.588200	0	0	0
WBGene00004274	-0.00297225	rab-11.1	F53G12.1	I -19.840330	0	0	0
WBGene00006730	-0.00295559	uev-1	F39B2.2	I 26.883490	0	0	0
WBGene00019698	-0.00295445	riok-1	M01B12.5	I -4.485761	0	0	0
WBGene00008997	-0.00295193	lgc-31	F21A3.7	V 8.328782	0	0	0
WBGene00021564	-0.0029518	Y45G12B.3	Y45G12B.3	V -13.327710	0	0	0
WBGene00021035	-0.00295061	W05F2.3	W05F2.3	I -3.790624	0	0	0
WBGene00015499	-0.00294546	inst-1	C06A5.1	I 0.673422	0	0	0
WBGene00010913	-0.00294201	M110.3	M110.3	II 0.750121	0	0	1
WBGene00021956	-0.00294029	Y57E12AL.1	Y57E12AL.1	V 0.504872	0	0	0
WBGene00004418	-0.00293752	rpl-7	F53G12.10	I -19.625851	0	0	0
WBGene00003085	-0.00293739	ccar-1	Y37A1B.1	IV 11.401280	0	0	0
WBGene00013240	-0.00293705	Y56A3A.28	Y56A3A.28	III 13.630400	1	0	0
WBGene00011225	-0.00293388	R10H10.7	R10H10.7	IV 4.588413	0	0	0
WBGene00009952	-0.0029329	acaa-2	F53A2.7	III 21.211300	0	0	0
WBGene00018362	-0.00293134	F42G9.1	F42G9.1	III -26.033480	0	0	0
WBGene00013252	-0.00292972	Y57A10A.7	Y57A10A.7	II 6.838845	0	0	0
WBGene00012982	-0.00292753	jmjd-2	Y48B6A.11	II 22.890680	0	0	0
WBGene00018613	-0.00292658	skpt-1	F48E8.7	III -1.690365	0	0	0
WBGene00021346	-0.00292646	Y37E3.1	Y37E3.1	I -12.228200	0	0	0
WBGene00022371	-0.00292499	set-29	Y92H12BR.6	I -14.690760	0	0	0
WBGene00021687	-0.00292492	Y48G8AL.7	Y48G8AL.7	I -16.927980	0	0	0
[truncated: 5,240 more rows]

## Sheet: upregulated contributors
Gene ID	WCA score	Public Name	Sequence Name	Genetic Map Position	TF (MW)	LIN-15B activated genes	CEBP-1 targets
WBGene00044698	0.0569403	K09F5.6	K09F5.6	X -1.333957	0	0	0
WBGene00019858	0.0567883	R03H10.6	R03H10.6	II -5.316464	0	0	0
WBGene00006539	0.0556109	tbb-6	T04H1.9	V 3.961322	0	0	1
WBGene00004349	0.0542819	rgs-6	C41G11.3	X -4.384929	0	0	0
WBGene00019592	0.0531575	K09F6.9	K09F6.9	II -13.836020	0	0	0
WBGene00003647	0.0521119	nhr-57	T05B4.2	V -6.434584	1	1	0
WBGene00004423	0.0490555	rpl-11.2	F07D10.1	X -15.999300	0	0	0
WBGene00004776	0.0487784	ser-1	F59C12.2	X 24.055361	0	0	0
WBGene00003635	0.0486745	nhr-45	F16H11.5	X -6.924947	1	0	1
WBGene00019832	0.0486288	osg-1	R02F2.2	III -1.614780	0	0	0
WBGene00003143	0.0481969	max-1	C34B4.1	V 4.878058	0	1	0
WBGene00022674	0.0476316	ZK177.9	ZK177.9	II -1.218015	0	0	0
WBGene00001824	0.0473652	hbl-1	F13D11.2	X -4.269094	1	1	0
WBGene00001906	0.0470096	his-32	F17E9.10	IV 3.708610	0	0	0
WBGene00044443	0.0469842	ZC21.10	ZC21.10	III -0.254030	0	0	1
WBGene00020710	0.0467503	T23B3.2	T23B3.2	I 1.296032	0	1	0
WBGene00020134	0.0466532	T01B6.1	T01B6.1	X -15.637470	0	0	0
WBGene00002187	0.0463938	kgb-1	T07A9.3	IV -26.114201	0	1	0
WBGene00004245	0.0446434	puf-9	W06B11.2	X -4.228453	0	0	0
WBGene00001475	0.0437859	fmi-1	F15B9.7	V 4.813127	0	1	0
WBGene00001894	0.0437779	his-20	K06C4.4	V 1.674480	0	0	0
WBGene00013899	0.0437198	ZC443.4	ZC443.4	V 4.712480	0	1	0
WBGene00001882	0.043491	his-8	F45F2.12	V 1.438901	0	0	0
WBGene00011474	0.0433902	aldo-1	T05D4.1	III 21.267429	0	0	0
WBGene00001169	0.0432683	eef-1A.2	R03G5.1	X -1.124560	0	0	1
WBGene00004857	0.0430746	sma-3	R13F6.9	III -0.916500	1	0	0
WBGene00001928	0.0429522	his-54	F07B7.11	V 1.646880	0	0	0
WBGene00009691	0.0428311	F44E5.4	F44E5.4	II 4.035963	0	1	0
WBGene00001926	0.042797	his-52	F07B7.4	V 1.645200	0	0	0
WBGene00001483	0.0426545	fog-3	C03C11.2	I 4.492162	0	0	0
WBGene00008980	0.0423099	emre-1	F20D1.10	X 21.616440	0	0	0
WBGene00008865	0.0422499	F15G9.1	F15G9.1	X 1.458033	0	0	0
WBGene00017755	0.0420518	zip-8	F23F12.9	III -1.195399	1	1	0
WBGene00007734	0.0419965	C25G4.7	C25G4.7	IV 5.967076	0	0	0
WBGene00020510	0.0419499	T14G11.1	T14G11.1	X -13.891170	0	0	0
WBGene00001896	0.0416237	his-22	K06C4.12	V 1.672810	0	0	0
WBGene00009804	0.0415204	F47B8.3	F47B8.3	V 6.228701	0	1	0
WBGene00019102	0.0415082	F59C12.3	F59C12.3	X 24.056299	0	0	0
WBGene00001913	0.0413948	his-39	F45F2.2	V 1.441511	0	0	0
WBGene00005655	0.0412641	srr-4	K11D12.3	V -3.590946	0	0	0
WBGene00000551	0.0409722	clx-1	C50F7.2	IV 3.463071	0	0	0
WBGene00000493	0.0409127	che-14	F56H1.1	I 0.439693	0	0	0
WBGene00019967	0.040803	cyp-33C8	R08F11.3	V -7.990460	0	0	1
WBGene00021343	0.0405989	cutl-23	Y37B11A.1	III -1.446343	0	0	0
WBGene00012980	0.0405595	efhd-1	Y48B6A.6	II 22.565300	0	0	1
WBGene00022735	0.0405562	ZK418.6	ZK418.6	III -0.793966	0	0	0
WBGene00001210	0.0403344	egl-46	K11G9.4	V 0.132676	1	0	0
WBGene00001927	0.040205	his-53	F07B7.3	V 1.647300	0	0	0
WBGene00000170	0.0401852	aqp-2	C01G6.1	II 1.097113	0	1	0
WBGene00007847	0.03997	C31E10.6	C31E10.6	X 15.949660	0	0	0
WBGene00021059	0.0399673	atat-2	W06B11.1	X -4.212209	0	0	0
WBGene00000068	0.0399653	acy-1	F17C8.1	III -2.648999	0	1	0
WBGene00011392	0.0399319	sbt-1	T03D8.3	V 25.300859	0	0	0
WBGene00006063	0.0397575	sto-1	F08C6.4	X -1.595989	0	0	0
WBGene00008206	0.0396961	set-6	C49F5.2	X 6.835643	0	1	0
WBGene00018702	0.0396611	F52E4.5	F52E4.5	X -12.292290	0	1	0
WBGene00020767	0.0396554	lgc-40	T24D8.1	X -15.609490	0	0	0
WBGene00017970	0.0393779	F32A5.4	F32A5.4	II 0.499667	0	0	0
WBGene00016422	0.0393209	noah-1	C34G6.6	I 0.472301	0	0	0
WBGene00045401	0.039317	eol-1	T26F2.3	V 5.869270	0	0	0
WBGene00008099	0.0392233	C44H9.4	C44H9.4	V 4.717251	0	1	0
WBGene00022396	0.0391862	Y97E10AR.1	Y97E10AR.1	V 1.000523	0	0	0
WBGene00010558	0.0391755	ptp-4	K04D7.4	IV 4.558390	0	0	0
WBGene00010700	0.039143	nipi-3	K09A9.1	X 22.930870	0	1	1
WBGene00003378	0.0389783	mml-1	T20B12.6	III -0.747815	1	0	0
WBGene00002991	0.0389403	lin-2	F17E5.1	X 7.040575	0	0	0
WBGene00004057	0.0387815	pmk-3	F42G8.4	IV 3.630603	0	0	0
WBGene00001925	0.038715	his-51	F07B7.10	V 1.644760	0	0	0
WBGene00011679	0.0386486	ucr-2.2	T10B10.2	X 22.263500	0	0	0
WBGene00001875	0.0384854	his-1	T10C6.14	V 9.402401	0	1	0
WBGene00001880	0.038362	his-6	F45F2.13	V 1.440357	0	0	0
WBGene00001893	0.0382013	his-19	K06C4.11	V 1.674920	0	0	0
WBGene00004858	0.038173	sma-4	R12B2.1	III -1.439873	1	0	0
WBGene00008975	0.0381652	F20D1.3	F20D1.3	X 21.615320	0	0	0
WBGene00022146	0.0381599	Y71G12B.6	Y71G12B.6	I -12.831550	0	0	0
WBGene00013639	0.0380343	Y105C5A.15	Y105C5A.15	IV 14.286880	1	0	0
WBGene00020834	0.0379914	T27A1.2	T27A1.2	II -15.595830	0	0	0
WBGene00017904	0.0379553	lim-8	F28F5.3	III -0.943352	0	0	0
WBGene00000224	0.0379453	atgp-1	F26D10.9	IV 16.288179	0	0	0
WBGene00007479	0.0379195	C09F9.2	C09F9.2	II 23.388420	0	0	0
WBGene00019593	0.0379085	K09F6.10	K09F6.10	II -13.835230	0	0	1
WBGene00001876	0.037849	his-2	T10C6.13	V 9.388276	0	0	0
WBGene00011059	0.0377914	R06C1.4	R06C1.4	I 13.010500	0	0	0
WBGene00017437	0.0377856	nmgp-1	F13H8.4	II -0.392446	0	0	0
WBGene00004933	0.0376638	sod-4	F55H2.1	III 0.570123	0	0	0
WBGene00001895	0.0375322	his-21	K06C4.3	V 1.672370	0	0	0
WBGene00001878	0.0374875	his-4	T10C6.11	V 9.378220	0	0	0
WBGene00013763	0.0374738	Y113G7B.14	Y113G7B.14	V 24.971910	0	0	0
WBGene00013135	0.0374592	rga-2	Y53C10A.4	I 13.017490	0	0	0
WBGene00010935	0.0374588	M163.1	M163.1	X 16.724680	0	0	0
WBGene00011995	0.0372963	rsf-1	T24F1.3	II 3.411000	0	1	0
WBGene00001544	0.0372752	gcy-19	C17F4.6	II -7.109808	0	0	0
WBGene00017133	0.0368732	EEED8.2	EEED8.2	II -1.656154	0	1	0
WBGene00000562	0.0366224	cng-1	F14H8.6	V 7.175889	0	0	0
WBGene00010742	0.0366169	K10D6.2	K10D6.2	V 2.970443	0	0	0
WBGene00011498	0.0366148	T05G5.1	T05G5.1	III 0.939747	0	0	0
WBGene00001414	0.0365389	fer-1	F43G9.6	I 3.004124	0	0	1
WBGene00003408	0.0364357	mrp-2	F57C12.4	X -19.634661	0	0	0
WBGene00001387	0.0363985	far-3	F15B9.1	V 4.792540	0	0	0
WBGene00044134	0.0363514	D1025.10	D1025.10	X 16.728769	0	0	0
WBGene00006470	0.0362965	tag-120	F40F9.2	V 2.099961	0	0	0
WBGene00009678	0.0362962	magu-4	F44D12.1	IV 4.464960	0	1	0
WBGene00015801	0.0361789	C15H9.5	C15H9.5	X -3.729872	0	0	0
WBGene00012158	0.0361205	ucr-2.1	VW06B3R.1	X 6.992190	0	0	0
WBGene00022705	0.0360946	ZK354.2	ZK354.2	IV 1.589227	0	0	0
WBGene00019902	0.0359529	R05G6.10	R05G6.10	IV 3.343492	0	0	0
WBGene00001923	0.0359314	his-49	F07B7.5	V 1.643550	0	1	0
WBGene00017908	0.035911	F28H1.1	F28H1.1	I -1.885795	0	1	0
WBGene00012861	0.0358769	Y45F3A.4	Y45F3A.4	III 3.730814	0	0	0
WBGene00008121	0.0357775	C46F11.6	C46F11.6	III -4.864618	0	0	0
WBGene00004438	0.0356508	rpl-25.1	F55D10.2	X -6.784580	0	0	0
WBGene00013215	0.0356045	Y54G11A.4	Y54G11A.4	II 22.901100	0	0	0
WBGene00010234	0.0355754	ttr-50	F58B3.9	IV 5.097729	0	1	0
WBGene00009945	0.0355363	bath-38	F52H3.3	II 1.835131	0	0	0
WBGene00022316	0.035501	Y81B9A.2	Y81B9A.2	X 0.795718	0	0	0
WBGene00007388	0.0354499	folt-1	C06H2.4	V 2.957953	0	0	0
WBGene00010221	0.0353785	F57G12.1	F57G12.1	X 7.007856	0	1	0
WBGene00019304	0.0352496	K02D10.4	K02D10.4	III -0.054166	0	0	0
WBGene00002179	0.0352447	jph-1	T22C1.7	I 2.414508	0	0	0
WBGene00015430	0.0352406	C04E7.3	C04E7.3	X -20.160931	0	0	0
WBGene00022499	0.0351819	set-30	ZC8.3	X -6.198349	0	0	0
WBGene00007919	0.0351698	cup-16	C34C6.7	II 0.851120	0	0	0
WBGene00011199	0.0351569	R10E4.2	N.A.	N.A.	0	0	0
WBGene00003497	0.0351488	mup-4	K07D8.1	III -0.729766	0	1	0
WBGene00001820	0.0350373	ham-1	F53B2.6	IV 6.017510	1	0	0
WBGene00013715	0.0349246	Y106G6G.6	Y106G6G.6	N.A.	0	0	0
WBGene00007489	0.0349017	C09G5.7	C09G5.7	II 3.124254	0	0	0
WBGene00008515	0.0348017	F02C12.1	F02C12.1	X 11.884010	0	1	0
WBGene00021049	0.034696	W05H9.2	W05H9.2	X -3.218976	0	1	0
WBGene00000591	0.0346843	coh-1	K08A8.3	X -1.680205	0	0	0
WBGene00017571	0.034632	jmjd-3.1	F18E9.5	X 0.120563	0	1	0
WBGene00003733	0.0344789	nhx-5	F57C7.2	X 2.277578	0	1	0
WBGene00008572	0.0344673	F08B12.4	F08B12.4	X 3.597689	0	0	0
WBGene00011977	0.034386	T24B8.3	T24B8.3	II 0.995897	0	1	0
WBGene00020830	0.0343839	T26C11.4	T26C11.4	X -17.494419	0	0	0
WBGene00010329	0.0343466	F59D12.1	F59D12.1	X 22.933701	0	0	0
WBGene00015391	0.0343133	sdha-1	C03G5.1	X 0.101983	0	1	0
WBGene00006575	0.0342552	tir-1	F13B10.1	III -4.246902	0	0	0
WBGene00008922	0.034216	F17C11.11	F17C11.11	V 2.832720	0	0	0
WBGene00022816	0.0341298	fbn-1	ZK783.1	III -0.655224	0	0	0
WBGene00018060	0.0341085	arrd-18	F35F10.11	V -12.196260	0	0	0
WBGene00009647	0.0340552	phlp-2	F43C1.1	III -3.664360	0	0	0
WBGene00006372	0.0340544	syx-2	F48F7.2	X 15.861700	0	0	0
WBGene00007764	0.0340422	C27B7.7	C27B7.7	IV 3.999727	0	0	0
WBGene00001891	0.0339695	his-17	K06C4.5	V 1.676100	0	0	0
WBGene00006742	0.0339394	unc-2	T02C5.5	X -13.794560	0	0	0
WBGene00017974	0.0339294	vps-41	F32A6.3	X -5.782831	0	0	0
WBGene00000914	0.0339162	daf-19	F33H1.1	II 2.156526	1	0	0
WBGene00044471	0.033881	F56D6.9	F56D6.9	IV -1.896266	0	0	0
WBGene00022349	0.0338745	Y82E9BR.17	Y82E9BR.17	III -21.842360	1	0	0
WBGene00020833	0.0337885	T26C12.3	T26C12.3	IV -4.908737	0	0	0
WBGene00017046	0.0337592	utx-1	D2021.1	X 0.112824	0	1	1
WBGene00001901	0.0337502	his-27	K06C4.13	V 1.671170	0	1	0
WBGene00001520	0.0337324	gas-1	K09A9.5	X 22.875170	0	0	0
WBGene00045409	0.0335615	T01D3.7	N.A.	N.A.	0	0	0
WBGene00015569	0.0333206	C07D10.5	C07D10.5	II 0.502855	0	0	0
WBGene00020674	0.03331	T22B7.7	T22B7.7	X -4.416073	0	0	0
WBGene00007440	0.0333068	C08E8.4	C08E8.4	V 16.164330	0	0	0
WBGene00017265	0.0332934	snpc-1.3	F08F3.9	V -1.944550	0	0	0
WBGene00000803	0.0332875	csb-1	F53H4.1	X 22.962870	0	0	0
WBGene00016006	0.0332851	fln-2	C23F12.1	X 1.176526	0	0	0
WBGene00000397	0.0332737	cdh-5	F08B4.2	IV 3.929611	0	0	0
WBGene00006745	0.0332561	unc-5	B0273.4	IV 1.783025	0	0	0
WBGene00002060	0.0331652	ife-2	R04A9.4	X -19.972111	0	0	0
WBGene00022252	0.0331304	Y73B6BL.31	Y73B6BL.31	IV 3.198868	0	0	0
WBGene00008974	0.0331196	tbc-1	F20D1.2	X 21.613211	0	0	0
WBGene00009957	0.0331152	F53B2.8	F53B2.8	IV 6.013222	0	0	1
WBGene00007984	0.0331134	irx-1	C36F7.1	I 3.800917	1	0	0
WBGene00000482	0.033099	chd-3	T14G8.1	X 8.518822	0	1	0
WBGene00044737	0.0330913	ttr-45	JC8.14	IV 8.497598	0	0	0
WBGene00008779	0.0330838	F14B4.1	F14B4.1	I 3.720738	0	0	0
WBGene00003149	0.0330331	mbk-1	T04C10.1	X 21.409180	0	1	0
WBGene00000003	0.0330117	aat-2	F07C3.7	V 1.958319	0	0	0
WBGene00020366	0.0329828	acdh-10	T08G2.3	X 24.085859	0	1	0
WBGene00001879	0.0329736	his-5	F45F2.3	V 1.440770	0	0	0
WBGene00016274	0.0329654	C30G12.2	C30G12.2	II 0.500120	0	0	0
WBGene00000503	0.032949	cht-1	C04F6.3	X -10.370900	0	0	0
WBGene00007694	0.0329293	C23H4.6	C23H4.6	X 7.012506	0	0	0
WBGene00007943	0.0328981	C34F6.9	C34F6.9	X 2.863643	1	0	0
WBGene00043992	0.0327142	bbs-4	F58A4.14	III 0.731898	0	0	0
WBGene00015647	0.0326921	C09F5.1	C09F5.1	III -26.314190	0	0	0
WBGene00000086	0.0326477	aex-3	C02H7.3	X -19.503960	0	0	0
WBGene00020382	0.0326102	T09B4.8	T09B4.8	I 0.850703	0	0	0
WBGene00000444	0.0326076	ceh-21	T26C11.6	X -17.483509	1	1	0
WBGene00007846	0.0326016	C31E10.5	C31E10.5	X 15.939580	0	0	0
WBGene00010440	0.0325986	ttr-51	JC8.8	IV 8.490333	0	0	0
WBGene00010976	0.0325792	R02D5.1	R02D5.1	V 6.430018	0	0	0
WBGene00003516	0.0325733	nab-1	C43E11.6	I -1.564161	0	0	0
WBGene00016458	0.0325108	C35E7.6	C35E7.6	I 5.249014	0	1	0
WBGene00000462	0.0325029	ceh-41	T26C11.5	X -17.490379	1	0	0
WBGene00000120	0.0324746	aly-1	C01F6.5	IV 4.050430	0	0	0
WBGene00015789	0.0324135	syx-6	C15C7.1	X -11.677660	0	0	0
WBGene00015492	0.032406	lnp-1	C05E11.1	X -7.213713	0	0	0
WBGene00010572	0.0322926	wdr-5.2	K04G11.4	X 16.696369	0	0	0
WBGene00010045	0.0322761	F54C9.11	F54C9.11	II 0.823111	0	0	0
WBGene00000910	0.0322378	daf-14	F01G10.8	IV 4.564370	0	0	0
WBGene00019434	0.0322359	nmtn-1	K06A5.8	I 1.148970	0	0	0
WBGene00000245	0.0322275	bca-1	T13C5.5	X -3.423329	0	0	0
WBGene00007801	0.0322167	trpa-1	C29E6.2	IV 5.340274	0	0	0
WBGene00019959	0.0322079	R08E3.3	R08E3.3	X -6.227812	0	0	0
WBGene00007059	0.0321762	vps-52	F08C6.3	X -1.548205	0	0	0
WBGene00008971	0.0320818	F20C5.6	F20C5.6	IV 3.961381	0	0	0
WBGene00011869	0.0320093	dod-6	T20G5.7	III 2.008233	0	0	0
WBGene00018259	0.0319915	F41B4.3	F41B4.3	X -2.350734	0	1	1
WBGene00007548	0.0319503	C13C4.4	C13C4.4	V 3.660249	0	1	0
WBGene00018837	0.0319321	F54G2.1	F54G2.1	X -14.144100	0	0	0
WBGene00018704	0.0319012	ztf-13	F52E4.8	X -12.171100	1	0	0
WBGene00001892	0.0318993	his-18	K06C4.10	V 1.676530	0	0	0
WBGene00004945	0.0318408	sop-2	C50E10.4	II 8.551888	0	0	0
WBGene00016845	0.0318211	C50F7.5	C50F7.5	IV 3.454531	0	0	0
WBGene00006472	0.0317784	tag-123	F08F1.7	X -0.101605	0	0	0
WBGene00016138	0.0317412	flh-2	C26E6.2	III -2.311424	1	0	0
WBGene00045435	0.0317265	Y34B4A.11	N.A.	N.A.	0	0	0
WBGene00000150	0.031721	apm-1	F55A12.7	I -0.096672	0	0	0
WBGene00006599	0.0316655	tpa-1	B0545.1	IV -27.004129	0	0	0
WBGene00001685	0.0315675	gpd-3	K10B3.7	X -12.153250	0	1	0
WBGene00010553	0.0315597	K04C1.3	K04C1.3	X 16.670300	1	1	0
WBGene00010177	0.0315123	F57A8.1	F57A8.1	V 2.237545	0	0	0
WBGene00009692	0.0314753	F44E5.5	F44E5.5	II 4.037546	0	0	0
WBGene00016716	0.0314503	acs-17	C46F4.2	X -4.032456	0	0	0
WBGene00016885	0.0314492	fbxb-97	C52E2.6	II -14.311170	0	1	0
WBGene00022100	0.031417	Y69A2AR.31	Y69A2AR.31	IV -6.763552	0	0	0
WBGene00020322	0.0314066	T07F12.2	T07F12.2	X -6.218997	0	0	0
WBGene00006663	0.0313892	twk-8	ZC410.4	IV 4.027312	0	0	0
WBGene00007350	0.0313526	sucl-1	C05G5.4	X 21.251900	0	1	0
WBGene00017463	0.0312525	F14D12.1	F14D12.1	X -4.443416	0	0	0
WBGene00008563	0.0312266	F07H5.13	F07H5.13	II 0.898762	0	0	0
WBGene00022033	0.0311819	Y65B4BL.1	Y65B4BL.1	I -18.961020	0	0	0
WBGene00045382	0.0311622	T05E12.8	T05E12.8	V 12.576150	0	0	0
WBGene00017583	0.0311346	F19B10.1	F19B10.1	II -6.228930	0	0	0
WBGene00001076	0.0311037	dpy-17	F54D8.1	III -2.135116	0	0	0
WBGene00011680	0.0310948	T10B10.3	T10B10.3	X 22.265209	0	0	0
WBGene00004317	0.0310725	rbg-1	F20D1.6	X 21.709629	0	0	0
WBGene00011564	0.0310262	ugt-50	T07C5.1	X 7.846113	0	0	0
WBGene00016997	0.0309503	cebp-1	D1005.3	X -18.109699	1	0	0
WBGene00007993	0.0309422	idhb-1	C37E2.1	X 16.658400	0	0	0
WBGene00000057	0.03094	acr-18	F28F8.1	V 8.344267	0	0	0
WBGene00003242	0.0308706	mig-6	C37C3.6	V 0.911478	0	0	0
WBGene00004089	0.0308696	ppk-3	VF11C1L.1	X 9.144646	0	0	0
WBGene00000161	0.0308622	apa-2	T20B5.1	X 1.032791	0	0	0
WBGene00008940	0.0308066	F18H3.4	F18H3.4	X 12.694070	0	1	0
WBGene00044949	0.0308009	Y49A10A.2	Y49A10A.2	X 1.980593	0	1	0
WBGene00009212	0.0307649	atz-1	F28D1.2	IV 5.870820	0	0	0
WBGene00003929	0.0307612	pat-2	F54F2.1	III -0.048404	0	0	0
WBGene00021068	0.030752	W06H8.6	W06H8.6	V -0.202933	0	1	0
WBGene00010947	0.0306777	M176.11	M176.11	II 1.412740	0	0	0
WBGene00010338	0.0306711	F59F4.3	F59F4.3	X 22.962440	0	0	0
WBGene00001772	0.0306432	gst-24	F37B1.1	II 18.714260	0	0	0
WBGene00023405	0.0306411	sor-1	ZK1236.3	III -0.262167	0	0	0
WBGene00003589	0.0306308	nex-2	T07C4.9	III 2.320976	0	0	0
WBGene00019188	0.0306167	H11E01.3	H11E01.3	X -17.893801	0	0	0
WBGene00017178	0.0305867	atg-16.1	F02E8.5	X -7.591200	0	0	0
WBGene00010702	0.0305772	usp-33	K09A9.4	X 22.897779	0	0	0
WBGene00044071	0.0305674	dhhc-14	D2021.2	X 0.104154	1	0	0
WBGene00006780	0.030539	unc-44	B0350.2	IV 2.884653	0	0	0
WBGene00016197	0.0305388	pxl-1	C28H8.6	III -1.436530	0	0	0
WBGene00006649	0.0304259	tth-1	F08F1.8	X -0.047642	0	1	0
WBGene00011705	0.0304034	T11A5.6	T11A5.6	V 2.202910	0	1	0
WBGene00007976	0.0303915	C36B1.9	C36B1.9	I 3.047297	0	0	0
WBGene00000792	0.0303484	crb-1	F11C7.4	X 24.090679	0	1	0
WBGene00017744	0.0303477	fbxc-54	F23F1.3	II -17.985359	0	0	0
WBGene00017027	0.0303048	D1044.1	D1044.1	III -1.554897	0	0	0
WBGene00001105	0.0302933	dsl-3	Y41D4B.10	IV -16.505659	0	0	0
WBGene00012131	0.0302649	T28F3.5	T28F3.5	IV 16.438070	0	0	0
WBGene00012239	0.0301644	W04A8.4	W04A8.4	I 22.012810	0	0	0
WBGene00018878	0.0301247	glit-1	F55D10.3	X -6.788347	0	0	0
WBGene00022668	0.0301181	ZK154.6	ZK154.6	X -1.222450	0	0	0
WBGene00002232	0.0300797	kpc-1	F11A6.1	I 9.536111	0	0	0
WBGene00004313	0.0300152	rbc-1	F54E4.1	X 19.584370	0	1	0
WBGene00021114	0.0298927	W09C3.7	W09C3.7	I -0.835294	0	0	0
WBGene00007877	0.0298678	nfki-1	C33A11.1	X 22.465401	0	0	0
WBGene00004773	0.0298545	sem-4	F15C11.1	I 1.654888	1	0	0
WBGene00008958	0.0298004	F19H6.3	F19H6.3	X 7.033824	0	0	0
WBGene00003692	0.0297907	nhr-102	T06C12.6	V 9.050699	1	0	0
WBGene00194651	0.0297735	C33D9.13	C33D9.13	IV 3.961618	0	0	1
WBGene00000232	0.0297707	2014-04-01	B0207.12	I 0.500409	0	0	0
WBGene00020812	0.029709	acdh-7	T25G12.5	X 24.086100	0	1	0
WBGene00015795	0.0296647	C15F1.2	C15F1.2	II 0.206239	0	0	0
WBGene00001489	0.0295749	frm-2	T04C9.6	III -1.427555	0	0	0
WBGene00009089	0.0295002	jmjd-3.2	F23D12.5	X 16.705601	0	0	0
WBGene00003096	0.0294937	lys-7	C02A12.4	V -10.899770	0	0	0
WBGene00009370	0.0293821	set-10	F33H2.7	I 29.649670	0	0	0
WBGene00000958	0.0293418	dgk-1	C09E10.2	X -18.871389	0	0	0
WBGene00003561	0.0293245	ncr-1	F02E8.6	X -7.478408	0	0	0
WBGene00018958	0.029266	F56C11.6	F56C11.6	I -19.138519	0	0	0
WBGene00003243	0.0291919	mig-10	F10E9.6	III -0.346394	0	0	0
WBGene00019282	0.0291374	mps-2	K01A2.8	II -15.629010	0	0	0
WBGene00008353	0.0290891	D1025.1	D1025.1	X 16.729820	0	0	0
WBGene00002253	0.0290658	lbp-1	F40F4.3	X -10.653100	0	0	0
WBGene00014171	0.0290435	nep-26	ZK970.1	II 2.352510	0	0	0
WBGene00007286	0.0290353	C04A11.2	C04A11.2	X 14.126440	0	1	0
WBGene00003911	0.0290239	pak-1	C09B8.7	X -3.802215	0	0	0
WBGene00000301	0.0289083	cav-1	T13F2.8	IV 4.405890	0	1	0
WBGene00043998	0.0289079	T21C12.8	T21C12.8	III 3.551996	0	0	0
WBGene00002071	0.028873	ile-2	T04G9.3	X -19.501200	0	0	0
WBGene00019294	0.0288374	K02A6.3	K02A6.3	X -0.306576	0	1	0
WBGene00008973	0.0287822	F20D1.1	F20D1.1	X 21.611130	0	0	0
WBGene00003970	0.0287598	pek-1	F46C3.1	X 3.655770	0	0	0
WBGene00018193	0.0287488	F39C12.1	F39C12.1	X -6.225037	0	0	0
WBGene00017028	0.0286882	dex-1	D1044.2	III -1.563940	0	0	0
WBGene00000460	0.0286834	ceh-39	T26C11.7	X -17.475330	1	0	0
WBGene00000425	0.0286633	ced-11	ZK512.3	III 0.165457	0	0	0
WBGene00015621	0.0286402	C09B7.2	C09B7.2	X -14.065480	0	0	0
WBGene00001945	0.0286084	his-71	F45E1.6	X -0.766026	0	1	0
WBGene00017065	0.0285982	D2092.4	D2092.4	I 1.244864	0	0	0
WBGene00018520	0.0285782	F46H5.4	F46H5.4	X -1.788279	0	1	0
WBGene00000463	0.0285757	ceh-43	C28A5.4	III -3.172828	1	0	0
WBGene00015561	0.0285135	C07A12.7	C07A12.7	X -7.372906	0	0	1
WBGene00014021	0.0285035	svop-1	ZK637.1	III -0.018190	0	0	0
WBGene00009429	0.0284827	irg-5	F35E12.5	V 5.586410	0	0	0
WBGene00021039	0.0284686	W05F2.7	W05F2.7	I -3.798558	0	0	0
WBGene00015324	0.0284603	C02B8.6	C02B8.6	X -0.516420	0	0	0
WBGene00015680	0.0284322	egal-1	C10G6.1	IV 2.426164	0	1	0
WBGene00010028	0.0283534	F54B11.5	F54B11.5	X 13.801560	0	0	0
WBGene00020379	0.0283479	T09B4.5	T09B4.5	I 0.831452	0	1	0
WBGene00010047	0.0283406	F54D1.6	F54D1.6	IV 4.942471	0	0	0
WBGene00008805	0.0283336	git-1	F14F3.2	X 2.225176	0	0	0
WBGene00011771	0.0283308	T14G8.3	T14G8.3	X 8.662553	0	0	0
WBGene00003618	0.0282805	nhr-19	E02H1.7	II 1.616212	1	0	0
WBGene00018164	0.0282427	sup-36	F38A5.7	IV 3.213060	0	0	0
WBGene00018920	0.0281963	F56A4.12	F56A4.12	V -14.842250	0	0	0
WBGene00001924	0.028148	his-50	F07B7.9	V 1.643160	0	1	0
WBGene00015777	0.0281436	sfxn-2	C14F5.4	X -0.833002	0	0	0
WBGene00004001	0.0281165	pgp-7	T21E8.2	X 2.623109	0	0	0
WBGene00015278	0.0281159	C01B10.3	C01B10.3	IV 3.217261	0	0	0
WBGene00010552	0.0281076	K04C1.2	K04C1.2	X 16.670240	0	1	0
WBGene00002026	0.0280851	hsp-70	C12C8.1	I 3.742662	0	1	0
WBGene00014213	0.0280804	ZK1073.1	ZK1073.1	X 23.691690	0	0	0
WBGene00002827	0.02808	let-653	C29E6.1	IV 5.365642	0	0	0
WBGene00015429	0.0280705	sor-3	C04E7.2	X -20.150061	0	0	0
WBGene00004822	0.0280395	skr-16	C42D4.6	IV 3.291260	0	0	0
WBGene00008018	0.0280334	tbc-8	C38H2.1	III 2.477701	0	0	0
WBGene00194671	0.0280228	F55F1.5	N.A.	N.A.	0	0	0
WBGene00001345	0.0279955	fos-1	F29G9.4	V -0.462278	1	0	0
WBGene00010433	0.027985	H40L08.1	H40L08.1	X 21.830891	0	0	1
WBGene00003374	0.0279625	mlk-1	K11D12.10	V -3.042946	0	0	0
WBGene00006657	0.0279619	twk-2	T12C9.3	II -4.378139	0	0	0
WBGene00009572	0.0279533	F40D4.13	F40D4.13	V 12.805270	0	0	0
WBGene00003907	0.0279307	paf-2	C52B9.7	X -7.795546	0	0	0
WBGene00020496	0.0279194	spat-3	T13H2.5	X -7.192102	0	1	0
WBGene00021370	0.0279146	nape-2	Y37E11AR.3	IV -2.547914	0	0	0
WBGene00016102	0.0279035	C25F6.1	C25F6.1	X -5.247832	0	0	0
WBGene00010757	0.0278993	pad-2	K10G9.3	III 2.226835	0	0	0
WBGene00008110	0.0278804	C46C2.2	C46C2.2	IV 4.110593	0	0	0
WBGene00006839	0.0278734	unc-115	F09B9.2	X 1.862440	0	0	0
WBGene00019780	0.0278262	M60.4	M60.4	X -0.297258	0	1	0
WBGene00021977	0.0278215	Y58A7A.3	Y58A7A.3	V -2.866567	0	0	0
WBGene00001915	0.0277944	his-41	C50F4.5	V 2.048117	0	0	0
WBGene00019408	0.0277812	K05F1.6	K05F1.6	II -0.931698	0	1	0
WBGene00019249	0.0277751	H28G03.1	H28G03.1	X -6.001622	0	0	0
WBGene00000870	0.0277454	cyd-1	Y38F1A.5	II 13.290650	0	0	0
WBGene00002210	0.0277405	kin-29	F58H12.1	X -12.699840	0	1	0
WBGene00000904	0.0277356	daf-8	R05D11.1	I 2.975935	1	0	0
WBGene00012226	0.0277014	W03G11.4	W03G11.4	X 7.001843	0	0	0
WBGene00019490	0.0276867	K07E3.1	K07E3.1	X -0.536475	0	1	0
WBGene00020486	0.0276852	T13C5.6	T13C5.6	X -3.415787	0	0	0
WBGene00018369	0.0276554	mig-39	F42H10.5	III -0.257167	0	0	0
WBGene00012113	0.0276017	T28B8.1	T28B8.1	I 2.571454	0	0	0
WBGene00002029	0.027561	hst-2	C34F6.4	X 2.862122	0	0	0
WBGene00000253	0.0275422	bli-3	F56C11.1	I -19.148491	0	0	0
WBGene00010984	0.0275393	nkat-3	R03A10.4	X 22.661520	0	0	0
WBGene00019938	0.0275372	R07E4.5	R07E4.5	X -4.019495	0	0	0
WBGene00003019	0.027519	lin-33	H32C10.2	IV 2.562056	0	1	0
WBGene00007771	0.0275071	C27C12.1	C27C12.1	X 21.454670	0	0	0
WBGene00013917	0.0274993	cdk-11.2	ZC504.3	X 2.187490	0	0	0
WBGene00015552	0.027482	C06G3.6	C06G3.6	IV 3.277138	0	0	0
WBGene00003163	0.0274805	mdl-1	R03E9.1	X -2.508585	1	0	0
WBGene00012216	0.0274704	W02D9.10	W02D9.10	I 13.507130	0	0	0
WBGene00003040	0.0274659	lin-59	T12F5.4	I -2.831037	0	1	0
WBGene00007372	0.0274259	C06B8.7	C06B8.7	V 8.324864	0	1	0
WBGene00021051	0.0274233	W05H9.4	W05H9.4	X -3.225144	0	1	0
WBGene00000403	0.0274117	casy-1	B0034.3	II -0.800583	0	0	0
WBGene00000149	0.0274107	apl-1	C42D8.8	X -6.179721	0	0	0
WBGene00044201	0.0274094	H39E23.3	H39E23.3	V 6.129540	0	0	0
WBGene00007593	0.0274057	C14H10.3	C14H10.3	X 1.896125	0	0	0
WBGene00011661	0.0273643	ztf-27	T09F3.1	II 2.542255	1	1	0
WBGene00022593	0.0273355	ZC328.3	ZC328.3	I 1.074023	0	0	0
WBGene00006477	0.027326	chup-1	ZK721.1	X 0.403924	0	0	0
WBGene00015274	0.0273231	N.A.	N.A.	N.A.	1	0	0
WBGene00006798	0.0272939	unc-64	F56A8.7	III 21.199530	0	0	1
WBGene00022666	0.0272732	ZK154.4	ZK154.4	X -1.262772	0	0	0
WBGene00013711	0.0272675	Y106G6G.2	Y106G6G.2	I 4.869891	0	1	0
WBGene00018516	0.0272198	gakh-1	F46G11.3	X -4.308070	0	0	0
WBGene00001902	0.0272014	his-28	K06C4.2	V 1.670780	0	0	0
WBGene00018703	0.0271717	sec-3	F52E4.7	X -12.196910	0	0	0
WBGene00001787	0.0271652	gst-39	Y53F4B.33	II 24.347380	0	0	0
WBGene00006777	0.0271619	unc-41	C27H6.1	V 2.223392	0	0	0
WBGene00006366	0.0271481	sym-1	C44H4.3	X 16.756910	0	0	0
WBGene00006757	0.0271205	unc-18	F27D9.1	X -1.348420	0	0	0
WBGene00008939	0.0271183	F18H3.1	F18H3.1	X 12.681860	0	1	0
WBGene00007900	0.0271175	C33D9.6	C33D9.6	IV 3.961453	0	1	0
WBGene00003637	0.0271034	nhr-47	C24G6.4	V -1.758366	1	0	0
WBGene00012100	0.0270389	sipa-1	T27F2.2	V 3.228210	0	1	0
WBGene00019854	0.0270277	R03H10.1	R03H10.1	II -5.298035	0	0	0
WBGene00003593	0.026974	nfm-1	F42A10.2	III -1.412153	0	0	0
WBGene00015779	0.0269695	lrch-1	C14F11.2	X -3.407550	0	0	0
WBGene00006843	0.0269629	unc-119	M142.1	III 5.589251	0	0	0
WBGene00019781	0.0269101	M60.6	M60.6	X -0.262547	0	1	0
WBGene00012813	0.0268798	Y43F8B.2	Y43F8B.2	V 22.220119	0	1	1
WBGene00004321	0.0268757	rcan-1	F54E7.7	III -1.455880	0	0	1
WBGene00021913	0.0268616	cec-8	Y55B1BR.3	III -26.857620	0	0	0
WBGene00004369	0.026844	rig-1	K09E2.4	X 0.194401	0	0	0
WBGene00001666	0.0268196	gpa-4	T07A9.7	IV -26.202921	0	0	0
WBGene00016642	0.0268072	chil-10	C44C1.2	X -18.885799	0	0	0
WBGene00004509	0.0268059	rrf-2	M01G12.12	I 13.056110	0	1	0
WBGene00004395	0.0267996	rol-3	C16D9.2	V 1.247743	0	0	0
WBGene00015955	0.0267992	C18B2.4	C18B2.4	X -9.986035	0	0	1
WBGene00008979	0.0267952	slc-25A18.1	F20D1.9	X 21.744400	0	0	0
WBGene00021319	0.0267839	Y34B4A.2	Y34B4A.2	X -5.828126	0	0	0
WBGene00018044	0.0267654	F35D11.3	F35D11.3	II -3.837689	0	0	0
WBGene00016457	0.026735	C35E7.5	C35E7.5	I 5.275984	0	1	0
WBGene00007906	0.0267233	C33G3.6	C33G3.6	X 16.362761	0	0	0
WBGene00006495	0.0267084	cpna-1	F31D5.3	II -5.262903	0	0	0
WBGene00020633	0.0266	aakg-2	T20F7.6	X 24.065300	0	1	0
WBGene00016661	0.0265889	C45B2.6	C45B2.6	X -3.792113	0	0	0
WBGene00020911	0.0265595	cpt-6	W01A11.5	V -0.091125	0	0	0
WBGene00009801	0.026539	ipla-2	F47A4.5	X 1.721840	0	0	0
WBGene00007799	0.0264976	nrx-1	C29A12.4	V 2.822306	0	0	0
WBGene00010726	0.0264611	K09E9.3	K09E9.3	X 22.931080	0	0	0
WBGene00006814	0.0264566	unc-82	B0496.3	IV 3.334924	0	0	0
WBGene00016500	0.0264377	memo-1	C37C3.8	V 0.915864	0	0	0
WBGene00006494	0.0264292	zipt-7.2	H13N06.5	X 22.769510	0	1	0
WBGene00007297	0.0264	C04F12.1	C04F12.1	I 3.853164	0	1	0
WBGene00016407	0.026396	C34D10.2	C34D10.2	X -0.717504	1	0	1
WBGene00007053	0.026383	chd-7	T04D1.4	I -0.928876	1	1	0
WBGene00022745	0.0263602	ZK470.2	ZK470.2	X -8.203329	0	1	0
WBGene00016868	0.0263542	C52B9.8	C52B9.8	X -7.790890	0	0	0
WBGene00017582	0.0263507	F18G5.6	F18G5.6	X 0.953201	0	0	0
WBGene00004106	0.0263491	pqn-15	C24A8.3	X -7.792214	0	0	0
WBGene00021870	0.026317	samt-1	Y54G2A.4	IV -6.691440	0	0	0
WBGene00015800	0.0263113	C15H9.4	C15H9.4	X -3.717073	0	0	0
WBGene00015793	0.0262865	C15C7.7	C15C7.7	X -11.640940	0	0	0
WBGene00012514	0.0262179	Y26E6A.3	Y26E6A.3	X 15.141170	0	0	0
WBGene00019994	0.0262167	cdh-1	R10F2.1	III -8.547379	0	0	0
WBGene00001817	0.0261589	haf-7	Y50E8A.16	V 6.811554	0	0	0
WBGene00010725	0.0261453	erv-46	K09E9.2	X 22.931200	0	0	0
WBGene00015295	0.0260716	acl-12	C01C10.3	X -1.713976	0	0	0
WBGene00018073	0.0260552	F35H10.10	F35H10.10	IV 3.707231	0	0	0
WBGene00006971	0.0260355	zak-1	R13F6.6	III -0.926358	0	1	0
WBGene00016172	0.0260301	C27H5.2	C27H5.2	II 0.496185	0	0	0
WBGene00007774	0.0260278	C27C12.4	C27C12.4	X 21.458071	0	0	0
WBGene00017244	0.0259954	apy-1	F08C6.6	X -1.525911	0	0	0
WBGene00011614	0.0259111	nfya-1	T08D10.1	X 6.754451	1	0	0
WBGene00016735	0.0259033	fhod-1	C46H11.11	I -0.421363	0	1	0
WBGene00021296	0.0257486	Y25C1A.13	Y25C1A.13	II -8.508203	0	0	0
WBGene00019456	0.0257323	K06H7.2	K06H7.2	III -0.377416	0	0	0
WBGene00002220	0.0256864	gcc-1	C15C7.2	X -11.912260	0	0	0
WBGene00016072	0.0256846	C24H12.2	C24H12.2	II -15.610340	0	0	0
WBGene00001425	0.0256653	fis-2	F13B9.8	X -0.194898	0	0	1
WBGene00010011	0.0256216	F53H4.6	F53H4.6	X 22.962740	0	0	0
WBGene00016088	0.0256134	clec-266	C25B8.4	X -2.718125	0	0	0
WBGene00012825	0.0255975	Y43F8C.3	Y43F8C.3	V 22.572889	0	0	0
WBGene00007791	0.025591	C28A5.6	C28A5.6	III -3.173543	0	0	0
WBGene00010943	0.025547	M176.4	M176.4	II 1.411524	0	0	0
WBGene00002132	0.0255352	inx-10	T18H9.5	V 1.950784	0	0	0
WBGene00008586	0.0255303	snrp-40.1	F08G12.2	X 2.872140	0	0	0
WBGene00011645	0.0255295	T09B9.4	T09B9.4	X 1.529287	0	0	0
WBGene00001502	0.0255225	ftt-2	F52D10.3	X 4.887937	0	1	1
WBGene00019615	0.0254618	K10B4.3	K10B4.3	II -16.096411	0	1	0
WBGene00020507	0.0254317	vha-15	T14F9.1	X -16.011101	0	0	0
WBGene00011820	0.0254231	T18D3.1	T18D3.1	X 7.098065	0	0	0
WBGene00004172	0.0253958	pqn-92	Y75B8A.27	III 16.359560	0	0	0
WBGene00002266	0.0253784	lec-3	ZK892.1	II 1.818972	0	1	0
WBGene00001331	0.0253411	erd-2	F09B9.3	X 1.864920	0	1	0
WBGene00006369	0.0253408	sym-4	R03E1.1	X 16.658239	0	1	0
WBGene00000020	0.0253295	abt-2	F12B6.1	I -10.495230	0	0	0
WBGene00017445	0.025306	sid-5	F14B8.2	X -2.043120	0	0	1
WBGene00008880	0.0252905	F16B12.4	F16B12.4	X 16.458250	0	1	0
WBGene00020214	0.0252412	attf-5	T04G9.1	X -19.500401	1	1	0
WBGene00018330	0.0251968	elks-1	F42A6.9	IV -4.606668	0	1	0
WBGene00021461	0.0251816	nekl-1	Y39G10AR.3	I -8.925428	0	0	0
WBGene00022418	0.0251546	igcm-4	Y102A11A.8	X -17.074600	0	0	0
WBGene00007848	0.0251159	cytb-5.1	C31E10.7	X 15.960900	0	0	0
WBGene00003089	0.0250888	ltd-1	K02C4.4	II 0.663748	0	1	0
WBGene00012124	0.0250863	T28D6.4	T28D6.4	III 8.779594	0	0	0
WBGene00009926	0.0250856	noah-2	F52B11.3	IV 11.420360	0	0	0
WBGene00010776	0.0250784	pix-1	K11E4.4	X 14.498320	0	0	0
WBGene00018238	0.0250599	F40F4.7	F40F4.7	X -10.693610	0	0	0
WBGene00021044	0.0250326	W05H7.1	W05H7.1	X -18.111231	0	0	0
WBGene00015328	0.0250117	C02B10.3	C02B10.3	IV 1.449489	0	0	0
WBGene00002239	0.0250116	ksr-1	F13B9.5	X -0.200671	0	0	0
WBGene00019656	0.0249856	slc-25A10	K11G12.5	X -2.526320	0	0	0
WBGene00003084	0.0249815	lst-2	R160.7	X -7.767320	0	0	0
WBGene00006543	0.0249567	tbx-2	F21H11.3	III -2.089744	1	0	0
WBGene00003602	0.0248694	nhr-3	H01A20.1	X 16.746941	1	1	0
WBGene00006438	0.024824	nrfl-1	C01F6.6	IV 4.051433	0	0	0
WBGene00003903	0.024824	pab-2	F18H3.3	X 12.688190	0	1	0
WBGene00007528	0.0248	C11H1.2	C11H1.2	X 16.678419	0	1	0
WBGene00009726	0.0247875	tbc-13	F45E6.3	X 7.120306	0	0	0
WBGene00000414	0.0247679	cec-1	ZK1236.2	III -0.262030	0	1	0
WBGene00006683	0.0247345	twk-31	Y47D3B.5	III 9.319897	0	0	0
WBGene00009888	0.0247041	F49E2.5	F49E2.5	X 1.419389	0	1	0
WBGene00022848	0.0246852	ZK1055.7	ZK1055.7	V 0.110227	0	0	0
WBGene00006368	0.0246718	sym-3	C54H2.1	X -4.372223	0	0	0
WBGene00000485	0.0246677	che-3	F18C12.1	I 2.442445	0	0	0
WBGene00004036	0.0246642	plc-1	F31B12.1	X 2.539883	0	0	0
WBGene00003915	0.0245953	pan-1	M88.6	III -3.107147	0	0	0
WBGene00001329	0.0245684	epn-1	T04C10.2	X 21.389620	0	1	0
WBGene00001439	0.0245153	fkh-7	F26D12.1	IV 1.898358	1	1	0
WBGene00006444	0.0245114	shn-1	C33B4.3	II 3.464859	0	0	0
WBGene00006779	0.0245053	unc-43	K11E8.1	IV 4.576159	0	0	0
WBGene00009233	0.0244627	F28H6.4	F28H6.4	X 16.509541	0	0	0
WBGene00008691	0.0244617	mff-1	F11C1.2	X 9.316970	0	0	0
WBGene00010493	0.0244586	meg-2	K02B9.2	X 15.338890	0	1	0
WBGene00020630	0.0244322	T20F7.1	T20F7.1	X 24.065510	1	0	0
WBGene00023497	0.0244192	lin-15B	ZK662.4	X 22.945370	1	0	0
WBGene00050944	0.0244161	C14A11.9	C14A11.9	X -12.939720	0	0	0
WBGene00018537	0.0244027	F47B7.6	F47B7.6	X -9.442326	0	0	0
WBGene00015181	0.0244006	B0416.5	B0416.5	X 0.962227	0	0	0
WBGene00002215	0.0243794	klc-2	C18C4.10	V -1.484523	0	1	1
WBGene00003254	0.0243756	mig-23	R07E4.4	X -4.027198	0	0	0
WBGene00004375	0.0243656	rme-4	F46F6.1	X 1.981503	0	1	0
WBGene00009812	0.0243027	suca-1	F47B10.1	X 2.680950	0	0	0
WBGene00009215	0.0242958	thn-2	F28D1.5	IV 5.894496	0	0	0
WBGene00010568	0.0242942	K04G2.10	K04G2.10	I 2.439297	0	0	0
WBGene00011955	0.0242862	cdka-1	T23F11.3	III -2.950104	0	0	0
WBGene00017147	0.0242668	EGAP2.1	EGAP2.1	II -1.855359	0	0	0
WBGene00020334	0.0242634	epg-7	T08A9.1	X -1.752603	0	1	0
WBGene00018393	0.0242437	msra-1	F43E2.5	II 0.502778	0	0	0
WBGene00004224	0.0242404	ptr-10	F55F8.1	I 0.302993	0	0	0
WBGene00000262	0.0242289	bra-1	F54B11.6	X 13.875110	0	0	0
WBGene00000841	0.0241987	cul-6	K08E7.7	IV 6.070129	0	1	0
WBGene00003659	0.0241956	nhr-69	T23H4.2	I 3.976752	1	0	0
WBGene00007934	0.0241902	C34E7.4	C34E7.4	X 9.003037	0	0	0
WBGene00021654	0.0241716	Y47G7B.2	Y47G7B.2	II -11.866270	0	0	0
WBGene00001898	0.0241353	his-24	M163.3	X 16.709330	0	0	0
WBGene00000781	0.0241151	cpr-1	C52E4.1	V 3.546540	0	0	0
WBGene00001583	0.0240952	gfi-3	M163.4	X 16.708599	0	0	0
WBGene00022613	0.0240771	sek-3	ZC449.3	X -6.196800	0	0	0
WBGene00019207	0.0240194	fgt-1	H17B01.1	II -15.432600	0	0	1
WBGene00002262	0.02401	ldh-1	F13D12.2	II 4.003786	0	0	0
WBGene00000074	0.0240028	adm-2	C04A11.4	X 14.341230	0	1	0
WBGene00001877	0.0239997	his-3	T10C6.12	V 9.378742	0	0	0
WBGene00001480	0.0239851	fmo-5	H24K24.5	V -19.945499	0	0	0
WBGene00016188	0.0239615	sec-15	C28G1.3	X 0.419637	0	0	0
WBGene00020738	0.0239598	T23F2.5	T23F2.5	X -5.141114	0	1	0
WBGene00004727	0.0239128	sax-1	R11G1.4	X -9.905824	0	1	0
WBGene00001175	0.0238663	egl-6	C46F4.1	X -4.038969	0	0	0
WBGene00008103	0.0238543	C44H9.8	N.A.	N.A.	0	0	0
WBGene00019813	0.0238243	ger-1	R01H2.5	III -0.802408	0	0	0
WBGene00022847	0.0237786	ZK1055.6	ZK1055.6	V 0.109726	0	0	0
WBGene00008424	0.0237729	D2045.7	D2045.7	III 2.547177	0	0	0
WBGene00009973	0.0237568	F53C11.3	F53C11.3	V 5.587299	0	0	0
WBGene00004276	0.023753	rab-14	K09A9.2	X 22.927040	0	1	1
WBGene00000164	0.0237477	apm-3	F53H8.1	X -18.890800	0	0	0
WBGene00001649	0.02372	gob-1	H13N06.3	X 22.719790	0	1	0
WBGene00019554	0.0236567	K09C4.10	K09C4.10	X -10.587860	0	1	0
WBGene00023491	0.0236565	tsp-21	C17G1.8	X 1.731200	0	0	0
WBGene00004927	0.023643	snx-1	C05D9.1	X -18.485880	0	0	0
WBGene00018682	0.0236305	aagr-4	F52D1.1	X -19.828461	0	0	0
WBGene00015547	0.023612	ain-1	C06G1.4	X 24.056580	0	1	0
WBGene00006371	0.0236069	syx-3	F35C8.4	X -5.632465	0	0	0
WBGene00000157	0.0236059	aps-2	F02E8.3	X -7.598622	0	0	0
WBGene00002222	0.0235931	klp-11	F20C5.2	IV 3.961105	0	0	0
WBGene00004111	0.0235905	pqn-21	C37A2.5	I 1.315224	1	0	0
WBGene00006476	0.0235718	rhgf-2	T08H4.1	II -5.622830	0	0	0
WBGene00011434	0.0235645	T04D3.5	T04D3.5	I 17.731880	0	1	0
WBGene00000221	0.0235414	atf-5	T04C10.4	X 21.368700	1	0	0
WBGene00001555	0.0235352	gcy-35	T04D3.4	I 17.683960	0	0	0
WBGene00012624	0.0235136	fbxa-150	Y38H6C.11	V 25.007481	0	0	0
WBGene00015565	0.0234731	C07D8.6	C07D8.6	X -1.752476	0	0	0
WBGene00020457	0.0234286	fbxa-67	T12B5.11	III -25.004690	0	0	0
WBGene00017467	0.0234272	F14F9.4	F14F9.4	V -2.485563	0	0	0
WBGene00000100	0.0234072	ajm-1	C25A11.4	X 0.672056	0	1	0
WBGene00009380	0.0233521	F34H10.3	F34H10.3	X 1.424537	0	0	0
WBGene00010491	0.0233486	K02B7.3	K02B7.3	II 23.377960	0	0	0
WBGene00001178	0.0233307	egl-9	F22E12.4	V 2.566904	0	1	0
WBGene00001063	0.023328	dpy-1	M01E10.2	III -15.659140	0	0	0
WBGene00002163	0.0233022	ist-1	C54D1.3	X -1.829543	0	0	0
WBGene00003071	0.0231956	lrp-1	F29D11.1	I 2.210433	0	0	0
WBGene00001911	0.0231873	his-37	C50F4.7	V 2.049120	0	0	0
WBGene00001025	0.0231853	dnj-7	C55B6.2	X -1.799856	0	0	0
WBGene00003520	0.0231828	nas-1	F45G2.1	III 21.213301	0	0	0
WBGene00001577	0.0231801	gem-4	T12A7.1	IV 5.272073	0	1	0
WBGene00002248	0.0231494	lam-3	T22A3.8	I 5.058725	0	0	0
WBGene00002007	0.0231021	hsp-3	C15H9.6	X -3.737724	0	1	0
WBGene00020090	0.023085	R119.5	R119.5	I -19.045839	0	0	0
WBGene00019344	0.02308	dhhc-10	K02G10.1	X -6.843010	1	0	0
WBGene00020018	0.0230592	R12B2.2	R12B2.2	III -1.443981	0	0	0
WBGene00001368	0.0230354	exc-7	F35H8.5	II 1.609523	0	0	0
WBGene00001908	0.0230261	his-34	F17E9.9	IV 3.708970	0	0	0
WBGene00001172	0.0229839	egl-3	C51E3.7	V 2.285676	0	0	0
WBGene00019864	0.0229531	ceh-93	R04A9.5	X -19.965099	1	0	0
WBGene00010993	0.022952	vha-20	R03E1.2	X 16.641729	0	0	0
WBGene00008258	0.0229441	mans-2	C52E4.5	V 3.564120	0	0	0
WBGene00019918	0.0229436	fbxc-36	R07C3.2	II -15.583400	0	0	0
WBGene00021978	0.0229317	Y58A7A.4	Y58A7A.4	V -2.827804	0	0	0
WBGene00000370	0.0228725	ccg-1	Y73F8A.6	IV 13.316200	0	0	0
WBGene00008311	0.0228723	rskn-2	C54G4.1	I 2.419347	0	0	0
WBGene00016968	0.0228719	epg-5	C56C10.12	II -0.068762	0	0	0
WBGene00017584	0.0228628	F19B10.2	F19B10.2	II -6.230666	0	0	0
WBGene00003412	0.0228606	mrp-6	F20B6.3	X -8.088610	0	1	0
WBGene00004876	0.022859	smf-1	K11G12.4	X -2.529397	0	1	0
WBGene00020758	0.0228528	T24C4.2	T24C4.2	III -25.565359	1	1	0
WBGene00001253	0.0228456	elt-6	F52C12.5	IV -12.965410	1	0	0
WBGene00008085	0.0228379	smcl-1	C44C10.4	X 6.137970	0	0	0
WBGene00011615	0.0228193	lsd-1	T08D10.2	X 6.763390	0	1	0
WBGene00007011	0.0228159	mdt-1.2	T23C6.1	X 24.081499	0	0	0
WBGene00020596	0.0228076	oga-1	T20B5.3	X 1.066574	0	1	0
WBGene00021799	0.0228062	Y53G8AL.1	Y53G8AL.1	III -7.331752	0	0	0
WBGene00007128	0.0228055	memb-1	B0272.2	X 1.222260	0	0	0
WBGene00019250	0.0228004	H28G03.2	H28G03.2	X -6.014255	0	0	0
WBGene00016507	0.0227939	abhd-5.2	C37H5.3	V -4.042520	0	0	1
WBGene00003655	0.0227936	nhr-65	Y17D7A.3	V 18.125040	1	0	0
WBGene00008549	0.0227657	din-1	F07A11.6	II 3.793319	0	1	0
WBGene00019730	0.0227593	asns-2	M02D8.4	X 0.344226	0	1	0
WBGene00009135	0.0227564	F25H9.2	F25H9.2	V 5.346991	0	0	0
WBGene00006410	0.0227297	nck-1	ZK470.5	X -8.136799	0	1	0
WBGene00012005	0.02272	2001-06-01	T24H10.7	II 1.047588	1	0	0
WBGene00011823	0.0227132	T18D3.6	T18D3.6	X 7.092096	0	0	0
WBGene00016131	0.0226859	C26B9.1	C26B9.1	X -5.641900	0	0	0
WBGene00022569	0.0226853	ZC239.6	ZC239.6	II -7.655803	0	0	0
WBGene00017563	0.0226846	F18C5.10	F18C5.10	II -0.126193	0	0	0
WBGene00000004	0.0226569	aat-3	F52H2.2	X -14.411200	0	1	0
WBGene00018740	0.0226203	tra-4	F53B3.1	X -12.690510	1	1	0
WBGene00018386	0.0226018	F43C11.9	F43C11.9	II -13.832800	0	1	0
WBGene00001395	0.0225974	fat-3	W08D2.4	IV 4.421224	0	1	0
WBGene00004056	0.0225586	pmk-2	F42G8.3	IV 3.637770	0	0	0
WBGene00005647	0.0225578	srp-6	C03G6.19	V 0.747837	0	0	0
WBGene00006816	0.0225418	unc-84	F54B11.3	X 13.753320	0	1	0
WBGene00001631	0.0225398	gly-6	H38K22.5	III -3.189011	0	0	0
WBGene00004265	0.0225364	qui-1	Y45F10B.10	IV 9.805353	0	0	0
WBGene00001995	0.0225309	hpl-1	K08H2.6	X 10.522470	0	0	0
WBGene00016573	0.0224911	C41H7.3	C41H7.3	II -9.043364	0	0	0
WBGene00017380	0.0224857	F11D5.1	F11D5.1	X -10.443770	0	0	0
WBGene00002269	0.0224762	lec-6	Y55B1AR.1	III -26.579960	0	0	0
WBGene00006760	0.0224711	unc-23	H14N18.1	V 1.863304	0	0	0
WBGene00016539	0.0224592	madd-2	C39F7.2	V -19.847561	0	0	0
WBGene00020612	0.022458	arrd-22	T20D4.6	V -11.794680	0	0	0
WBGene00002203	0.0224502	kin-20	F46F2.2	X 22.313351	0	1	0
WBGene00008927	0.022401	snx-17	F17H10.3	X 10.211300	0	0	0
WBGene00019205	0.0223659	kcc-2	H16O14.1	IV 2.949966	0	0	0
WBGene00006453	0.0223651	Y2C2A.1	N.A.	N.A.	0	0	0
WBGene00003624	0.0223648	nhr-28	C11G6.4	X 23.845900	1	0	0
WBGene00011226	0.0223495	slc-25A21	R11.1	X 23.695101	0	0	0
WBGene00001000	0.0223483	dim-1	C18A11.7	X -0.639521	0	0	0
WBGene00001082	0.0223466	dpy-23	R160.1	X -7.765195	0	0	1
WBGene00008999	0.0223267	myrf-2	F21A10.2	X 1.871960	1	1	0
WBGene00011060	0.0223167	R06C1.6	R06C1.6	I 13.012350	1	1	0
WBGene00007139	0.0222944	mnp-1	B0285.7	III -3.182923	0	0	0
WBGene00009953	0.0222502	F53A2.9	F53A2.9	III 21.211700	0	0	0
WBGene00016678	0.022221	C45G9.7	C45G9.7	III -2.206829	0	0	0
WBGene00017302	0.0222182	F09F7.5	F09F7.5	III -1.552522	0	0	0
WBGene00015684	0.0222037	C10G8.8	C10G8.8	V -2.216709	0	0	0
WBGene00020919	0.0221893	set-19	W01C8.3	X -4.403888	0	0	0
WBGene00008010	0.0221812	C38D9.2	C38D9.2	V 12.920750	0	0	0
WBGene00000222	0.0221786	atf-6	F45E6.2	X 7.113975	1	0	0
WBGene00000715	0.0221451	col-142	T15B7.4	V 0.310106	0	0	0
WBGene00010904	0.0221318	ugt-62	M88.1	III -3.130312	0	0	0
WBGene00007956	0.0221209	trpp-9	C35C5.6	X 4.653570	0	0	0
WBGene00016423	0.0221123	tag-275	C34H3.1	X -3.623028	0	0	0
WBGene00007348	0.0221058	C05G5.2	C05G5.2	X 21.232580	0	0	0
WBGene00023498	0.0220888	lin-15A	ZK678.1	X 22.945890	0	0	0
WBGene00009976	0.0220788	swan-2	F53C11.7	V 5.588202	0	1	0
WBGene00020315	0.0220663	T07E3.4	T07E3.4	III -0.907216	0	0	0
WBGene00003738	0.0220619	nid-1	F54F3.1	V 4.727077	0	0	0
WBGene00012130	0.0220534	slc-17.4	T28F3.4	IV 16.421061	0	0	0
WBGene00008447	0.0220472	E01G4.5	E01G4.5	II 17.435230	0	0	0
WBGene00021226	0.0220472	Y19D10A.11	Y19D10A.11	V -14.857060	0	0	0
WBGene00013969	0.0220301	tep-1	ZK337.1	I 29.047729	0	0	0
WBGene00016704	0.0220114	hosl-1	C46C11.1	X -7.098290	0	0	0
WBGene00001602	0.0220112	gln-1	C45B2.5	X -3.787290	0	0	0
WBGene00007520	0.0220101	C11E4.6	C11E4.6	X 1.424111	0	0	0
WBGene00003893	0.0220006	ost-1	C44B12.2	IV -22.030569	0	0	0
WBGene00003558	0.0219876	nca-2	C27F2.2	III -2.289498	0	0	0
WBGene00009851	0.0219771	F48F7.6	F48F7.6	X 15.902930	0	0	0
WBGene00004126	0.0219749	pqn-39	F48F7.4	X 15.876700	0	1	0
WBGene00000518	0.0219736	ckk-1	C05H8.1	III -1.465039	0	0	0
WBGene00020235	0.0219601	T05A12.4	T05A12.4	IV 3.248092	0	0	0
WBGene00020838	0.0219564	trak-1	T27A3.1	I 0.789029	0	0	0
WBGene00006752	0.0219419	unc-13	ZK524.2	I 2.074856	0	0	0
WBGene00001565	0.0219161	gei-8	C14B9.6	III -0.376759	1	1	0
WBGene00002190	0.0219156	kin-2	R07E4.6	X -3.975430	0	0	0
WBGene00004902	0.0219118	snf-3	T13B5.1	II -15.569400	0	0	0
WBGene00009674	0.0218856	nucb-1	F44A6.1	X 1.874447	0	0	0
WBGene00002020	0.0218728	hsp-16.49	T27E4.9	V 1.926198	0	0	0
WBGene00001819	0.021872	haf-9	ZK484.2	I 0.774715	0	0	0
WBGene00002261	0.021869	ldb-1	F58A3.1	X 2.856964	0	1	0
WBGene00007752	0.0218492	wdfy-3	C26H9A.2	IV 6.130780	0	0	0
WBGene00006923	0.0218489	vhp-1	F08B1.1	II -1.787894	0	1	1
WBGene00006591	0.0218249	toh-1	T24A11.3	III -4.251689	0	0	0
WBGene00003965	0.0218159	pdk-1	H42K12.1	X -18.389910	0	1	0
WBGene00018604	0.0218008	uggt-1	F48E3.3	X -1.662150	0	1	0
WBGene00010339	0.0217938	acl-1	F59F4.4	X 22.962601	0	0	0
WBGene00004769	0.0217881	sel-12	F35H12.3	X -18.929590	0	1	0
WBGene00007331	0.0217872	pho-11	C05C10.4	II 1.791512	0	0	0
WBGene00006066	0.0217864	sto-4	Y71H9A.3	X 5.338026	0	1	0
WBGene00019937	0.0217833	R07E4.3	R07E4.3	X -4.015109	0	0	0
WBGene00007405	0.0217692	C07A9.9	C07A9.9	III 0.858339	0	0	0
WBGene00007942	0.0217597	idh-2	C34F6.8	X 2.863535	0	0	0
WBGene00020511	0.0217489	immt-1	T14G11.3	X -13.927840	0	0	0
WBGene00003628	0.021734	nhr-35	C07A12.3	X -7.345575	1	0	0
WBGene00006423	0.0216969	asd-2	T21G5.5	I 1.447132	0	0	0
WBGene00007075	0.0216838	AC8.3	AC8.3	X -20.309811	0	0	0
WBGene00010332	0.0216789	F59D12.5	F59D12.5	X 22.932650	0	0	0
WBGene00000103	0.0215946	akt-2	F28H6.1	X 16.550421	0	1	0
WBGene00014199	0.0215938	ZK1053.4	ZK1053.4	I 17.317699	0	0	0
WBGene00003776	0.0215869	nmy-1	F52B10.1	X -12.673130	0	1	0
WBGene00009930	0.0215718	F52D10.2	F52D10.2	X 4.814487	0	1	0
WBGene00003394	0.0215466	mom-1	T07H6.2	X -3.176238	0	0	0
WBGene00014081	0.0215421	ipmk-1	ZK795.1	IV 6.018130	0	0	0
WBGene00004131	0.0215375	pqn-44	F55A12.9	I -0.030175	0	0	0
WBGene00004758	0.0215217	sek-1	R03G5.2	X -1.137955	0	1	1
WBGene00003414	0.0215027	mrp-8	Y75B8A.26	III 16.316000	0	0	0
WBGene00013216	0.0214851	Y54G11A.7	Y54G11A.7	II 22.901291	0	0	0
WBGene00016406	0.0214785	C34D10.1	C34D10.1	X -0.710682	0	0	0
WBGene00010124	0.0214729	F55G11.4	F55G11.4	IV 6.813521	0	0	0
WBGene00018857	0.0214709	stau-1	F55A4.5	X -18.821819	0	0	0
WBGene00009337	0.0214544	uig-1	F32F2.1	V 5.099605	0	0	0
WBGene00001709	0.0214495	grk-2	W02B3.2	III -26.288130	0	0	0
WBGene00017419	0.0214212	F13B9.1	F13B9.1	X -0.190952	0	0	1
WBGene00018533	0.0214026	F47B7.2	F47B7.2	X -9.431820	0	1	0
WBGene00009025	0.0213998	phf-34	F21G4.4	X 1.730980	0	0	0
WBGene00018367	0.0213993	F42H10.3	F42H10.3	III -0.256673	0	0	0
WBGene00013898	0.0213987	ZC443.3	ZC443.3	V 4.712202	0	1	0
WBGene00015776	0.0213864	dct-1	C14F5.1	X -0.839041	0	1	0
WBGene00002999	0.0213817	lin-10	C09H6.2	I 2.558853	0	1	0
WBGene00001086	0.0213758	dpy-27	R13G10.1	III -4.251510	0	1	0
WBGene00001152	0.0213471	ech-3	F43H9.1	V 1.003307	0	0	0
WBGene00000832	0.0213329	ctn-1	Y23H5A.5	I -8.187869	0	1	0
WBGene00014080	0.0213318	atg-4.2	ZK792.8	IV 5.140799	0	0	0
WBGene00000040	0.0212955	aco-1	ZK455.1	X 3.010544	0	1	0
WBGene00008832	0.0212749	obr-2	F14H8.1	V 7.162247	0	1	0
WBGene00007736	0.0212472	igdb-2	C25G4.10	IV 5.971870	0	0	0
WBGene00000237	0.0212427	bam-2	Y71F9AR.1	I -5.269063	0	0	0
WBGene00007284	0.0212309	C03H12.1	C03H12.1	X 22.936211	0	0	0
WBGene00019143	0.021222	H01M10.1	H01M10.1	X -14.336670	0	0	0
WBGene00008585	0.021218	F08G12.1	F08G12.1	X 2.874958	0	0	0
WBGene00019733	0.0212169	M02E1.1	M02E1.1	X -20.168739	0	0	0
WBGene00019729	0.021214	M02D8.3	M02D8.3	X 0.316879	0	0	0
WBGene00006517	0.0212125	madd-3	E02H4.3	X 16.676020	0	1	0
WBGene00004134	0.0211796	myrf-1	F59B10.1	II 2.983805	1	0	0
WBGene00000897	0.0211517	daf-1	F29C4.1	IV -26.904020	0	0	0
WBGene00001837	0.0211255	hda-4	C10E2.3	X 24.059420	0	1	0
WBGene00016879	0.0211178	cnnm-1	C52D10.12	IV 16.250999	0	0	0
WBGene00003638	0.0211165	nhr-48	ZK662.3	X 22.940359	1	1	0
WBGene00003630	0.0210673	nhr-40	T03G6.2	X -14.269880	1	0	0
WBGene00003772	0.0210432	nlr-1	F20B10.1	IV 5.769948	0	0	0
WBGene00022175	0.0210295	Y71H2AM.10	Y71H2AM.10	III -10.783170	0	0	0
WBGene00019589	0.021015	K09F6.6	K09F6.6	II -13.836200	0	0	0
WBGene00016574	0.0209793	C41H7.4	C41H7.4	II -9.045263	0	0	0
WBGene00002213	0.0209741	kin-32	C30F8.4	I -0.419438	0	0	0
WBGene00017954	0.0209724	F31E8.4	F31E8.4	II 0.113155	0	0	0
WBGene00018051	0.0209471	che-10	F35D11.11	II -3.787282	0	0	0
WBGene00022769	0.0209441	sorf-1	ZK563.5	X -10.394900	0	0	0
WBGene00019170	0.0208846	H06I04.6	H06I04.6	III -7.962663	0	0	0
WBGene00019173	0.0208697	H08J11.2	N.A.	N.A.	0	1	0
WBGene00009116	0.0208651	snx-27	F25H2.2	I 5.054760	0	0	0
WBGene00001081	0.0208071	dpy-22	F47A4.2	X 1.710108	1	1	0
WBGene00010199	0.0208025	bet-2	F57C7.1	X 2.257186	0	1	0
WBGene00006830	0.0207927	unc-103	C30D11.1	III -3.785924	0	0	0
WBGene00019666	0.0207889	sago-1	K12B6.1	V -0.185789	0	0	0
WBGene00003423	0.0207825	msi-1	R10E9.1	III -4.085056	0	0	0
WBGene00007162	0.0207279	fbxa-153	B0391.5	V 8.433097	0	1	0
WBGene00009793	0.0207243	pkn-1	F46F6.2	X 2.179647	0	1	0
WBGene00019521	0.0207072	dmd-7	K08B12.2	V -0.198354	1	0	0
WBGene00014150	0.020705	ZK909.6	ZK909.6	I 28.865120	0	0	0
WBGene00003411	0.020698	mrp-5	F14F4.3	X 21.577761	0	1	0
WBGene00018223	0.0206923	bath-13	F40B1.1	II -12.592980	0	0	0
WBGene00022644	0.0206755	dod-19	ZK6.10	V -19.996500	0	0	0
WBGene00009939	0.0206542	ztf-11	F52F12.6	I 4.051335	1	0	0
WBGene00019760	0.0206445	calu-1	M03F4.7	X -6.199412	0	1	0
WBGene00009142	0.0206437	F26A3.4	F26A3.4	I 2.216273	0	0	0
WBGene00003577	0.020633	ndg-4	F56F3.2	III -3.172441	0	0	0
WBGene00004354	0.0206175	rgs-11	F45B8.1	X 21.608320	0	0	0
WBGene00017864	0.020614	pcca-1	F27D9.5	X -1.420000	0	1	0
WBGene00006705	0.0205905	ubc-8	Y94H6A.6	IV -6.752665	0	1	0
WBGene00007967	0.0205892	cyp-25A4	C36A4.6	III -4.248217	0	0	0
WBGene00016330	0.0205587	C32E12.4	C32E12.4	I -0.263320	0	0	0
WBGene00002295	0.0205523	let-19	K08F8.6	II 0.887503	0	1	0
WBGene00007529	0.0205407	C11H1.3	C11H1.3	X 16.678909	0	1	0
WBGene00011531	0.0205365	rsbp-1	T06D10.1	I 3.510196	0	0	0
WBGene00003735	0.0204687	nhx-8	Y18D10A.6	I 14.138680	0	0	0
WBGene00015926	0.0204659	C17H11.6	C17H11.6	X -0.373404	0	0	0
WBGene00007532	0.0204585	C11H1.8	C11H1.8	X 16.676979	0	0	0
WBGene00020160	0.0204394	igcm-3	T02C5.3	X -13.814310	0	1	0
WBGene00010470	0.0204336	cdr-4	K01D12.11	V 4.119417	0	0	0
WBGene00006882	0.0204215	vab-19	T22D2.1	II -13.805340	0	0	0
WBGene00003674	0.0204039	nhr-84	T06C12.7	V 9.082788	1	0	1
WBGene00001745	0.0203961	gsa-1	R06A10.2	I -16.967569	0	0	0
WBGene00001484	0.020395	fox-1	T07D1.4	X -15.444740	0	0	0
WBGene00008951	0.0203945	F19C6.2	F19C6.2	X 1.732810	0	1	0
WBGene00016616	0.0203728	C43H6.3	C43H6.3	X -15.568620	0	1	0
WBGene00019907	0.0203532	R05H11.1	R05H11.1	III -0.944831	0	0	0
WBGene00006479	0.0203332	tmbi-4	B0563.4	X 0.777703	0	0	0
WBGene00011956	0.020316	T23F11.4	T23F11.4	III -2.949488	1	0	0
WBGene00007261	0.0202978	lron-3	C02C6.3	X 22.836700	0	0	0
WBGene00002979	0.020288	lfe-2	C46H11.4	I -0.423671	0	0	0
WBGene00018187	0.0202807	twf-2	F38E9.5	X 23.976000	0	0	0
WBGene00004121	0.0202792	ptrn-1	F35B3.5	X 24.071791	0	1	0
WBGene00006498	0.0202748	ten-1	R13F6.4	III -0.935519	0	1	0
WBGene00003847	0.0202677	blmp-1	F25D7.3	I 4.985596	1	0	0
WBGene00013876	0.0202656	ceh-74	ZC376.4	V 6.187422	1	0	0
WBGene00006353	0.0202643	sur-7	F01G12.2	X 23.913790	0	0	0
WBGene00020230	0.0202379	nep-2	T05A8.4	II -11.824940	0	0	0
WBGene00009632	0.0202267	ttyh-1	F42E11.2	X 3.387941	0	0	0
WBGene00016867	0.0202246	C52B9.4	C52B9.4	X -7.830432	0	0	0
WBGene00007480	0.020211	glna-1	C09F9.3	II 23.401360	0	0	0
WBGene00001335	0.0202016	F35A5.8	F35A5.8	X -9.379681	0	0	0
WBGene00000092	0.0201995	ags-3	F32A6.4	X -5.746852	0	1	0
WBGene00013965	0.0201976	ZK287.4	ZK287.4	V 2.067652	0	0	0
WBGene00017423	0.0201826	F13C5.2	F13C5.2	X -19.587360	0	1	0
WBGene00011738	0.020179	T12G3.2	T12G3.2	IV 5.528752	0	0	0
WBGene00001032	0.0201652	dnj-14	K02G10.8	X -6.830966	0	0	0
WBGene00021482	0.0201582	Y39H10A.6	Y39H10A.6	V -8.013110	0	0	0
WBGene00021036	0.0201554	W05F2.4	W05F2.4	I -3.770053	0	0	0
WBGene00015620	0.0201331	C08G9.2	C08G9.2	IV 3.375735	0	0	0
WBGene00014999	0.0201306	AH9.3	AH9.3	X -15.937070	0	0	0
WBGene00016289	0.0201249	lntl-1	C31H1.6	IV 2.407517	0	0	0
WBGene00001187	0.0201215	egl-19	C48A7.1	IV 3.334530	0	0	0
WBGene00008913	0.020112	F17C11.1	N.A.	N.A.	0	0	0
WBGene00001130	0.020082	dyn-1	C02C6.1	X 22.851231	0	1	0
WBGene00006660	0.0200613	twk-5	B0334.2	II 3.498743	0	0	0
WBGene00001881	0.0200565	his-7	F45F2.4	V 1.439682	0	0	0
WBGene00010272	0.0200489	amph-1	F58G6.1	IV 4.345376	0	0	0
WBGene00007668	0.0200093	C18B12.6	C18B12.6	X 21.749760	0	0	0
WBGene00021576	0.0199922	fbxc-51	Y46B2A.1	II -15.590430	0	1	0
WBGene00022139	0.0199886	tub-2	Y71G12A.3	I -12.482690	0	1	0
WBGene00008439	0.0199816	mfb-1	DY3.6	I 3.113691	0	0	0
WBGene00012512	0.0199799	ekl-5	Y26E6A.1	X 15.153680	0	1	0
WBGene00009660	0.0199759	F43G6.8	F43G6.8	II 4.052663	0	0	0
WBGene00008348	0.0199688	C56G7.3	C56G7.3	III -7.071548	0	0	0
WBGene00001560	0.0199662	gei-3	T22H6.6	X 8.479901	1	0	0
WBGene00000095	0.0199601	aha-1	C25A1.11	I 4.745168	1	0	0
WBGene00001955	0.0199344	hlh-11	F58A4.7	III 0.788189	1	0	0
WBGene00000210	0.0198436	asg-2	C53B7.4	X -2.339329	0	0	0
WBGene00000225	0.0198384	atgp-2	C38C6.2	II 23.271099	0	1	0
WBGene00018719	0.0198165	F52H2.7	F52H2.7	X -14.366940	0	0	0
WBGene00001994	0.0198152	hpk-1	F20B6.8	X -7.977442	0	1	0
WBGene00018518	0.0197934	F46H5.2	F46H5.2	X -1.786804	0	1	0
WBGene00012258	0.0197909	W04G3.5	W04G3.5	X 2.858190	0	0	0
WBGene00014148	0.0197755	ZK909.3	ZK909.3	I 28.616020	0	0	0
WBGene00000545	0.019766	clp-4	Y39A3CL.5	III -16.058411	0	0	0
WBGene00012136	0.0197648	T28F4.1	T28F4.1	I 2.095650	0	0	0
WBGene00000535	0.0197612	cpi-1	K08B4.6	IV 2.964349	0	0	0
WBGene00017587	0.0197428	F19B10.5	F19B10.5	II -6.232732	0	0	0
WBGene00003954	0.0197276	pcm-1	C10F3.5	V -0.699783	0	0	0
WBGene00004055	0.0197207	pmk-1	B0218.3	IV 3.643887	0	0	0
WBGene00018519	0.0197095	F46H5.3	F46H5.3	X -1.789634	0	1	0
WBGene00020451	0.0196856	fbxa-11	T12B5.4	III -24.976589	0	0	0
WBGene00013603	0.019685	soem-1	Y87G2A.17	I 21.002199	0	0	0
WBGene00013683	0.019682	zoo-1	Y105E8A.26	I 25.787460	0	0	0
WBGene00000942	0.0196778	deb-1	ZC477.9	IV 3.289453	0	0	0
WBGene00003728	0.0196508	nhr-138	C28D4.9	IV 4.388353	1	1	0
WBGene00006750	0.0196193	unc-10	T10A3.1	X -1.781603	0	0	0
WBGene00012343	0.019596	W08E3.2	W08E3.2	I 18.043961	0	0	0
WBGene00004786	0.0195917	sex-1	F44A6.2	X 1.882398	1	1	0
WBGene00000884	0.0195731	cyn-8	D1009.2	X 0.443497	0	0	0
WBGene00018203	0.0195558	F39F10.3	F39F10.3	X 24.065950	0	1	0
WBGene00013289	0.0195312	tag-273	Y57G11A.1	IV 12.180360	0	0	0
WBGene00007924	0.0195176	rsu-1	C34C12.5	III -6.574568	0	0	0
WBGene00003621	0.0195119	nhr-22	K06A1.4	II -0.244123	1	0	0
WBGene00001494	0.0195065	frm-8	H09G03.2	III -7.346672	0	0	0
WBGene00014215	0.019488	obr-3	ZK1086.1	X 14.947260	0	1	0
WBGene00002176	0.0194841	jip-1	F56D12.4	II -15.484590	0	0	1
WBGene00004745	0.0194717	sdc-1	F52E10.1	X 23.730730	1	0	0
WBGene00016489	0.0194717	fubl-3	C36E6.1	X 24.099131	0	1	0
WBGene00008426	0.0194614	D2045.9	D2045.9	III 2.534603	0	0	0
WBGene00021324	0.0194297	Y34B4A.8	Y34B4A.8	X -5.870342	0	0	0
WBGene00003404	0.0194138	mpz-1	C52A11.4	II 3.125190	0	0	0
WBGene00000396	0.0194044	cdh-4	F25F2.2	III -3.140455	0	0	0
WBGene00001208	0.0194003	egl-44	F28B12.2	II -0.841979	1	0	0
WBGene00013107	0.019397	Y51H4A.13	Y51H4A.13	IV 15.173420	0	0	1
WBGene00003239	0.0193857	mig-2	C35C5.4	X 4.357423	0	1	0
WBGene00018532	0.0193843	F47B7.1	F47B7.1	X -9.406020	0	0	0
WBGene00018869	0.019378	rfip-1	F55C12.1	II -0.857526	0	0	0
WBGene00020408	0.0193683	T10D4.6	T10D4.6	II -8.471506	1	0	0
WBGene00002038	0.0193671	hum-5	T02C12.1	III -4.020439	0	1	0
WBGene00004210	0.0193663	ptc-3	Y110A2AL.8	II -9.824056	0	1	0
WBGene00010918	0.0193655	M117.1	M117.1	IV 5.304706	0	0	0
WBGene00022519	0.0193276	ZC123.4	ZC123.4	I -18.132010	0	0	0
WBGene00018758	0.0193266	F53E10.1	F53E10.1	V -13.582080	0	0	0
WBGene00006786	0.0193228	unc-51	Y60A3A.1	V 24.432610	0	0	0
WBGene00003626	0.0193212	nhr-32	K08H2.8	X 10.810160	1	0	0
WBGene00004809	0.0193102	skr-3	F44G3.6	V 9.605447	0	0	0
WBGene00003609	0.019308	nhr-10	B0280.8	III -0.790395	1	0	0
WBGene00000105	0.0192909	alg-1	F48F7.1	X 15.840580	0	1	0
WBGene00013855	0.0192797	ZC116.3	ZC116.3	V 4.529779	0	0	0
WBGene00016935	0.0192553	ifta-1	C54G7.4	X -4.841988	0	0	0
WBGene00015787	0.0192423	actl-1	C15B12.6	X -2.891250	0	0	0
WBGene00000908	0.0192398	daf-12	F11A1.3	X 2.363775	1	0	0
WBGene00015972	0.0192354	C18E3.3	C18E3.3	I -1.599908	0	0	0
WBGene00018199	0.0192287	F39E9.7	F39E9.7	II -6.752392	0	0	0
WBGene00007175	0.019228	B0395.3	B0395.3	X 23.687130	0	1	0
WBGene00012906	0.0192244	Y46G5A.15	Y46G5A.15	II 11.180300	0	0	0
WBGene00015477	0.0192171	attf-4	C05D10.1	III -1.422337	1	0	0
WBGene00000180	0.0191952	arc-1	ZK1320.6	II 1.647203	0	0	0
WBGene00019511	0.0191776	K08A2.1	K08A2.1	II -9.051244	0	0	0
WBGene00010397	0.0191671	suox-1	H13N06.4	X 22.726700	0	1	0
WBGene00006863	0.0191579	gyg-1	F56B6.4	X -10.174900	0	0	0
WBGene00010066	0.0191242	F54F7.6	F54F7.6	X 6.739530	0	0	0
WBGene00004735	0.0191047	sbp-1	Y47D3B.7	III 9.543071	1	0	0
WBGene00007672	0.0191016	fbxa-136	C18D4.2	V 12.917590	0	0	0
WBGene00002915	0.0190975	let-805	H19M22.2	III -10.856720	0	0	0
WBGene00003087	0.0190853	lsy-2	F49H12.1	X -17.054859	1	0	1
WBGene00001077	0.0190841	dpy-18	Y47D3B.10	III 8.851169	0	1	0
WBGene00016849	0.0190832	acs-21	C50H11.1	V -12.756990	0	0	0
WBGene00006640	0.0190712	tsp-14	F39C12.3	X -6.219853	0	0	0
WBGene00000899	0.0190612	daf-3	F25E2.5	X -19.499390	1	1	0
WBGene00017431	0.0190508	F13H6.3	F13H6.3	V -0.181873	0	0	0
WBGene00007944	0.019046	C34F6.10	C34F6.10	X 2.864062	0	0	0
WBGene00017640	0.019031	F20D6.11	F20D6.11	V 1.182494	0	0	0
WBGene00012850	0.019014	Y44A6C.1	Y44A6C.1	V 25.035950	0	0	0
WBGene00009469	0.0189896	F36D3.1	F36D3.1	V 10.179270	0	0	0
WBGene00018976	0.0189746	daam-1	F56E10.2	V -20.013929	0	0	0
WBGene00009657	0.0189424	F43G6.4	F43G6.4	II 4.048955	0	0	0
WBGene00003627	0.0189245	nhr-34	F58G6.5	IV 4.350415	1	1	0
WBGene00011330	0.0189204	T01D3.6	T01D3.6	V 5.585329	0	0	0
WBGene00003844	0.0189161	odc-1	K11C4.4	V 0.451359	0	0	0
WBGene00015922	0.0189021	C17H11.2	C17H11.2	X -0.408001	0	0	0
WBGene00016913	0.0188873	lam-2	C54D1.5	X -1.824380	0	1	0
WBGene00016611	0.0188811	bicd-1	C43G2.2	IV 3.205800	0	1	0
WBGene00008587	0.0188806	F08G12.3	F08G12.3	X 2.873408	0	0	0
WBGene00007591	0.0188718	zipt-13	C14H10.1	X 1.903267	0	0	0
WBGene00011259	0.0188583	miz-1	R13.4	IV 4.709306	1	1	0
WBGene00004729	0.0188489	sax-3	ZK377.2	X -10.339830	0	1	0
WBGene00006815	0.01883	unc-83	W01A11.3	V -0.105154	0	1	0
WBGene00008694	0.0188178	F11C1.5	F11C1.5	X 9.381733	0	1	0
WBGene00021050	0.0187949	W05H9.3	W05H9.3	X -3.245129	0	1	0
WBGene00022248	0.0187763	Y73B6BL.27	Y73B6BL.27	IV 3.199676	0	0	0
WBGene00000266	0.0187758	bre-1	C53B4.7	IV 4.000217	0	0	0
WBGene00013227	0.0187683	Y56A3A.6	Y56A3A.6	III 13.286080	0	0	0
WBGene00002173	0.0187437	itr-1	F33D4.2	IV 3.376496	0	0	0
WBGene00016934	0.0187275	mboa-3	C54G7.2	X -5.120580	0	1	0
WBGene00004749	0.018721	sdn-1	F57C7.3	X 2.312212	0	1	0
WBGene00007574	0.0186829	C14B1.3	C14B1.3	III -4.556352	0	0	0
WBGene00009899	0.018649	efl-3	F49E12.6	II 0.772641	1	0	0
WBGene00021048	0.0186467	W05H9.1	W05H9.1	X -3.212680	0	0	0
WBGene00019620	0.018646	fah-1	K10C2.4	X -2.910510	0	1	0
WBGene00020504	0.0186394	svh-2	T14E8.1	X -2.785660	0	0	0
WBGene00009717	0.0186324	dep-1	F44G4.8	II 0.979807	0	1	0
WBGene00011418	0.0186187	igdb-1	T04A11.3	IV 5.974820	0	0	0
WBGene00022201	0.0186072	Y71H10B.1	Y71H10B.1	X -12.779590	0	0	0
WBGene00008666	0.018603	F10G8.8	F10G8.8	I 4.593682	0	0	0
WBGene00003685	0.0185845	nhr-95	Y39B6A.17	V 19.397381	1	0	0
WBGene00003932	0.0185671	pat-6	T21D12.4	IV -26.752270	0	1	0
WBGene00008945	0.0185653	F19B2.6	F19B2.6	V 24.827761	0	0	0
WBGene00013920	0.0185522	pssy-1	ZC506.3	X 1.731680	0	1	0
WBGene00002189	0.018552	kin-1	ZK909.2	I 28.415291	0	0	0
WBGene00001903	0.0185503	his-29	F35H10.11	IV 3.708220	0	0	0
WBGene00003072	0.0185369	lrp-2	T21E3.3	I -1.904060	0	1	0
WBGene00016490	0.0185274	C36E6.2	C36E6.2	X 24.103411	0	0	0
WBGene00007091	0.0184903	eri-12	B0001.6	IV 5.747402	0	0	0
WBGene00017782	0.0184889	F25E5.1	F25E5.1	V 0.751954	0	0	0
WBGene00011904	0.0184866	hlb-1	T21H8.1	X 15.087500	0	0	0
WBGene00010868	0.0184594	somi-1	M04G12.4	V 5.241350	1	0	0
WBGene00003368	0.018428	mkk-4	F42G10.2	X 1.734261	0	0	0
WBGene00000395	0.0184249	cdh-3	ZK112.7	III -0.618657	0	0	0
WBGene00000528	0.0183983	clh-1	T27D12.2	II 4.080044	0	0	0
WBGene00006364	0.0183965	syd-2	F59F5.6	X 2.238295	0	0	0
WBGene00016540	0.0183871	C39F7.5	C39F7.5	V -19.845449	0	0	1
WBGene00003601	0.0183515	nhr-2	C32F10.6	I 0.464502	1	0	0
WBGene00019365	0.0183498	rei-2	K03E6.7	X -18.733500	0	0	0
WBGene00011105	0.0183481	R07E3.4	R07E3.4	X 1.967492	0	0	0
WBGene00002125	0.0183453	inx-3	F22F4.2	X -3.913975	0	1	0
WBGene00018075	0.0183436	tbc-11	F35H12.2	X -18.922010	0	0	0
WBGene00010051	0.0183347	F54D5.5	F54D5.5	II 3.762896	0	1	0
WBGene00018710	0.0183224	F52G3.1	F52G3.1	X 24.068211	0	1	0
WBGene00012592	0.0183166	Y38E10A.14	Y38E10A.14	II 10.519860	0	0	0
WBGene00012231	0.0183107	W04A4.2	W04A4.2	I 21.638800	0	0	0
WBGene00007812	0.0183021	C29F7.3	C29F7.3	X 12.051050	0	1	0
WBGene00019987	0.0182777	R09F10.3	R09F10.3	X -0.188120	0	0	0
WBGene00008622	0.0182741	F09C8.2	F09C8.2	X 23.692570	0	1	0
WBGene00008210	0.0182677	C49F5.6	C49F5.6	X 6.925023	0	1	0
WBGene00015752	0.0182334	C14B9.2	C14B9.2	III -0.376240	0	0	0
WBGene00003636	0.0182241	nhr-46	C45E5.6	IV 2.264215	1	1	0
WBGene00016260	0.0182047	rege-1	C30F12.1	I 1.573350	0	0	0
WBGene00016511	0.0182039	C37H5.13	C37H5.13	V -3.943238	0	0	0
WBGene00016469	0.0182007	C36B7.6	C36B7.6	X -1.866147	0	0	0
WBGene00004130	0.01817	ketn-1	F54E2.3	V -13.069290	0	0	0
WBGene00017939	0.0181646	F31A3.5	F31A3.5	X 24.359209	0	1	0
WBGene00000018	0.0181616	abl-1	M79.1	X 2.341065	0	0	0
WBGene00003172	0.0181409	mec-8	F46A9.6	I 3.764359	0	0	0
WBGene00013847	0.0181383	cls-3	ZC84.3	III 0.306499	0	0	0
WBGene00006753	0.0181241	unc-14	K10D3.2	I 1.789713	0	0	1
WBGene00012290	0.0180952	W05H12.2	W05H12.2	I 19.737431	0	0	0
WBGene00009923	0.0180945	F52B5.7	F52B5.7	I 2.723733	1	0	0
WBGene00006602	0.0180923	tps-1	ZK54.2	X 24.133921	0	0	0
WBGene00020649	0.018089	sma-10	T21D12.9	IV -26.687981	0	0	0
WBGene00019862	0.0180508	nrde-3	R04A9.2	X -20.057051	0	1	0
WBGene00007666	0.0180445	C18B12.4	C18B12.4	X 21.807140	0	0	0
WBGene00003661	0.0180194	nhr-71	K11E4.5	X 14.655500	1	0	0
WBGene00017373	0.0180116	F10G7.10	F10G7.10	II -3.115830	0	0	0
WBGene00002065	0.0179937	iff-2	F54C9.1	II 0.815948	0	0	0
WBGene00000443	0.0179688	ceh-20	F31E3.1	III -0.852634	1	0	0
WBGene00000516	0.0179685	cki-1	T05A6.1	II 0.566619	0	1	0
WBGene00008748	0.0179339	yap-1	F13E6.4	X 2.372910	0	0	1
WBGene00045272	0.0179147	F59C12.4	F59C12.4	X 24.056141	0	0	0
WBGene00008749	0.0179057	plpp-1.3	F13E6.5	X 2.373730	0	0	0
WBGene00020104	0.0178868	R148.5	R148.5	III -7.456294	0	0	0
WBGene00004148	0.0178771	pqn-65	T13H2.4	X -7.182685	0	1	0
WBGene00008986	0.0178474	F20G2.2	F20G2.2	V 5.586629	0	0	0
WBGene00013136	0.0178397	Y53C10A.5	Y53C10A.5	I 13.018210	0	0	0
WBGene00017310	0.017828	F09G2.1	F09G2.1	V 0.631783	0	0	0
WBGene00044061	0.0178261	tbc-12	R11B5.1	X -14.496520	0	1	0
WBGene00004747	0.0178251	sdc-3	C25D7.3	V 7.193242	1	0	0
WBGene00003111	0.0177926	mab-20	Y71G12B.20	I -13.625560	0	0	0
WBGene00019237	0.0177869	H24G06.1	H24G06.1	V 2.021995	0	0	0
WBGene00006962	0.0177811	xol-1	C18A11.5	X -0.701950	0	0	0
WBGene00002023	0.017779	hsp-25	C09B8.6	X -3.820334	0	0	0
				total	94	226	38

## Sheet: downregulated contributors
Gene ID	WCA score	Public Name	Sequence Name	Genetic Map Position	TF (MW)	CEBP-1 targets
WBGene00010661	-0.0736548	tyr-2	K08E3.1	III 21.447330	0	0
WBGene00021005	-0.0484323	ule-1	W03F11.1	I -11.018500	0	0
WBGene00005552	-0.045866	sri-40	Y27F2A.3	II -8.038589	0	0
WBGene00007458	-0.0419627	ule-4	C08F11.11	IV 10.546490	0	0
WBGene00013030	-0.0330112	Y49E10.4	Y49E10.4	III 17.376060	0	0
WBGene00022822	-0.0310535	ZK813.3	ZK813.3	X -10.340920	0	0
WBGene00013306	-0.0302373	Y57G11C.8	Y57G11C.8	IV 12.447340	0	0
WBGene00018099	-0.028961	ztf-28	F36F12.8	V -15.962230	1	0
WBGene00008378	-0.0279274	ule-3	D1054.11	V 2.778340	0	0
WBGene00022688	-0.0264682	math-47	ZK250.5	II -14.114160	0	0
WBGene00021704	-0.0259175	Y48G9A.11	Y48G9A.11	III -15.228820	1	0
WBGene00013334	-0.0253553	nlp-56	Y57G11C.45	IV 12.447660	0	0
WBGene00005223	-0.0242859	srg-66	T05C3.7	V -1.861172	0	0
WBGene00020256	-0.0232476	T05C3.6	T05C3.6	V -1.811105	0	0
WBGene00000547	-0.0231531	clp-7	Y77E11A.11	IV -18.872110	0	0
WBGene00017620	-0.0226494	tofu-2	F20A1.9	V 0.501205	0	0
WBGene00022820	-0.0226226	ZK813.1	ZK813.1	X -10.340570	0	0
WBGene00018671	-0.0225145	F52C6.14	F52C6.14	II -14.120630	0	0
WBGene00013393	-0.0224018	Y62H9A.5	Y62H9A.5	X 6.742610	0	0
WBGene00017849	-0.0219798	F27B3.7	F27B3.7	III -1.068500	0	0
WBGene00001727	-0.021749	grl-18	T05C3.4	V -1.819074	0	0
WBGene00017501	-0.0209171	pud-3	F15E11.15	V -14.874200	0	0
WBGene00013394	-0.0207359	ule-5	Y62H9A.6	X 6.742810	0	0
WBGene00018335	-0.0200559	F42A9.6	F42A9.6	IV 3.908456	0	0
WBGene00010989	-0.0197315	R03D7.2	R03D7.2	II 3.133519	0	0
WBGene00000819	-0.019578	csp-1	Y48E1B.13	II 18.639380	0	0
WBGene00008377	-0.0194641	D1054.10	D1054.10	V 2.777538	0	0
WBGene00019136	-0.0193741	F59H6.5	F59H6.5	II -14.032250	0	0
WBGene00020254	-0.0191275	T05C3.2	T05C3.2	V -1.800370	0	0
WBGene00017648	-0.0187109	ddo-3	F20H11.5	III -1.061913	0	0
WBGene00043068	-0.018674	F32E10.9	F32E10.9	IV 3.356695	0	0
WBGene00194906	-0.0184427	Y53C12A.11	Y53C12A.11	II 1.675023	0	0
WBGene00021721	-0.0183436	Y49F6B.9	Y49F6B.9	II -6.251439	0	0
WBGene00015456	-0.0178076	C04G6.6	C04G6.6	II -2.266161	0	0
WBGene00016150	-0.0177507	hint-3	C26F1.7	V 0.875834	0	0
WBGene00015538	-0.0174017	sams-3	C06E7.1	IV 2.434578	0	0
WBGene00008205	-0.0173818	sams-1	C49F5.1	X 6.795962	0	0
WBGene00021236	-0.0171718	pud-1.2	Y19D10B.7	V -14.876400	0	0
WBGene00017490	-0.0169086	pud-2.1	F15E11.1	V -14.871600	0	0
WBGene00022689	-0.0165127	math-48	ZK250.6	II -14.104000	0	0
WBGene00016402	-0.0164226	C34D4.10	C34D4.10	IV 3.289750	0	0
WBGene00016565	-0.0160805	C41D11.6	C41D11.6	I -1.281134	0	0
WBGene00017499	-0.0159937	pud-1.1	F15E11.13	V -14.871000	0	0
WBGene00010185	-0.0158247	F57A10.4	F57A10.4	V 8.796142	0	0
WBGene00013537	-0.0158246	Y73F8A.33	Y73F8A.33	IV 14.177870	0	0
WBGene00020757	-0.0157945	ucr-2.3	T24C4.1	III -25.523630	0	0
WBGene00013024	-0.0157811	cept-2	Y49A3A.1	V 6.242660	0	0
WBGene00020761	-0.0157533	T24C4.5	T24C4.5	III -25.530939	0	0
WBGene00009511	-0.0156054	F37H8.2	F37H8.2	II 3.339603	0	0
WBGene00022587	-0.0156038	ZC317.1	ZC317.1	V -1.865843	0	0
WBGene00000975	-0.0155033	dhs-12	K08F4.9	IV 4.541706	0	0
WBGene00016627	-0.0154351	C44B7.5	C44B7.5	II 0.129681	0	0
WBGene00022590	-0.0153702	ZC317.7	ZC317.7	V -1.867182	0	0
WBGene00021418	-0.0153269	Y38F2AL.6	Y38F2AL.6	IV -7.858027	0	0
WBGene00014224	-0.015273	mrps-23	ZK1098.7	III 0.577472	0	0
WBGene00189951	-0.0151648	linc-29	Y73B6BL.269	IV 3.170780	0	0
WBGene00013881	-0.0151044	mans-4	ZC410.3	IV 4.024820	0	0
WBGene00010539	-0.0148964	ttr-2	K03H1.4	III 1.234558	0	0
WBGene00006740	-0.0148522	ulp-5	K02F2.4	I 1.326006	0	0
WBGene00013894	-0.0148417	ZC434.8	ZC434.8	I 4.928867	0	0
WBGene00013809	-0.0147666	Y116A8C.33	Y116A8C.33	IV 16.172199	0	0
WBGene00000251	-0.0147639	bli-1	C09G5.6	II 3.124157	0	0
WBGene00017069	-0.0147611	timm-17B.2	D2096.1	IV 3.757041	0	0
WBGene00000144	-0.014711	apc-10	F15H10.3	V 2.547067	0	0
WBGene00012237	-0.0145405	W04A8.2	W04A8.2	I 22.010599	0	0
WBGene00044213	-0.0145209	Y102A5C.36	Y102A5C.36	V 11.357200	0	0
WBGene00012564	-0.014419	fbxa-107	Y37H2A.4	V 14.169460	0	0
WBGene00022854	-0.0143316	cin-4	ZK1127.7	II 0.337752	0	0
WBGene00016907	-0.0142635	C53H9.2	C53H9.2	I -12.681920	0	0
WBGene00020164	-0.0142522	T02G5.4	T02G5.4	II 0.493317	0	0
WBGene00021577	-0.0142308	Y46B2A.2	Y46B2A.2	II -15.590760	0	0
WBGene00022813	-0.0141586	ZK742.3	ZK742.3	V 0.910796	0	0
WBGene00044413	-0.0141007	B0205.12	B0205.12	I 5.064400	0	0
WBGene00015014	-0.0140772	bath-24	B0047.3	II -13.946490	0	0
WBGene00017500	-0.0139834	pud-2.2	F15E11.14	V -14.875800	0	0
WBGene00005153	-0.01393	srf-3	M02B1.1	IV 6.373394	0	0
WBGene00022690	-0.0139135	math-49	ZK250.7	II -14.094920	0	0
WBGene00000800	-0.0136528	cars-1	Y23H5A.7	I -8.117513	0	0
WBGene00010227	-0.0136266	F58A4.2	F58A4.2	III 0.715455	0	0
WBGene00008995	-0.0135061	prde-1	F21A3.5	V 8.337970	0	0
WBGene00019095	-0.0133957	F59A7.8	F59A7.8	V -16.379641	0	0
WBGene00012557	-0.0133613	Y37D8A.19	Y37D8A.19	III 20.206499	0	0
WBGene00004179	-0.013337	prg-2	C01G5.2	IV 3.203432	0	0
WBGene00018422	-0.0132518	F44E2.9	F44E2.9	III -0.042520	0	0
WBGene00019672	-0.0132025	K12B6.8	K12B6.8	V -0.185246	0	0
WBGene00000473	-0.0130873	cey-2	F46F11.2	I 0.277059	1	0
WBGene00022221	-0.0130531	Y73B3A.20	Y73B3A.20	X -21.387541	0	0
WBGene00018118	-0.0130053	F36H12.2	F36H12.2	IV 1.588048	0	0
WBGene00017456	-0.0128975	F14D2.8	F14D2.8	II -6.571443	0	0
WBGene00006925	-0.0127784	vit-1	K09F5.2	X -1.328854	0	0
WBGene00012481	-0.0127133	Y18D10A.11	Y18D10A.11	I 14.154550	0	0
WBGene00022335	-0.0127088	Y82E9BR.2	Y82E9BR.2	III -21.848150	0	0
WBGene00011219	-0.0127065	srxa-10	R10E11.7	III 1.066907	0	0
WBGene00011811	-0.0125893	T16H12.1	T16H12.1	III 1.797821	0	0
WBGene00000770	-0.012587	cpb-1	C40H1.1	III 0.405507	0	0
WBGene00006374	-0.0125497	syx-4	T01B11.3	IV 3.812683	0	0
WBGene00022814	-0.0125247	ZK742.4	ZK742.4	V 0.910857	0	0
WBGene00021194	-0.0124381	Y16E11A.2	Y16E11A.2	II -14.076740	0	0
WBGene00008534	-0.0123804	F02H6.1	F02H6.1	IV 11.520140	0	0
WBGene00020345	-0.012261	T08B2.4	T08B2.4	I 0.882834	0	0
WBGene00194706	-0.012214	C53A5.16	C53A5.16	V 6.432826	0	0
WBGene00009374	-0.0122135	F34D10.4	F34D10.4	III -4.282078	0	0
WBGene00010263	-0.0121274	wago-4	F58G1.1	II 12.486070	0	0
WBGene00017796	-0.0120832	F25G6.1	F25G6.1	V 1.473840	0	0
WBGene00008580	-0.0119825	dsb-1	F08G5.1	IV 5.914070	0	0
WBGene00018020	-0.0119634	F33H12.6	F33H12.6	II -12.357440	0	0
WBGene00009182	-0.0118884	F26H11.4	F26H11.4	II 22.967020	0	0
WBGene00044493	-0.0118466	Y54G2A.50	Y54G2A.50	IV -6.713964	0	0
WBGene00022692	-0.011804	ZK250.9	ZK250.9	II -14.082390	0	0
WBGene00000659	-0.0117614	col-84	K12D12.3	II 4.089061	0	0
WBGene00022212	-0.0117551	Y73B3A.10	N.A.	N.A.	0	0
WBGene00004954	-0.0117332	spd-3	H34C03.1	IV 3.228709	0	0
WBGene00022211	-0.0117216	Y73B3A.9	Y73B3A.9	X -20.759319	0	0
WBGene00007503	-0.0117194	C09H10.9	C09H10.9	II 3.253084	0	0
WBGene00012795	-0.0116073	Y43E12A.3	Y43E12A.3	IV 4.778553	0	0
WBGene00010317	-0.0115575	idh-1	F59B8.2	IV 4.245825	0	0
WBGene00000392	-0.0115412	cdd-2	F49E8.4	IV 3.349686	0	0
WBGene00015540	-0.011515	sams-4	C06E7.3	IV 2.433627	0	0
WBGene00016130	-0.0114467	C26B2.8	C26B2.8	IV 3.579058	0	0
WBGene00002221	-0.0114404	klp-10	C33H5.4	IV 3.486898	0	0
WBGene00044435	-0.0114036	Y20F4.8	Y20F4.8	I -12.257600	0	0
WBGene00016121	-0.0113979	ift-43	C25H3.12	II -0.979446	0	0
WBGene00010195	-0.0113572	pot-2	F57C2.3	II 23.064251	0	0
WBGene00012927	-0.0113174	Y47D3A.14	Y47D3A.14	III 7.880797	0	0
WBGene00015818	-0.0112881	C16A11.5	C16A11.5	II -5.188957	0	0
WBGene00000474	-0.0112343	cey-3	M01E11.5	I 0.187553	1	0
WBGene00015425	-0.0111334	C04E6.11	C04E6.11	V -0.773581	0	0
WBGene00001872	-0.0110798	him-14	ZK1127.11	II 0.475478	0	0
WBGene00021910	-0.011077	stim-1	Y55B1BM.1	III -26.871120	0	0
WBGene00020269	-0.0110738	erfa-1	T05H4.6	V -0.173758	0	0
WBGene00013248	-0.0110121	Y57A10A.3	Y57A10A.3	II 6.797589	0	0
WBGene00022390	-0.0110092	him-19	Y95B8A.11	I -17.939430	0	0
WBGene00016561	-0.0109584	eri-6	C41D11.1	I -1.278670	0	0
WBGene00021613	-0.0109369	ttc-37	Y47A7.1	V -2.376170	0	0
WBGene00010734	-0.0108708	parn-1	K10C8.1	V 4.613160	0	0
WBGene00015766	-0.0108472	C14C11.2	C14C11.2	V -1.288759	0	0
WBGene00013734	-0.0108379	Y111B2A.10	Y111B2A.10	III 17.998329	1	0
WBGene00000479	-0.0107676	cgh-1	C07H6.5	III -0.727171	0	0
WBGene00019132	-0.0107555	bath-19	F59H6.1	II -13.965040	0	0
WBGene00007615	-0.0107527	set-31	C15H11.5	V 6.299469	0	0
WBGene00021920	-0.0107513	mrps-25	Y55F3AM.1	IV -22.308769	0	0
WBGene00015148	-0.0107492	hpo-28	B0336.11	III -1.448674	0	0
WBGene00022670	-0.010738	ZK177.2	ZK177.2	II -1.214607	0	0
WBGene00001031	-0.0107299	dnj-13	F54D5.8	II 3.753449	0	0
WBGene00010909	-0.0106939	cisd-3.1	M88.7	III -3.117921	0	0
WBGene00000788	-0.010627	cpz-1	F32B5.8	I -7.972793	0	0
WBGene00012125	-0.0105981	T28D6.5	T28D6.5	III 8.726315	0	0
WBGene00004129	-0.0105842	pqn-42	F53G2.4	II -13.205680	0	0
WBGene00021193	-0.0105423	math-44	Y16E11A.1	II -14.074150	0	0
WBGene00010212	-0.0105062	fbxa-192	F57G4.8	V 12.943570	0	0
WBGene00012768	-0.0104993	eef-1B.2	Y41E3.10	IV 12.819060	0	0
WBGene00019254	-0.01049	H31G24.3	H31G24.3	I -1.719875	0	0
WBGene00021283	-0.0104843	Y24D9A.5	N.A.	N.A.	0	0
WBGene00022159	-0.0104472	mppa-1	Y71G12B.24	I -13.023150	0	0
WBGene00018660	-0.0104253	F52C6.3	F52C6.3	II -14.131240	0	0
WBGene00001371	-0.010395	exl-1	F26H11.5	II 22.967649	0	0
WBGene00004778	-0.0103934	ser-3	K02F2.6	I 1.336624	0	0
WBGene00001816	-0.0103413	haf-6	Y48G8AL.11	I -16.922041	0	0
WBGene00012640	-0.0102949	Y38H8A.7	Y38H8A.7	IV 9.271346	0	0
WBGene00011155	-0.0102781	rbm-3.1	R09B3.2	I 12.926200	0	0
WBGene00044341	-0.010277	ave-1	M01G5.6	III -21.818340	0	0
WBGene00021055	-0.0102727	W06A11.4	W06A11.4	II -5.669224	0	0
WBGene00022737	-0.0102637	tofu-7	ZK418.8	III -0.793745	0	0
WBGene00015134	-0.0102183	B0304.2	B0304.2	II -4.094678	0	0
WBGene00003043	-0.0102084	lip-1	C05B10.1	IV 3.243557	0	0
WBGene00021248	-0.0102004	Y22D7AL.10	Y22D7AL.10	III -20.167839	0	0
WBGene00012566	-0.0101856	fbxa-211	Y37H2A.6	V 14.258280	0	0
WBGene00001426	-0.0101856	fkb-1	F36H1.1	IV 4.797760	0	0
WBGene00020422	-0.0101766	T10F2.2	T10F2.2	III -2.045226	0	0
WBGene00014112	-0.0101766	ZK856.11	ZK856.11	V 2.330283	0	0
WBGene00018473	-0.0101715	cima-1	F45E4.11	IV 3.375040	0	0
WBGene00004064	-0.0100883	pms-2	H12C20.2	V 3.206471	0	0
WBGene00011131	-0.010061	R07H5.11	R07H5.11	IV 4.924947	0	0
WBGene00015640	-0.0100124	C09E7.6	C09E7.6	III -1.072578	0	0
WBGene00010309	-0.0100038	rpn-6.2	F59B2.5	III 0.058903	0	0
WBGene00022394	-0.0100022	natb-1	Y97E10AL.3	V 0.999335	0	0
WBGene00019819	-0.00998916	aass-1	R02D3.1	IV -26.778900	0	0
WBGene00016978	-0.00995541	C56G2.3	C56G2.3	III -1.378691	0	0
WBGene00001168	-0.00994922	eef-1A.1	F31E3.5	III -0.871316	0	0
WBGene00001498	-0.0099078	fars-3	F22B5.9	II 0.812692	0	0
WBGene00012016	-0.00988748	inpp-1	T25B9.10	IV 4.695210	0	0
WBGene00016566	-0.00988183	eri-7	C41D11.7	I -1.290300	0	0
WBGene00021639	-0.0098738	Y47G6A.13	Y47G6A.13	I -3.614656	0	0
WBGene00022045	-0.00984638	mrpl-55	Y66H1A.3	IV -25.980730	0	0
WBGene00013156	-0.0098005	Y53F4B.9	Y53F4B.9	II 23.917740	0	0
WBGene00003994	-0.00979589	pgl-3	C18G1.4	V -4.257179	0	0
WBGene00021515	-0.00975265	set-23	Y41D4B.12	IV -16.559811	0	0
WBGene00010847	-0.00974111	M04B2.4	M04B2.4	IV 4.991993	0	0
WBGene00007194	-0.00973551	B0491.7	B0491.7	II 3.453364	0	0
WBGene00021886	-0.0097102	Y54G2A.21	Y54G2A.21	IV -6.717739	0	0
WBGene00001226	-0.00969005	eif-3.C	T23D8.4	I 4.129028	0	0
WBGene00018862	-0.0096693	wago-2	F55A12.1	I -0.034517	0	0
WBGene00018636	-0.00960932	oef-1	F49E8.2	IV 3.352000	0	0
WBGene00013678	-0.00956406	Y105E8A.20	Y105E8A.20	I 25.745291	0	1
WBGene00010015	-0.00955827	atad-3	F54B3.3	II 2.345823	0	0
WBGene00002005	-0.00950622	hsp-1	F26D10.3	IV 16.352631	0	0
WBGene00138720	-0.00947482	F58H1.8	F58H1.8	V 3.543825	0	0
WBGene00021342	-0.00946986	Y35H6.3	Y35H6.3	X -21.522610	0	0
WBGene00020318	-0.00944261	T07F8.1	T07F8.1	II 0.495934	0	0
WBGene00002061	-0.00943011	ife-3	B0348.6	V -20.065201	0	0
WBGene00044258	-0.00941674	Y57G11C.51	Y57G11C.51	IV 12.445580	0	0
WBGene00044344	-0.00939338	mrpl-39	Y46H3A.7	V -17.012131	0	0
WBGene00000550	-0.00938944	clu-1	F55H2.6	III 0.575832	0	0
WBGene00021671	-0.00937761	Y48G1BM.6	Y48G1BM.6	I -19.118240	0	0
WBGene00006707	-0.00937653	ubc-12	R09B3.4	I 12.931020	0	0
WBGene00002214	-0.00937508	klc-1	M7.2	IV 4.838567	0	0
WBGene00007580	-0.00936033	C14B1.9	C14B1.9	III -4.323641	0	0
WBGene00018848	-0.00934373	F55A3.2	F55A3.2	I 5.171253	0	0
WBGene00019906	-0.00930901	R05G9R.1	R05G9R.1	II -0.199421	0	0
WBGene00017758	-0.0093071	F23H11.2	F23H11.2	III -25.371500	0	0
WBGene00004015	-0.00930264	phb-2	T24H7.1	II -0.394252	0	0
WBGene00007237	-0.00929504	C01G10.10	C01G10.10	V 7.330218	0	0
WBGene00004488	-0.00929416	rps-19	T05F1.3	I 3.821499	0	0
WBGene00018427	-0.00928966	F44E7.5	F44E7.5	V -0.996419	0	0
WBGene00006936	-0.00928521	glp-4	Y87G2A.5	I 21.451731	0	1
WBGene00001864	-0.0092841	him-5	D1086.4	V 6.092158	0	0
WBGene00012673	-0.00927447	dyf-17	Y39B6A.11	V 20.204430	0	0
WBGene00015504	-0.00926463	C06A5.6	C06A5.6	I 0.567807	0	0
WBGene00015797	-0.00925899	C15F1.8	C15F1.8	II 0.204557	0	0
WBGene00018863	-0.00921761	F55A12.2	F55A12.2	I -0.036628	0	0
WBGene00015642	-0.00919491	C09E7.8	C09E7.8	III -1.069744	0	0
WBGene00011638	-0.00918508	ostb-1	T09A5.11	II 0.589813	0	0
WBGene00002008	-0.00916573	hsp-4	F43E2.8	II 0.502202	0	0
WBGene00015938	-0.00914584	anat-1	C17H12.13	IV 3.230720	0	0
WBGene00000903	-0.00913239	daf-7	B0412.2	III -25.796329	0	0
WBGene00022304	-0.00911077	Y76G2A.1	Y76G2A.1	I 0.547863	0	0
WBGene00016243	-0.00910261	C30B5.1	N.A.	N.A.	0	0
WBGene00017287	-0.00908659	F09E5.9	F09E5.9	II -1.787606	0	0
WBGene00018901	-0.0090758	slc-25A18.2	F55G1.5	IV 3.337640	0	0
WBGene00003676	-0.00906719	nhr-86	Y40B10A.8	V -16.077440	1	0
WBGene00011017	-0.00905788	R04F11.5	R04F11.5	V 3.998736	0	0
WBGene00021328	-0.00904365	npr-23	Y34D9A.2	I -17.062201	0	0
WBGene00022042	-0.00903211	icd-2	Y65B4BR.5	I -18.958700	0	0
WBGene00015251	-0.0090199	B0546.4	B0546.4	IV -4.556875	0	0
WBGene00007732	-0.00901936	spe-44	C25G4.4	IV 5.965721	1	0
WBGene00009113	-0.00901317	maph-1.2	F25D7.4	I 4.999791	0	0
WBGene00001413	-0.00898891	fem-3	C01F6.4	IV 4.049534	0	0
WBGene00009270	-0.00898578	F30F8.1	F30F8.1	I 2.373079	0	0
WBGene00008409	-0.00897665	mpst-1	D2023.5	V 3.391104	0	0
WBGene00004471	-0.00896624	rps-2	C49H3.11	IV 3.498546	0	0
WBGene00022399	-0.0089612	Y97E10AR.4	Y97E10AR.4	V 1.001616	0	0
WBGene00021662	-0.00891622	snpc-3.3	Y48G1BL.1	I -19.121099	0	0
WBGene00007099	-0.00890975	trx-2	B0024.9	V 2.474565	0	0
WBGene00018159	-0.0089097	F37F2.2	F37F2.2	I -14.680690	0	0
WBGene00020896	-0.00890832	T28D9.4	T28D9.4	II -0.221831	0	0
WBGene00016030	-0.0088848	C24A1.3	C24A1.3	III -26.275909	0	0
WBGene00007215	-0.00888376	oxa-1	C01A2.3	I 19.535000	0	1
WBGene00015502	-0.00887528	madf-7	C06A5.4	I 0.554690	0	0
WBGene00007334	-0.00887424	C05C10.7	C05C10.7	II 1.798441	0	0
WBGene00007624	-0.00887105	hrde-1	C16C10.3	III -3.714173	0	0
				total	7	3

## Sheet: common TF
upregulated contributors
WormBase Gene ID	Public Name	Sequence Name	Genetic Map Position	Reference	Concise Description	Automated Description	Expression Cluster Summary
WBGene00012005	2001-06-01	T24H10.7	II 1.047588	WBPaper00028802(pmid17113066), WBPaper00031111(pmid17942488), WBPaper00034689(pmid19570917), WBPaper00035989(pmid20203177), WBPaper00038231(pmid21408619), WBPaper00038321(pmid21492473), WBPaper00041960(pmid23352664), WBPaper00042067(pmid23437011), WBPaper00044281(pmid24107417), WBPaper00046151(pmid25500773), WBPaper00049734(pmid27321180), WBPaper00051455(pmid28676501)	jun-1 encodes a basic-leucine zipper (bZIP) transcription factor that is the C. elegans JUN homolog\; jun-1 activity is essential for regulation of ovulation, and thus normal levels of fertility\; in regulating ovulation, JUN-1 functions with FOS-1 to regulate expression of plc-1 which encodes a phospholipase C essential for IP3 production and ovulation\; in addition, JUN-1 interacts with FOS-1 i…	jun-1 is an ortholog of human JUND (JunD proto-oncogene, AP-1 transcription factor subunit), JUN (Jun proto-oncogene, AP-1 transcription factor subunit) and JUNB (JunB proto-oncogene, AP-1 transcription factor subunit)\; jun-1 exhibits sequence-specific DNA binding activity and transcription factor binding activity and is predicted to have DNA-binding transcription factor activity, based on prote…	Enriched in intestine and body wall musculature according to microarray. Affected by cyc-1, daf-16, lin-15B, daf-12, wdr-23, emr-1, lem-2, daf-2, glp-1, jmjd-3.1, jmjd-1.2, mir-34, pgl-1, pgl-3, glh-4, glh-1, mir-35, alg-5, sma-2, sma-4, lin-22, dcr-1, ain-2, slr-2, alg-1, mir-243, spg-7, tbx-2, lin-35 and nipi-3 according to microarray, tiling array and RNA-seq. Affected by aldicarb, Rifampin, Z…
WBGene00000095	aha-1	C25A1.11	I 4.745168	WBPaper00003028(pmid9501178), WBPaper00004762(pmid11427734), WBPaper00006431(pmid14757639), WBPaper00028424(pmid16919260), WBPaper00030829(pmid17606643), WBPaper00030846(pmid17628356), WBPaper00031018(pmid17873906), WBPaper00034710(pmid19589887), WBPaper00034761(pmid19632181), WBPaper00038491(pmid21647448), WBPaper00040863(pmid22396654), WBPaper00042557(pmid23825972), WBPaper00044281(pmid24107417)	aha-1 encodes an ortholog of human aryl-hydrocarbon receptor nuclear translocator\; AHA-1 interacts with AHR-1 and HIF-1 in vitro, requires HIF-1 for proper localization, and is expressed ubiquitously\; AHA-1 also physically interacts with CKY-1, and when co-expressed in vitro, an AHA-1\/CKY-1 complex exhibits sequence-specific DNA binding\; when co-expressed in cultured cells, the AHA-1\/CKY-1 c…	aha-1 is an ortholog of human ARNT (aryl hydrocarbon receptor nuclear translocator) and ARNT2 (aryl hydrocarbon receptor nuclear translocator 2)\; aha-1 is involved in intracellular receptor signaling pathway, positive regulation of transcription by RNA polymerase II, response to xenobiotic stimulus and transcription by RNA polymerase II\; aha-1 exhibits RNA polymerase II transcription factor bin…	Enriched in intestine, PVD, OLL and neuron according to Chronogram analysis, microarray, tiling array and RNA-seq. Affected by lin-35, rde-4, zfp-1, daf-12, gld-2, jmjd-3.1, jmjd-1.2, mir-34, pgl-1, pgl-3, glh-4, glh-1, emb-4, sma-4, sir-2.1, slr-2, isp-1, nuo-6 and eat-2 according to microarray, tiling array and RNA-seq. Affected by Diazinon, Quercetin, Hydrolyzable Tannins, paraquat and Sirolim…
WBGene00000221	atf-5	T04C10.4	X 21.368700	WBPaper00032230(pmid18824511)	atf-5 encodes a homolog of the mammalian bZIP transcription factors ATF4 and ATF5, analogous to GCN4 in S. cerevisiae\; like like ATF4 and GCN4, atf-5 has an extensive 5' UTR with one 37-residue uORF\; ATF4 is poorly translated in unstressed cells but well-translated during ER stress, amino acid starvation, or arsenite treatment\; possibly atf-5 is also translationally regulated in a way similar …	atf-5 is an ortholog of human ATF4 (activating transcription factor 4) and ATF5 (activating transcription factor 5)\; atf-5 is predicted to have DNA-binding transcription factor activity, based on protein domain information.	Enriched in PVD, OLL, coelomocyte, ASER, PLM, intestine, muscle cell and body wall musculature according to microarray, tiling array and RNA-seq. Affected by pal-1, cyc-1, unc-120, wdr-23, pgrn-1, prg-1, htz-1, daf-2, npr-1, hsf-1, rbr-2, skn-1, skr-1, skr-2, dpy-21, mir-34, pgl-1, pgl-3, glh-4, glh-1, emb-4, sma-4, sir-2.1, rrf-2, slr-2, alg-1, gld-1, tdp-1 and ain-2 according to microarray and …
WBGene00000222	atf-6	F45E6.2	X 7.113975	WBPaper00026830(pmid16184190), WBPaper00026844(pmid16204351), WBPaper00030877(pmid17651753), WBPaper00031456(pmid18216284), WBPaper00031857(pmid18458060), WBPaper00032255(pmid18846208), WBPaper00032977(pmid19270184), WBPaper00033126(pmid19416714), WBPaper00035294(pmid19822669), WBPaper00035302(pmid19826081), WBPaper00036076(pmid20357004), WBPaper00037064(pmid20733002), WBPaper00038491(pmid2164744…	atf-6 is an ortholog of mammalian ATF6alpha, a proximal sensor required for the unfolded protein response (UPR) in the endoplasmic reticulum (ER)\; ATF6alpha is a transmembrane protein, with a bZIP transcription factor domain in its cytosolic amino terminus that is released and activated by proteolytic cleavage upon ER stress\; either ire-1 or xbp-1 deletions are synthetically lethal with atf-6 o…	atf-6 is an ortholog of human Atf6 (activating transcription factor 6)\; atf-6 functions in positive regulation of transcription from RNA polymerase II promoter involved in unfolded protein response\; atf-6 exhibits RNA polymerase II regulatory region sequence-specific DNA binding activity and is predicted to have DNA-binding transcription factor activity, based on protein domain information\; at…	Enriched in body wall musculature, vulval muscle, ventral nerve cord, nerve ring, dorsal nerve cord, somatic neuron, tail neuron, lateral nerve cord, pharynx, PVD, OLL, coelomocyte, intestine and neuron according to Chronogram analysis, microarray and tiling array. Affected by daf-12, spe-44, unc-120, prg-1, cox-5B, jmjd-3.1, jmjd-1.2, hsf-1, dpy-21, mir-34, pgl-1, pgl-3, glh-4, glh-1, morc-1, em…
WBGene00015477	attf-4	C05D10.1	III -1.422337	N.A.	N.A.	attf-4 is expressed in the pharynx, hypodermis, head, pharyngeal-intestinal valve, intestine, ventral nerve cord, tail neurons, and the developing hermaphrodite gonad.	Enriched in PVD, OLL, ASER and intestine according to microarray and RNA-seq. Affected by alg-1, lin-35, rde-4, zfp-1, mes-2, mir-34, pgl-1, pgl-3, glh-4, glh-1, emb-4, sma-2, sma-4, lin-22, sir-2.1, slr-2, spr-5, cdk-4, cyd-1 and tdp-1 according to microarray, tiling array and RNA-seq. Affected by stavudine, Quercetin and Colistin according to RNA-seq and microarray.
WBGene00020214	attf-5	T04G9.1	X -19.500401	N.A.	N.A.	attf-5 is expressed in several tissues including the nervous system.	Enriched in GABAergic neuron, body wall musculature, hypodermis, I5 neuron, DA neuron, SAB and retrovesicular ganglion according to tiling array, RNA-seq and microarray. Affected by gld-2, csr-1, jmjd-3.1, jmjd-1.2, unc-75, let-418, chd-3, lin-28, pgl-1, pgl-3, glh-4, glh-1, hrde-1, morc-1, fog-2, emb-4, sma-2, sma-4, lin-22, alg-1 and eat-2 according to RNA-seq and microarray. Affected by Roteno…
WBGene00003847	blmp-1	F25D7.3	I 4.985596	WBPaper00000427(pmid7262541), WBPaper00001328(pmid2245913), WBPaper00004883(pmid11560892), WBPaper00030864(pmid17634190), WBPaper00031805(pmid18425118), WBPaper00035160(pmid19712444), WBPaper00036383(pmid20555324), WBPaper00037946(pmid21177963), WBPaper00038232(pmid21408209), WBPaper00038491(pmid21647448), WBPaper00040399(pmid22073173), WBPaper00040685(pmid21646344), WBPaper00045017(pmid24613396)…	blmp-1 encodes a zinc finger and SET domain-containing protein that is the C. elegans BLIMP1 (B lymphocyte-induced maturation protein 1) ortholog\; loss of blmp-1 activity via deletion mutation has been reported to result in small, dumpy animals with abnormal fat content, while loss of blmp-1 activity via RNAi reportedly results in animals that are small, dumpy, have an amorphous pharynx, and are…	blmp-1 is an ortholog of human PRDM1 (PR\/SET domain 1)\; blmp-1 is involved in positive regulation of transcription by RNA polymerase II\; blmp-1 exhibits enhancer sequence-specific DNA binding activity\; blmp-1 is expressed in the anal depressor muscle, all ventral cord neurons, all amphid neurons, hypodermis, head, anal sphincter muscle, vulva, dorsal nerve cord, phasmid neurons, tail neurons,…	Enriched in PVD, OLL and body wall musculature according to microarray and RNA-seq. Affected by tatn-1, clk-1, wrn-1, daf-2, daf-16, tcer-1, cox-5B, jmjd-3.1, jmjd-1.2, hsf-1, lmn-1, pgl-1, pgl-3, glh-4, glh-1, emb-4, sma-4, lin-22, dcr-1, rde-4, ain-1, ain-2, tdp-1 and ceh-23 according to RNA-seq and microarray. Affected by Rotenone, Zidovudine, resveratrol, Cadmium, single-walled carbon nanotub…
WBGene00016407	C34D10.2	C34D10.2	X -0.717504	WBPaper00038491(pmid21647448)	N.A.	C34D10.2 is an ortholog of human UNKL (unkempt family like zinc finger) and unk (unkempt family zinc finger)\; C34D10.2 is predicted to have metal ion binding activity, based on protein domain information.	Enriched in PVD, OLL, neuron, ASER, PLM, intestine and hermaphrodite-specific according to microarray and RNA-seq. Affected by clk-1, cyc-1, ung-1, daf-16, mab-5, daf-12, wdr-23, eat-2, prg-1, daf-2, htz-1, glp-1, swsn-2.2, npr-1, cox-5B, jmjd-3.1, jmjd-1.2, hsf-1, rbr-2, dpy-21, hlh-30, mir-34, cebp-1, pgl-1, pgl-3, glh-4, glh-1, mir-35, emb-4, sma-2, sma-4, dcr-1, rde-4 and tbx-2 according to m…
WBGene00007943	C34F6.9	C34F6.9	X 2.863643	WBPaper00030965(pmid17714076)	N.A.	C34F6.9 is expressed in the head, intestine, and the gonadal primordium.	Enriched in PVD, OLL, intestine, neuron, AFD, ASER, germ line, I5 neuron, DA neuron, SAB and retrovesicular ganglion according to microarray and RNA-seq. Affected by cyc-1, htz-1, csr-1, jmjd-3.1, mes-2, mes-6, pgl-1, pgl-3, glh-4, glh-1, mir-35, morc-1, alg-2, lin-22, ain-1, ain-2 and alg-1 according to microarray, RNA-seq and tiling array. Affected by stavudine, paraquat and Sirolimus according…
WBGene00016997	cebp-1	D1005.3	X -18.109699	WBPaper00035181(pmid19737525), WBPaper00035668(pmid20100800), WBPaper00035989(pmid20203177), WBPaper00038206(pmid21368137), WBPaper00038491(pmid21647448), WBPaper00044735(pmid24440228), WBPaper00045955(pmid25359212), WBPaper00048704(pmid26484536), WBPaper00050514(pmid27927209), WBPaper00050515(pmid27927200), WBPaper00051436(pmid28673818), WBPaper00051448(pmid28662060)	cebp-1 encodes a bZip domain-containing protein that is a member of the CCAAT\/enhancer-binding proteins (C\/EBP) subfamily of bZip proteins\; in C. elegans, CEBP-1 functions together with a DLK-1 signaling pathway to effect axon regeneration after laser axotomy in adult neurons\; cebp-1 protein and mRNA are located in synapses and axons, and translation of axonal cebp-1 mRNA is upregulated via t…	cebp-1 is an ortholog of human CEBPG (CCAAT\/enhancer binding protein gamma)\; cebp-1 is expressed in the pharynx, intestine, and the head neurons\; cebp-1 is localized to the cytoplasm, the nucleus and the synapse.	Enriched in PVD, OLL, coelomocyte, NSM and PLM according to microarray, tiling array and RNA-seq. Affected by daf-12, hpl-2, wdr-23, blmp-1, lin-35, glp-1, npr-1, cox-5B, jmjd-3.1, jmjd-1.2, hyl-2, hsf-1, mir-60, let-418, chd-3, lmn-1, dpy-21, pgl-1, pgl-3, glh-4, glh-1, vit-2, alg-5, sma-2, sma-4, lin-22, elt-2 and elt-7 according to tiling array and RNA-seq. Affected by D-glucose, bisphenol S, …
WBGene00000443	ceh-20	F31E3.1	III -0.852634	WBPaper00004482(pmid11060243), WBPaper00004588(pmid11252172), WBPaper00005094(pmid11820809), WBPaper00005629(pmid12399316), WBPaper00025016(pmid15750187), WBPaper00027049(pmid16421192), WBPaper00027690(pmid16782085), WBPaper00027741(pmid16824957), WBPaper00028766(pmid17084835), WBPaper00028855(pmid17138663), WBPaper00030889(pmid17665086), WBPaper00031565(pmid18316179), WBPaper00032952(pmid1925470…	ceh-20 encodes one of three C. elegans homeodomain proteins (CEH-20, CEH-40, and CEH-60) homologous to Extradenticle (Exd\/Pbx)\; together with ceh-40 and unc-62, ceh-20 activity is required for embryonic viability\; ceh-20 is also required as a cofactor for LIN-39- and MAB-5- dependent postembryonic mesoderm patterning\; in addition, ceh-20 is required for regulating post-embryonic migrations of…	ceh-20 is an ortholog of human PBX3 (PBX homeobox 3), PBX4 (PBX homeobox 4) and PBX1 (PBX homeobox 1)\; ceh-20 is involved in anterior\/posterior pattern specification, mesodermal cell fate specification, muscle cell differentiation, positive regulation of transcription by RNA polymerase II and regulation of asymmetric cell division\; ceh-20 exhibits RNA polymerase II regulatory region sequence-s…	Enriched in dopaminergic neuron, hypodermis, neuron, PLM and germ line according to tiling array, RNA-seq and microarray. Affected by pal-1, cid-1, daf-12, gld-2, wdr-5.1, unc-75, daf-2, hsf-1, glp-1, mes-2, mes-6, pgl-1, pgl-3, glh-4, glh-1, hrde-1, morc-1, sma-2, sma-4, sir-2.1, dcr-1, dpy-9, dpy-10, osm-11, isp-1, nuo-6 and hlh-25 according to microarray, tiling array and RNA-seq. Affected by …
WBGene00000444	ceh-21	T26C11.6	X -17.483509	WBPaper00003249(pmid9593691), WBPaper00005164(pmid11902672), WBPaper00030931(pmid17720939), WBPaper00035228(pmid19805813)	ceh-21 encodes a a ONECUT class CUT homeobox protein with a single N-terminal cut domain and an OCAM domain\; the cut domain may be a compact DNA-binding domain composed of alpha helices\; the OCAM domain is a nematode-specific motif conserved between CEH-21, CEH-41, and T02B5.2\; ceh-21 is one of three nematode-specific ONECUT genes in a cluster with ceh-39 and ceh-41\; CEH-21 may be required fo…	ceh-21 is an ortholog of human ONECUT1 (one cut homeobox 1), ONECUT2 (one cut homeobox 2) and ONECUT3 (one cut homeobox 3)\; ceh-21 is predicted to have DNA binding activity, based on protein domain information\; ceh-21 is expressed widely.	Enriched in NSM, germ line and neuron according to RNA-seq and microarray. Affected by cyc-1, fer-1, age-1, unc-120, eat-2, tatn-1, puf-8, htz-1, npr-1, hsf-1, lmn-1, pgl-1, pgl-3, glh-4, glh-1, hrde-1, morc-1, fog-2, sma-4, ins-11, sir-2.1, mes-4, dcr-1, dpy-9, dpy-10, osm-8, mir-35, xpa-1 and let-60 according to microarray and RNA-seq. Affected by Alovudine, Zidovudine, Atrazine, Diazinon, Quer…
WBGene00000460	ceh-39	T26C11.7	X -17.475330	WBPaper00003249(pmid9593691), WBPaper00005164(pmid11902672), WBPaper00026779(pmid16139225), WBPaper00029073(pmid17267812), WBPaper00030931(pmid17720939), WBPaper00031121(pmid17947428), WBPaper00042402(pmid23666922)	ceh-39 encodes a a ONECUT class CUT homeobox protein with a single N-terminal cut domain\; CEH-39 acts as an X-signal element (XSE) to affect sex determination\; the cut domain may be a compact DNA-binding domain composed of alpha helices\; ceh-39 is one of three nematode-specific ONECUT genes in a cluster with ceh-21 and ceh-41.	ceh-39 is an ortholog of human ONECUT1 (one cut homeobox 1), ONECUT2 (one cut homeobox 2) and ONECUT3 (one cut homeobox 3)\; ceh-39 is involved in negative regulation of transcription by RNA polymerase II and primary sex determination\; ceh-39 is predicted to have DNA binding activity, based on protein domain information\; ceh-39 is expressed in the gonad, germ line, body wall musculature, ventra…	Enriched in DA neuron, VA neuron, AVE, NSM, germ line and neuron according to tiling array, RNA-seq and microarray. Affected by cyc-1, fer-1, hpl-2, eat-2, tatn-1, puf-8, gld-2, lin-35, fog-3, npr-1, mes-2, mafr-1, pgl-1, pgl-3, glh-4, glh-1, hrde-1, morc-1, fog-2, sma-2, sma-4, ain-1, dpy-9, dpy-10, fbf-1, mir-243, rnp-8, aak-2, cdk-4, cyd-1, tdp-1, mir-35 and pmk-1 according to microarray, tili…
WBGene00000462	ceh-41	T26C11.5	X -17.490379	WBPaper00005164(pmid11902672), WBPaper00030931(pmid17720939)	ceh-41 encodes a a ONECUT class CUT homeobox protein with a single N-terminal OCAM domain\; the OCAM domain is a nematode-specific motif conserved between CEH-21, CEH-41, and T02B5.2\; ceh-41 is one of three nematode-specific ONECUT genes in a cluster with ceh-21 and ceh-39\; ceh-41 has no obvious function in mass RNAi assays.	ceh-41 is an ortholog of human HINFP (histone H4 transcription factor)\; ceh-41 is predicted to have DNA binding activity, based on protein domain information\; ceh-41 is expressed in the body wall musculature, ventral nerve cord, dorsal nerve cord, and the head neurons.	Enriched in AVE, body wall muscle cell, AFD and neuron according to tiling array, RNA-seq and microarray. Affected by cyc-1, prg-1, htz-1, cox-5B, jmjd-1.2, pgl-1, pgl-3, glh-4, glh-1, morc-1, hrde-1, sma-2, sma-4, sir-2.1, mdt-15, fbf-1, mir-243, lin-54, mir-35, nuo-6 and let-60 according to microarray and RNA-seq. Affected by Alovudine, stavudine, Zidovudine, Hydrolyzable Tannins, paraquat, Col…
WBGene00000463	ceh-43	C28A5.4	III -3.172828	WBPaper00003770(pmid10552305), WBPaper00003938(pmid10648230), WBPaper00004947(pmid11747075), WBPaper00013489(pmid15183729), WBPaper00024524(pmid15059258), WBPaper00026760(pmid16127716), WBPaper00030736(pmid17540043), WBPaper00036201(pmid20439776), WBPaper00038491(pmid21647448), WBPaper00042519(pmid23788625), WBPaper00046959(pmid26096732)	ceh-43 encodes a homeobox protein of the Distal-less (Dll) class that is required for development of the anterior hypodermis during embryonic morphogenesis for cell adhesion\; ceh-43 affects embryonic and larval viability\; it is predominantly expressed in the head hypdodermis, neuronal support cells and CAN neurons.	ceh-43 is an ortholog of members of the human NKL subclass homeoboxes and pseudogenes family including DLX3\; ceh-43 is involved in cell adhesion and embryo development\; ceh-43 is predicted to have DNA-binding transcription factor activity, based on sequence information and is predicted to have DNA binding activity, based on protein domain information.	Enriched in dopaminergic neuron, seam cell, ray and neuron according to tiling array, RNA-seq and microarray. Affected by alg-1, cyc-1, ubc-9, clk-1, ash-2, set-2, wdr-5.1, csr-1, cox-5B, jmjd-3.1, unc-75, daf-2, pgl-1, pgl-3, glh-4, glh-1, hrde-1, sma-2, sma-4, lin-22, dcr-1, ain-1 and ain-2 according to microarray and RNA-seq. Affected by hydrogen sulfide, 1-methylnicotinamide, methylmercuric c…
WBGene00013876	ceh-74	ZC376.4	V 6.187422	N.A.	ceh-74 is a divergent homeobox gene that encodes one homeodomain\; most homeodomain proteins bind DNA and are predicted to be transcription factors\; ceh-74 is expressed in the hmc, hypodermis, nervous system, and the reproductive system.	ceh-74 is predicted to have DNA binding activity, based on protein domain information\; ceh-74 is expressed in the hmc, hypodermis, nervous system, and the reproductive system.	Enriched in intestine, germ line and neuron according to RNA-seq and microarray. Affected by mpk-1, cyc-1, hpl-2, rsr-2, jmjd-1.2, sma-2, sma-4, sir-2.1, mir-243, daf-2 and dnj-14 according to microarray, tiling array and RNA-seq. Affected by hydrogen sulfide, D-glucose, Humic Substances, paraquat and Sirolimus according to microarray and RNA-seq.
WBGene00019864	ceh-93	R04A9.5	X -19.965099	N.A.	ceh-93 is a divergent homeobox gene\; it encodes one highly divergent double-homeodomain motif (named Hochob) and two divergent homeodomains\; most homeodomain proteins bind DNA and function as transcription factors\; ceh-93 is expressed in the seam cell, intestine, and the body wall musculature.	ceh-93 is an ortholog of human HHEX (hematopoietically expressed homeobox)\; ceh-93 is predicted to have DNA binding activity, based on protein domain information\; ceh-93 is expressed in the seam cell, intestine, and the body wall musculature.	Enriched in body wall muscle cell, hypodermis and intestine according to tiling array and RNA-seq. Affected by unc-120, jmjd-3.1, jmjd-1.2, hsf-1, pgl-1, pgl-3, glh-4, glh-1, hrde-1, alg-1, alg-2, spg-7 and nuo-6 according to RNA-seq and microarray. Affected by D-glucose, Zidovudine, Humic Substances, paraquat and Sirolimus according to RNA-seq and microarray.
WBGene00007053	chd-7	T04D1.4	I -0.928876	WBPaper00038491(pmid21647448)	N.A.	chd-7 is an ortholog of human CHD9 (chromodomain helicase DNA binding protein 9) and CHD8 (chromodomain helicase DNA binding protein 8) and members of the Myb\/SANT domain containing family including CHD6\; chd-7 is predicted to have ATP binding activity and hydrolase activity, acting on acid anhydrides, based on protein domain information.	Enriched in PVD, OLL, neuron, AFD, ASER and PLM according to microarray and RNA-seq. Affected by zfp-1, daf-16, lin-15B, daf-12, prg-1, fbf-1, gld-2, csr-1, jmjd-3.1, jmjd-1.2, daf-2, hsf-1, ifg-1, pgl-1, pgl-3, glh-4, glh-1, hrde-1, morc-1, alg-1, alg-2, sma-2, sma-4, lin-22, rrf-2, dys-1, ain-1, slr-2 and tbx-2 according to microarray, tiling array and RNA-seq. Affected by 1-methylnicotinamide,…
WBGene00000908	daf-12	F11A1.3	X 2.363775	WBPaper00000504(pmid7219552), WBPaper00000608(pmid17246100), WBPaper00000680(pmid6583682), WBPaper00000932(pmid2428682), WBPaper00001393(pmid2006412), WBPaper00001482(pmid1732156), WBPaper00001665(pmid15463660), WBPaper00001923(pmid8005442), WBPaper00001942(pmid8056303), WBPaper00002149(pmid7789761), WBPaper00002343(pmid8601482), WBPaper00002485(pmid8807293), WBPaper00002589(pmid8901591), WBPaper…	daf-12 encodes a member of the steroid hormone receptor superfamily that is homologous to human VITAMIN D RECEPTOR (VDR\; OMIM:601769, mutated in vitamin D-resistant rickets)\; daf-12 affects dauer formation downstream of the TGF- and insulin signaling pathways, and affects gonad-dependent adult longevity together with DAF-16, chemosensory signal transduction, and distal tip cell migration and hy…	daf-12 is an ortholog of human VDR (vitamin D (1,25- dihydroxyvitamin D3) receptor) and members of the NR (Nuclear hormone receptors) family including NR1H2\; daf-12 is involved in dauer larval development, determination of adult lifespan, male mating behavior, positive regulation of dauer larval development, positive regulation of transcription by RNA polymerase II, regulation of development, he…	Enriched in PVD, OLL and neuron according to microarray. Affected by daf-16, daf-12, let-7, prg-1, htz-1, daf-2, glp-1, cox-5B, jmjd-3.1, jmjd-1.2, dpy-21, pgl-1, pgl-3, glh-4, glh-1, mir-35, alg-1, alg-2, emb-4, sma-2, sma-4, lin-22, mut-2, dcr-1, ain-2, slr-2, fbf-1, tdp-1, isp-1 and nuo-6 according to tiling array, microarray and RNA-seq. Affected by stavudine, Zidovudine, resveratrol, Cadmium…
WBGene00000914	daf-19	F33H1.1	II 2.156526	WBPaper00000932(pmid2428682), WBPaper00000937(pmid3477555), WBPaper00001923(pmid8005442), WBPaper00002149(pmid7789761), WBPaper00002980(pmid9475731), WBPaper00003509(pmid10068647), WBPaper00003835(pmid10617200), WBPaper00003977(pmid10882127), WBPaper00005658(pmid12432068), WBPaper00005786(pmid12651157), WBPaper00006052(pmid12952888), WBPaper00006247(pmid12954713), WBPaper00006516(pmid14982934), W…	daf-19 is the sole C. elegans member of the RFX family of transcription factors, and is required for sensory neuron cilium formation\; DAF-19 is expressed in ciliated sensory neurons during the period that their cilia are generated, and probably functions as an common transcriptional activator of many genes that specifically encode cilial structures in sensory neurons\; daf-19 mutants lack sensor…	daf-19 is an ortholog of human RFX3 (regulatory factor X3), RFX1 (regulatory factor X1) and RFX2 (regulatory factor X2)\; daf-19 is involved in positive regulation of transcription by RNA polymerase II and regulation of non-motile cilium assembly\; daf-19 is predicted to have DNA binding activity, based on protein domain information\; daf-19 is expressed in the pharynx, hypodermis, nervous system…	Enriched in PVD, OLL, dopaminergic neuron, NSM, neuron, HOB, IL2 neuron, CEM, ray neuron type B, AFD, ASER and germ line according to microarray, tiling array and RNA-seq. Affected by hlh-1, daf-16, daf-12, emr-1, lem-2, gld-2, npr-1, unc-75, hsf-1, mes-2, mes-6, pgl-1, pgl-3, glh-4, glh-1, morc-1, hrde-1, alg-1, alg-2, sma-2, sma-4, dys-1, ain-1, ain-2, spr-5, dpy-9, dpy-10, fbf-1, crh-1, lin-54…
WBGene00000899	daf-3	F25E2.5	X -19.499390	WBPaper00000504(pmid7219552), WBPaper00000608(pmid17246100), WBPaper00000635(pmid11813735), WBPaper00000680(pmid6583682), WBPaper00000932(pmid2428682), WBPaper00001393(pmid2006412), WBPaper00001482(pmid1732156), WBPaper00001774(pmid8375650), WBPaper00001942(pmid8056303), WBPaper00002149(pmid7789761), WBPaper00002485(pmid8807293), WBPaper00002486(pmid8807294), WBPaper00002589(pmid8901591), WBPaper…	daf-3 encodes a co-SMAD protein that is most closely related to Drosophila Medea and the vertebrate Smad4 proteins\; DAF-3 functions as a transcriptional regulator that is required for formation of the alternative dauer larval stage as well as for regulation of pharyngeal gene expression during non-dauer development, and normal adult lifespan\; DAF-3 activity is antagonized by signaling through t…	daf-3 is involved in dauer larval development, determination of adult lifespan, negative regulation of transcription by RNA polymerase II, positive regulation of dauer larval development and regulation of pharyngeal pumping\; daf-3 exhibits enhancer sequence-specific DNA binding activity\; daf-3 is localized to the condensed chromosome, the cytoplasm and the nucleus.	Enriched in PVD, OLL, intestine, neuron and ASER according to microarray and RNA-seq. Affected by pal-1, cyc-1, daf-12, unc-120, daf-16, jmjd-3.1, jmjd-1.2, unc-75, ifg-1, dpy-21, mir-34, pgl-1, pgl-3, glh-4, glh-1, sma-2, sma-4, dcr-1, alg-1, fbf-1, cdk-4 and cyd-1 according to microarray, tiling array and RNA-seq. Affected by resveratrol, Cadmium and Quercetin according to microarray.
WBGene00000904	daf-8	R05D11.1	I 2.975935	WBPaper00000504(pmid7219552), WBPaper00000505(pmid7250500), WBPaper00000635(pmid11813735), WBPaper00000680(pmid6583682), WBPaper00000932(pmid2428682), WBPaper00001456(pmid1864469), WBPaper00001482(pmid1732156), WBPaper00001774(pmid8375650), WBPaper00001923(pmid8005442), WBPaper00001942(pmid8056303), WBPaper00002149(pmid7789761), WBPaper00002485(pmid8807293), WBPaper00002589(pmid8901591), WBPaper0…	daf-8 encodes a Smad protein that represses dauer development, perhaps by antagonizing DAF-3 activity, and promotes a commitment to reproductive growth\; daf-8 activity is also required for normal adult lifespan\; genetic interactions suggest partial functional redundancy with daf-14 with respect to the TGF-beta signaling pathway that regulates dauer formation.	daf-8 is an ortholog of members of the human SMAD (SMAD) family including SMAD6\; daf-8 is involved in dauer larval development, defense response to Gram-negative bacterium, determination of adult lifespan, negative regulation of dauer larval development, negative regulation of transcription by RNA polymerase II, oviposition, pigment accumulation and positive regulation of transcription by RNA po…	Enriched in NSM and intestine according to RNA-seq. Affected by unc-120, set-2, wdr-5.1, cox-5B, jmjd-3.1, jmjd-1.2, mes-2, mes-6, mir-34, pgl-1, pgl-3, glh-4, glh-1, sma-2 and sma-4 according to RNA-seq, microarray and tiling array. Affected by 1-methylnicotinamide, Rotenone, resveratrol and copper sulfate according to RNA-seq and microarray.
WBGene00019344	dhhc-10	K02G10.1	X -6.843010	WBPaper00026830(pmid16184190), WBPaper00038491(pmid21647448)	N.A.	dhhc-10 is an ortholog of human ZDHHC22 (zinc finger DHHC-type containing 22)\; dhhc-10 is expressed in the pharynx, anal depressor muscle, spermatheca, intestine, anal sphincter muscle, ventral nerve cord, and the head neurons.	Enriched in intestine according to RNA-seq. Affected by daf-12, csr-1, mdt-15, npr-1, dpy-21, mir-34, pgl-1, pgl-3, glh-4, glh-1, ash-2, vit-2, emb-4, sma-2, sma-4, elt-2, sir-2.1 and dcr-1 according to tiling array, RNA-seq and microarray. Affected by Rotenone, D-glucopyranose, Cry5B and paraquat according to RNA-seq and microarray.
WBGene00044071	dhhc-14	D2021.2	X 0.104154	WBPaper00038491(pmid21647448), WBPaper00045834(pmid25277130)	N.A.	dhhc-14 is an ortholog of human ZDHHC13 (zinc finger DHHC-type containing 13) and ZDHHC17 (zinc finger DHHC-type containing 17)\; dhhc-14 is expressed in the nervous system and the body wall musculature.	Enriched in NSM and ASER according to RNA-seq. Affected by cyc-1, lin-39, lin-15B, hpl-2, set-2, cox-5B, jmjd-3.1, jmjd-1.2, hsf-1, mes-2, mes-6, daf-12, dpy-21, pgl-1, pgl-3, glh-4, glh-1, vit-2, alg-1, alg-2, sir-2.1, lin-14, lin-4, ain-2 and slr-2 according to microarray, RNA-seq and tiling array. Affected by resveratrol, Chlorpyrifos, Diazinon, Hydrolyzable Tannins, paraquat and Sirolimus acc…
WBGene00019521	dmd-7	K08B12.2	V -0.198354	N.A.	N.A.	dmd-7 is an ortholog of human DMRT2 (doublesex and mab-3 related transcription factor 2), DMRT3 (doublesex and mab-3 related transcription factor 3), DMRTA1 (DMRT like family A1), DMRTC1 (DMRT like family C1), DMRTC2 (DMRT like family C2), DMRT1 (doublesex and mab-3 related transcription factor 1), DMRTB1 (DMRT like family B with proline rich C-terminal 1) and DMRTA2 (DMRT like family A2)\; dmd-7…	Enriched in PVD, OLL, dopaminergic neuron, hypodermis, AFD, ASER, PLM and intestine according to microarray, tiling array and RNA-seq. Affected by hlh-1, zfp-1, clk-1, lin-15B, daf-12, emr-1, lem-2, prg-1, htz-1, glp-1, daf-16, jmjd-1.2, mir-34, pgl-1, pgl-3, glh-4, glh-1, sma-2, sma-4, dcr-1, ain-1, slr-2, osm-7, ash-2, tdp-1, ain-2, isp-1 and nuo-6 according to microarray, tiling array and RNA-…
WBGene00001081	dpy-22	F47A4.2	X 1.710108	WBPaper00000178(pmid560330), WBPaper00000608(pmid17246100), WBPaper00000666(pmid N.A.), WBPaper00000987(pmid3666440), WBPaper00001003(pmid3478715), WBPaper00001011(pmid3428573), WBPaper00001028(pmid3503722), WBPaper00001042(pmid3396870), WBPaper00001115(pmid2917714), WBPaper00004312(pmid10970880), WBPaper00004616(pmid11171401), WBPaper00004853(pmid11688559), WBPaper00005632(pmid12441291), WBPaper…	dpy-22 encodes a broadly expressed protein, homologous to the human transcriptional mediator protein TRAP230, which is involved in WNT and RAS signaling, as well as in dosage compensation\; DPY-22 has a C-terminal glutamine-rich domain that is dispensable for inhibition of RAS-dependent cell differentiation, but is required for inhibition of BAR-1-dependent gene expression.	dpy-22 is an ortholog of human MED12L (mediator complex subunit 12 like) and MED12 (mediator complex subunit 12)\; dpy-22 is involved in negative regulation of epidermal growth factor receptor signaling pathway and negative regulation of vulval development\; dpy-22 is expressed in several tissues including the pharynx, intestine, rectum, and the vulva\; dpy-22 is localized to the nucleus.	Enriched in intestine, PVD, OLL, neuron, I5 neuron, DA neuron, SAB and retrovesicular ganglion according to Chronogram analysis, microarray and tiling array. Affected by lin-39, unc-120, csr-1, daf-16, cox-5B, pgl-1, pgl-3, glh-4, glh-1, hrde-1, morc-1, fog-2, sma-2, sma-4, lin-22 and alg-1 according to RNA-seq and microarray. Affected by Rotenone, D-glucose, Cadmium and single-walled carbon nano…
WBGene00009899	efl-3	F49E12.6	II 0.772641	WBPaper00005736(pmid12600937), WBPaper00033449(pmid19506556), WBPaper00038399(pmid21596899), WBPaper00038491(pmid21647448)	efl-3 encodes a protein with two E2F domains that may be involved in apoptosis.	efl-3 is an ortholog of human E2F7 (E2F transcription factor 7) and E2F8 (E2F transcription factor 8)\; efl-3 is predicted to have DNA-binding transcription factor activity, based on protein domain information\; efl-3 is expressed in certain ventral cord neurons, intestine, ventral nerve cord, head neurons, and the developing hermaphrodite gonad.	Enriched in intestine and ASER according to tiling array and RNA-seq. Affected by hlh-1, cyc-1, nhr-114, prg-1, gld-2, clk-1, csr-1, daf-2, rbr-2, mes-6, lmn-1, cec-4, daf-12, daf-16, dpy-21, pgl-1, pgl-3, glh-4, glh-1, sma-2, sma-4, lin-22, cox-5B, alg-1, dpy-9, dpy-10, fbf-1, ash-2, crh-1, octr-1, daf-19, oga-1, ogt-1 and pmk-1 according to microarray, RNA-seq and tiling array. Affected by 1-me…
WBGene00001208	egl-44	F28B12.2	II -0.841979	WBPaper00001105(pmid3200316), WBPaper00001133(pmid2721931), WBPaper00001738(pmid8500652), WBPaper00001829(pmid8187641), WBPaper00002322(pmid N.A.), WBPaper00004624(pmid11274062), WBPaper00006247(pmid12954713), WBPaper00027192(pmid16571624), WBPaper00027683(pmid16777607), WBPaper00033179(pmid19377288), WBPaper00034710(pmid19589887), WBPaper00036375(pmid20537990), WBPaper00038491(pmid21647448), WBP…	egl-44 encodes a transcription enhancer factor of the TEA domain (TEAD) class\; egl-44 activity is required to repress the touch cell fate in some cells and to promote aspects of HSN differentiation\; EGL-44 physically interacts with YAP-1, a C. elegans Yes-associated protein (YAP) homolog, and when co-expressed, the two proteins are able to activate a TEAD reporter\; an EGL-44::GFP fusion protei…	egl-44 is an ortholog of members of the human TEAD (TEA domain transcription factors) family including TEAD2\; egl-44 is involved in neuron differentiation and positive regulation of transcription by RNA polymerase II\; egl-44 exhibits RNA polymerase II transcription coactivator binding activity and RNA polymerase II transcription factor binding activity and is predicted to have DNA-binding trans…	Enriched in PVD, OLL, male-specific, PLM, intestine and muscle cell according to microarray and RNA-seq. Affected by daf-16, ets-4, wdr-23, eat-2, emr-1, lem-2, cox-5B, jmjd-3.1, jmjd-1.2, hyl-2, mir-34, pgl-1, pgl-3, glh-4, glh-1, sma-2, sma-4, dcr-1, slr-2 and tdp-1 according to tiling array, microarray and RNA-seq. Affected by 1-methylnicotinamide, Zidovudine, Cry5B, Quercetin, Hydrolyzable Ta…
WBGene00001210	egl-46	K11G9.4	V 0.132676	WBPaper00001105(pmid3200316), WBPaper00001133(pmid2721931), WBPaper00001829(pmid8187641), WBPaper00002322(pmid N.A.), WBPaper00004624(pmid11274062), WBPaper00006103(pmid14504222), WBPaper00006247(pmid12954713), WBPaper00013489(pmid15183729), WBPaper00026909(pmid16239437), WBPaper00034710(pmid19589887), WBPaper00037652(pmid20923979), WBPaper00038491(pmid21647448), WBPaper00040420(pmid22087002), WB…	egl-46 encodes a transcription factor with similarity to the TFIIA-like zinc-finger protein family\; egl-46 activity is required for coordinated locomotion, morphology and process formation of the touch cells, male mating efficiency, HSN cell migration, differentiation, and axonal outgrowth, serotonin production and also terminal divisions of the Q neuroblasts\; egl-46 acts to inhibit touch cell …	egl-46 is an ortholog of human INSM2 (INSM transcriptional repressor 2) and INSM1 (INSM transcriptional repressor 1)\; egl-46 is involved in axon guidance, cell fate commitment, neuroblast division and neuron migration\; egl-46 exhibits RNA polymerase II transcription factor binding activity\; egl-46 is expressed in the QR, QL, all ventral cord neurons, certain motor neurons, head neurons, tail n…	Enriched in pharynx, PVD, OLL, dopaminergic neuron, neuron, ray, intestine and body wall musculature according to microarray, tiling array and RNA-seq. Affected by lin-35, zfp-1, cyc-1, fer-1, prg-1, ubc-9, gld-2, clk-1, wrn-1, csr-1, daf-2, skn-1, pgl-1, pgl-3, glh-4, glh-1, sma-2, sma-4, lin-22, ins-11, rrf-2, ain-2, slr-2, fbf-1, daf-19 and eat-2 according to microarray and RNA-seq. Affected b…
WBGene00001253	elt-6	F52C12.5	IV -12.965410	WBPaper00005609(pmid12399309), WBPaper00006366(pmid14698436), WBPaper00006399(pmid14732406), WBPaper00006429(pmid14975731), WBPaper00026980(pmid16354718), WBPaper00028381(pmid16884526), WBPaper00030954(pmid17706957), WBPaper00031227(pmid18024960), WBPaper00032062(pmid18662544), WBPaper00034662(pmid19557190), WBPaper00038232(pmid21408209), WBPaper00038491(pmid21647448), WBPaper00042342(pmid2363350…	elt-6 encodes a GATA transcription factor\; ELT-6 is required for proper specification of vulval and seam cell fates, as well as for cell non-autonomous regulation of tail tip morphogenesis\; ELT-6 localizes to the nucleus.	elt-6 is an ortholog of human GATA3 (GATA binding protein 3) and GATA2 (GATA binding protein 2)\; elt-6 exhibits RNA polymerase II regulatory region sequence-specific DNA binding activity and is predicted to have DNA-binding transcription factor activity and zinc ion binding activity, based on protein domain information\; elt-6 is localized to the nucleus.	Enriched in PVD, OLL, intestine, male-specific and neuron according to microarray and RNA-seq. Affected by clk-1, cyc-1, sma-2, sma-4, hlh-1, prg-1, bar-1, mir-34, pgl-1, pgl-3, glh-4, glh-1, dcr-1, fbf-1, crh-1, isp-1 and nuo-6 according to microarray and RNA-seq. Affected by hydrogen sulfide, stavudine, resveratrol, Atrazine, Cadmium, fluoranthene, Chlorpyrifos, Quercetin, paraquat, Colistin an…
WBGene00009923	F52B5.7	F52B5.7	I 2.723733	N.A.	N.A.	Tiling array, RNA sequencing, and microarray studies indicate that F52B5.7 is affected by hpl-2, tatn-1, prg-1, jmjd-3.1, chd-3, mir-34, pgl-1, pgl-3, glh-4, glh-1, and mir-243\; RNA sequencing studies indicate that F52B5.7 is affected by Zidovudine\; RNA sequencing studies indicate that F52B5.7 is enriched in the intestine and germ line.	Enriched in intestine and germ line according to RNA-seq. Affected by hpl-2, tatn-1, prg-1, jmjd-3.1, chd-3, mir-34, pgl-1, pgl-3, glh-4, glh-1 and mir-243 according to tiling array, RNA-seq and microarray. Affected by Alovudine and Zidovudine according to RNA-seq.
WBGene00001439	fkh-7	F26D12.1	IV 1.898358	WBPaper00005730(pmid12568714), WBPaper00024524(pmid15059258), WBPaper00028802(pmid17113066), WBPaper00029337(pmid17476212), WBPaper00038491(pmid21647448)	fkh-7 encodes one of 15 forkhead transcriptional regulators encoded by the C. elegans genome\; by homology, FKH-7 is predicted to function as a transcription factor that regulates gene expression during development\; however, as loss of fkh-7 activity via RNA-mediated interference (RNAi) does not result in any obvious abnormalities, the precise role of FKH-7 in C. elegans development and\/or beha…	fkh-7 is an ortholog of human FOXP2 (forkhead box P2) and members of the FOX (Forkhead boxes) family including FOXP4\; fkh-7 is predicted to have DNA-binding transcription factor activity and sequence-specific DNA binding activity, based on protein domain information\; fkh-7 is expressed in the muscle cell, pharynx, hypodermis, nervous system, head, reproductive system, intestine, and the body wa…	Enriched in PVD, OLL and NSM according to microarray and RNA-seq. Affected by daf-16, daf-12, nhr-114, wdr-23, eat-2, emr-1, lem-2, blmp-1, ubc-9, daf-2, cox-5B, jmjd-3.1, jmjd-1.2, lin-28, mir-34, dpy-21, pgl-1, pgl-3, glh-4, glh-1, emb-4, sma-2, sma-4, sir-2.1, dcr-1, alg-1, mir-243, nhr-25 and nuo-6 according to tiling array, microarray and RNA-seq. Affected by 1-methylnicotinamide, Tunicamyci…
WBGene00016138	flh-2	C26E6.2	III -2.311424	WBPaper00013471(pmid15165844), WBPaper00032187(pmid18794349), WBPaper00038444(pmid21611156)	N.A.	flh-2 is involved in negative regulation of transcription, DNA-templated and nematode larval development\; flh-2 exhibits sequence-specific DNA binding activity\; flh-2 is expressed in the hypodermis and the vulva.	Enriched in PVD, OLL, germ line and neuron according to microarray and RNA-seq. Affected by cyc-1, daf-12, eat-2, gld-2, set-2, cox-5B, hsf-1, mes-2, mes-6, pgl-1, pgl-3, glh-4, glh-1, morc-1, alg-1, alg-2, fog-2, sma-2, sma-4, sir-2.1, ain-1, ain-2, dpy-9, dpy-10, osm-8, fbf-1, rnp-8, daf-19 and nhr-23 according to microarray, tiling array and RNA-seq. Affected by resveratrol, Hydrolyzable Tanni…
WBGene00001345	fos-1	F29G9.4	V -0.462278	WBPaper00001738(pmid8500652), WBPaper00026611(pmid15960981), WBPaper00027076(pmid16458514), WBPaper00028986(pmid17215301), WBPaper00029363(pmid17488621), WBPaper00030769(pmid17573066), WBPaper00031111(pmid17942488), WBPaper00032298(pmid18950616), WBPaper00032446(pmid19098902), WBPaper00033081(pmid19389356), WBPaper00034689(pmid19570917), WBPaper00035100(pmid19679119), WBPaper00038491(pmid21647448…	fos-1 encodes two basic region-leucine zipper (bZip) transcription factors, FOS-1A and FOS-1B, that are the sole C. elegans orthologs of the fos bZip transcription factor family\; during hermaphrodite development, FOS-1A activity is required cell autonomously in the gonadal anchor cell for basement-membrane removal and subsequent anchor cell invasion of the vulval epithelium\; in addition, fos-1 …	fos-1 is an ortholog of human Atf3 (activating transcription factor 3) and members of the Basic leucine zipper proteins family including BATF and FOS (Fos transcription factor) family including FOSL2\; fos-1 is involved in anatomical structure morphogenesis, cell fate specification, innate immune response[HEP], negative regulation of stress response to copper ion, negative regulation of transcrip…	Enriched in intestine, muscle cell, AFD and neuron according to RNA-seq and microarray. Affected by cyc-1, lin-15B, daf-12, unc-120, wdr-23, eat-2, htz-1, csr-1, glp-1, cox-5B, kgb-1, mir-34, pgl-1, pgl-3, glh-4, glh-1, alg-5, sma-2, sma-4, smg-2, dcr-1, ain-1, ain-2, dpy-9, dpy-10, fbf-1, tdp-1, tbx-2, nhr-25 and isp-1 according to microarray, tiling array and RNA-seq. Affected by Zidovudine, Cr…
WBGene00001560	gei-3	T22H6.6	X 8.479901	WBPaper00005194(pmid11922622), WBPaper00038491(pmid21647448)	gei-3 encodes a member of the high mobility group (HMG) protein family\; interacts with GEX-3 in yeast two-hybrid assays.	gei-3 is an ortholog of human cic (capicua transcriptional repressor)\; gei-3 is expressed in the head, intestine, and the tail neurons.	Enriched in PVD, OLL, neuron, AFD, ASER, intestine, muscle cell and body wall musculature according to microarray and RNA-seq. Affected by zfp-1, cyc-1, mab-5, tdp-1, glp-1, daf-16, mir-34, pgl-1, pgl-3, glh-4, glh-1, sma-2, sma-4, sir-2.1, ain-1, ain-2, slr-2 and alg-1 according to microarray and RNA-seq. Affected by hydrogen sulfide, stavudine, Quercetin, single-walled carbon nanotube, paraquat…
WBGene00001565	gei-8	C14B9.6	III -0.376759	WBPaper00005194(pmid11922622), WBPaper00038491(pmid21647448), WBPaper00040415(pmid22078881), WBPaper00042128(pmid23484030)	gei-8 encodes a novel protein highly similar to C. briggsae BP:CBP04038 that contains a glutamine\/asparagine (Q\/N)-rich ('prion') domain (by the algorithm of Michelitsch and Weissman) and two myb-like DNA-binding domains\; interacts with GEX-3 in yeast two-hybrid assays.	gei-8 is expressed in the anal depressor muscle, certain ventral cord neurons, uterine muscle, certain motor neurons, all pharyngeal neurons, germ line, intestinal cell, vulval muscle, ventral nerve cord, nerve ring, dorsal nerve cord, head neurons, tail ganglion, and in the male.	Enriched in PVD, OLL, ASER, germ line, body wall musculature and neuron according to microarray and RNA-seq. Affected by cyc-1, daf-16, daf-12, alg-3, alg-4, jmjd-3.1, jmjd-1.2, hsf-1, ifg-1, mes-2, mes-6, mir-34, pgl-1, pgl-3, glh-4, glh-1, hrde-1, morc-1, fog-2, sir-2.1, ain-1, slr-2, tdp-1, ain-2 and tbx-2 according to microarray, tiling array and RNA-seq. Affected by Rotenone, D-glucose, resv…
WBGene00001820	ham-1	F53B2.6	IV 6.017510	WBPaper00001105(pmid3200316), WBPaper00001501(pmid1538764), WBPaper00002475(pmid8647436), WBPaper00002607(pmid8951066), WBPaper00006354(pmid14627726), WBPaper00026623(pmid15979607), WBPaper00027680(pmid16774992), WBPaper00029135(pmid17322398), WBPaper00031910(pmid18505863), WBPaper00044057(pmid23946438), WBPaper00044937(pmid24589937), WBPaper00046563(pmid25790851), WBPaper00049026(pmid26703426), …	ham-1 encodes a novel protein with a winged helix DNA-binding motif\; ham-1 is required for the asymmetric divisions of several neuroblasts in the developing embryo and may influence their spindle position\; ham-1 mutations also exhibit HSN motor neuron migration defects\; HAM-1 interacts with itself in a yeast two-hybrid screen and observations suggest that its multimerization is required for it…	ham-1 is an ortholog of human STOX1 (storkhead box 1) and STOX2 (storkhead box 2)\; ham-1 is involved in asymmetric neuroblast division and functions in asymmetric protein localization involved in cell fate determination, neuron migration and positive regulation of transcription by RNA polymerase II\; ham-1 exhibits transcriptional activator activity, RNA polymerase II transcription regulatory re…	Enriched in DA neuron, VA neuron, gon_male_dtc posterior, gon_male_dtc anterior, Z1.p, Z4.a and PLM according to tiling array and RNA-seq. Affected by pal-1, cyc-1, rsr-2, prg-1, htz-1, lin-35, daf-2, jmjd-3.1, hsf-1, rbr-2, mir-60, dpy-21, pgl-1, pgl-3, glh-4, glh-1, alg-1, alg-2, sma-2, sma-4, cox-5B, rrf-2, dcr-1, slr-2, osm-11, ash-2, crh-1, tax-6, daf-19, nuo-6 and eat-2 according to microar…
WBGene00001824	hbl-1	F13D11.2	X -4.269094	WBPaper00003392(pmid9917360), WBPaper00005908(pmid12737799), WBPaper00005909(pmid12737800), WBPaper00013416(pmid15073154), WBPaper00024980(pmid15737928), WBPaper00026707(pmid16109369), WBPaper00026780(pmid16139228), WBPaper00026781(pmid16139229), WBPaper00028747(pmid17065234), WBPaper00028857(pmid17139256), WBPaper00029151(pmid17336909), WBPaper00029255(pmid17412319), WBPaper00030829(pmid17606643…	hbl-1 encodes a C2H2-type zinc finger transcription factor related to Drosophila hunchback\; hbl-1 is a heterochronic gene that plays an essential role in regulating developmental timing during postembryonic development\; accordingly, mutations in hbl-1 affect locomotion, egg laying, body morphology, and hypodermal differentiation\; hbl-1 is expressed in hypodermal precursor cells, neuronal precu…	hbl-1 is an ortholog of members of the human ZNF (Zinc fingers C2H2-type) family including ZNF462\; hbl-1 is involved in embryo development, negative regulation of transcription by RNA polymerase II, nematode larval development, oviposition, protein metabolic process and regulation of development, heterochronic\; hbl-1 exhibits RNA polymerase II regulatory region sequence-specific DNA binding act…	Enriched in PVD, OLL, neuron, AFD, intestine and body wall musculature according to microarray and RNA-seq. Affected by daf-12, unc-120, prg-1, ubc-9, gld-2, daf-2, npr-1, cox-5B, jmjd-3.1, jmjd-1.2, dpy-21, mir-34, pgl-1, pgl-3, glh-4, glh-1, sma-4, lin-22, mir-71, ins-11, sir-2.1, dcr-1, ain-1, ain-2, slr-2, alg-1, osm-11, fbf-1, ash-2, cdk-4, cyd-1 and eat-2 according to tiling array, RNA-seq …
WBGene00001955	hlh-11	F58A4.7	III 0.788189	WBPaper00034761(pmid19632181), WBPaper00035331(pmid19855932), WBPaper00038491(pmid21647448), WBPaper00042204(pmid23540702)	N.A.	hlh-11 is an ortholog of human TFAP4 (transcription factor AP-4)\; hlh-11 is predicted to have protein dimerization activity, based on protein domain information\; hlh-11 is expressed in the pharynx, anal depressor muscle, copulatory spicule, midbody, intestine, excretory cell, vulval muscle, ventral nerve cord, dorsal nerve cord, lateral nerve cord, and the hyp7 syncytium male.	Enriched in PVD, OLL, excretory cell, AFD, intestine and neuron according to microarray, tiling array and RNA-seq. Affected by zfp-1, clk-1, cyc-1, daf-16, daf-12, wdr-23, eat-2, emr-1, lem-2, glp-1, cox-5B, jmjd-3.1, jmjd-1.2, lin-28, mir-34, unc-39, pgl-1, pgl-3, glh-4, glh-1, mir-35, alg-1, emb-4, sma-2, sma-4, smg-2, sir-2.1, ain-1, ain-2, slr-2, ahr-1, dpy-9, dpy-10, osm-8, tax-6, cdk-4, cyd…
WBGene00007984	irx-1	C36F7.1	I 3.800917	WBPaper00002937(pmid9336443), WBPaper00030889(pmid17665086), WBPaper00034721(pmid19596244), WBPaper00038491(pmid21647448), WBPaper00040363(pmid22031882), WBPaper00048563(pmid26387713), WBPaper00053207(pmid29033363)	irx-1 encodes a homeodomain-containing protein that is most similar to members of the Iroquois subclass of TALE (three amino acid loop extension) superclass atypical homeodomain proteins\; IRX-1 functions downstream of the UNC-55 nuclear receptor in a transcriptional regulatory network that controls remodeling of the GABAergic DD neuron synapses during larval development.	irx-1 is an ortholog of members of the human TALE class homeoboxes and pseudogenes family including IRX2\; irx-1 is predicted to have DNA binding activity, based on protein domain information\; irx-1 is expressed in certain ventral cord neurons, hypodermis, intestine, ventral nerve cord, dorsal nerve cord, head neurons, and the head muscle.	Enriched in coelomocyte, intestine and neuron according to tiling array, RNA-seq and microarray. Affected by hlh-1, cyc-1, fer-1, lin-39, tatn-1, npr-1, jmjd-1.2, mes-2, mes-6, mir-34, pgl-1, pgl-3, glh-4, glh-1, morc-1, alg-2, sma-2, sma-4, sir-2.1, ain-1, ain-2, slr-2 and tdp-1 according to microarray, RNA-seq and tiling array. Affected by 1-methylnicotinamide, bisphenol S, Alovudine, Zidovudin…
WBGene00010553	K04C1.3	K04C1.3	X 16.670300	N.A.	N.A.	K04C1.3 is predicted to have DNA-binding transcription factor activity and sequence-specific DNA binding activity, based on protein domain information.	Enriched in AVA, intestine, I5 neuron, DA neuron, SAB, retrovesicular ganglion, neuron and body wall musculature according to tiling array, RNA-seq and microarray. Affected by cyc-1, prg-1, daf-2, jmjd-3.1, dpy-21, pgl-1, pgl-3, glh-4, glh-1, emb-4, sir-2.1, ahr-1, alg-1, fbf-1, mir-243, rnp-8, lin-54, ain-2, spg-7, isp-1 and nuo-6 according to microarray and RNA-seq. Affected by stavudine, Zidov…
WBGene00023497	lin-15B	ZK662.4	X 22.945370	WBPaper00000608(pmid17246100), WBPaper00000635(pmid11813735), WBPaper00000672(pmid6586368), WBPaper00000762(pmid3996896), WBPaper00000944(pmid3791412), WBPaper00000957(pmid2881214), WBPaper00001081(pmid3419532), WBPaper00001182(pmid2806880), WBPaper00001185(pmid2548732), WBPaper00001300(pmid2344407), WBPaper00001355(pmid2076820), WBPaper00001360(pmid2234080), WBPaper00001366(pmid2123303), WBPaper…	lin-15B encodes a novel protein that contains a THAP domain, a zinc-coordinating, site-specific DNA-binding domain\; lin-15B was first identified as a class B synMuv gene that acts redundantly with lin-15A to negatively regulate the outcome of Ras signaling during vulval cell fate specification\; subsequently, lin-15B has been shown to also negatively regulate progression through the G1 phase of …	lin-15B is involved in endoplasmic reticulum unfolded protein response[HEP], negative regulation of vulval development and regulation of cell fate specification\; lin-15B is predicted to have nucleic acid binding activity, based on protein domain information\; lin-15B is expressed in several tissues including the pharynx, head ganglion, anterior gonad arm, tail, body wall, head muscle, and the an…	Enriched in AFD, ASER, intestine and germ line according to RNA-seq. Affected by xbp-1, lin-35, cyc-1, atfs-1, spg-7, puf-8, hsf-1, glp-1, mes-2, mes-6, lin-28, pgl-1, pgl-3, glh-4, glh-1, hrde-1, morc-1, vit-2, sma-2, sma-4, lin-22, sir-2.1, ain-1, ain-2, dpy-9, dpy-10, mir-243, lin-54 and dnj-14 according to microarray, RNA-seq and tiling array. Affected by Humic Substances, paraquat and Siroli…
WBGene00003087	lsy-2	F49H12.1	X -17.054859	WBPaper00027031(pmid16291785), WBPaper00029390(pmid17503360), WBPaper00030973(pmid17717195), WBPaper00034710(pmid19589887), WBPaper00038439(pmid21591231), WBPaper00038491(pmid21647448), WBPaper00045967(pmid23282174), WBPaper00046889(pmid26050091)	lsy-2 encodes a novel C2H2 zinc-finger transcription factor that is most closely related to other nematode zinc-finger proteins\; during development, lsy-2 is required for the left-right asymmetry of the ASE neurons\; specifically, lsy-2 is required in ASEL for regulating the expression of the lsy-6 miRNA that controls the asymmetric expression of guanylyl cyclase chemoreceptors\; a LSY-2::GFP re…	lsy-2 is predicted to have nucleic acid binding activity, based on protein domain information\; lsy-2 is expressed in several tissues including the gonad, epithelial system, nervous system, head, tail, intestine, and the anal region.	Enriched in PVD, OLL, NSM, germ line and intestine according to microarray, tiling array and RNA-seq. Affected by sma-2, daf-12, emr-1, cox-5B, jmjd-3.1, hsf-1, glp-1, cebp-1, pgl-1, pgl-3, glh-4, glh-1, hrde-1, morc-1, sir-2.1, dys-1, slr-2, ain-2 and tbx-2 according to microarray, tiling array and RNA-seq. Affected by Quercetin, Hydrolyzable Tannins and paraquat according to microarray.
WBGene00003163	mdl-1	R03E9.1	X -2.508585	WBPaper00003190(pmid9764821), WBPaper00005976(pmid12845331), WBPaper00027683(pmid16777607), WBPaper00031002(pmid17826759), WBPaper00031095(pmid17934462), WBPaper00034761(pmid19632181), WBPaper00035654(pmid20091141), WBPaper00037946(pmid21177963), WBPaper00038491(pmid21647448), WBPaper00040863(pmid22396654), WBPaper00044856(pmid24531613), WBPaper00045067(pmid24699255), WBPaper00045257(pmid24819947…	mdl-1 encodes a basic helix-loop-helix (bHLH) protein similar to the vertebrate MAD transcriptional regulators\; in vitro, MDL-1 can heterodimerize, and bind an E-box DNA sequence, with MXL-1, a C. elegans MAX-like bHLH protein\; when expressed in rat embryonic fibroblasts, MDL-1 is able to suppress c-MYC\/RAS-induced cell transformation, in a manner dependent upon an intact, predicted SIN3 inter…	mdl-1 is an ortholog of members of the human MXD (MAX dimerization proteins) family including MXI1\; mdl-1 is involved in determination of adult lifespan\; mdl-1 exhibits protein heterodimerization activity and sequence-specific DNA binding activity\; mdl-1 is expressed in the pharynx, Z4, Z1, hypodermis, nervous system, tail, intestine, and the body wall musculature\; mdl-1 is localized to the n…	Enriched in PVD, OLL, intestine, muscle cell, body wall musculature and neuron according to microarray and RNA-seq. Affected by hlh-1, clk-1, cyc-1, cid-1, daf-16, daf-12, unc-120, wdr-23, pgrn-1, prg-1, daf-2, glp-1, swsn-2.2, let-418, chd-3, mir-34, pgl-1, pgl-3, glh-4, glh-1, hrde-1, emb-4, sma-2, sma-4, lin-22, sir-2.1, dcr-1, rde-4, ain-1, ain-2, spr-5, alg-1, tax-6, tdp-1, tbx-2 and isp-1 a…
WBGene00011259	miz-1	R13.4	IV 4.709306	WBPaper00038491(pmid21647448)	N.A.	miz-1 is an ortholog of human ZMIZ2 (zinc finger MIZ-type containing 2) and ZMIZ1 (zinc finger MIZ-type containing 1)\; miz-1 is expressed in the pharynx, anal depressor muscle, nervous system, reproductive system, pharyngeal-intestinal valve, and the body wall musculature.	Enriched in dorsal nerve cord, body wall musculature, vulval muscle, ventral nerve cord, nerve ring, somatic neuron, tail neuron, lateral nerve cord, pharynx, PVD, OLL, neuron and AFD according to Chronogram analysis, microarray and RNA-seq. Affected by cyc-1, daf-16, daf-12, hpl-2, csr-1, cox-5B, jmjd-3.1, jmjd-1.2, ifg-1, unc-39, pgl-1, pgl-3, glh-4, glh-1, alg-1, sma-2, sma-4, ain-1, ain-2, sl…
WBGene00003378	mml-1	T20B12.6	III -0.747815	WBPaper00031002(pmid17826759), WBPaper00034761(pmid19632181), WBPaper00038491(pmid21647448), WBPaper00041842(pmid23247094), WBPaper00042049(pmid22506051), WBPaper00045067(pmid24699255), WBPaper00049450(pmid27001890), WBPaper00049845(pmid27402359)	mml-1 encodes, by alternative splicing, two isoforms of a bHLH-ZIP protein orthologous to human MLX (OMIM:602976), MLXIP (OMIM:608090), and MLXIPL (OMIM:605678, deleted in Williams-Beuren syndrome)\; MML-1 has five N-terminal Mondo Conserved Regions, an N-terminal nuclear localization sequence, and a C-terminal bHLHZip domain\; with MXL-2, MML-1 is probably required for normal migration of ray 1 …	mml-1 is an ortholog of human MLXIPL (MLX interacting protein like) and MLXIP (MLX interacting protein)\; mml-1 is involved in determination of adult lifespan and negative regulation of transcription by RNA polymerase II\; mml-1 is predicted to have protein dimerization activity, based on protein domain information\; mml-1 is expressed in the epithelial system, nervous system, muscular system, he…	Enriched in PVD, OLL, intestine, body wall musculature and neuron according to microarray. Affected by hlh-30, daf-12, daf-16, jmjd-3.1, jmjd-1.2, unc-75, mes-2, mes-6, mir-34, pgl-1, pgl-3, glh-4, glh-1, emb-4, sma-2, sma-4, sir-2.1, ain-1, ain-2, alg-1, fbf-1, mir-243, ash-2, tdp-1, xpa-1 and isp-1 according to microarray, tiling array and RNA-seq. Affected by Rotenone, Chlorpyrifos, Diazinon, …
WBGene00004134	myrf-1	F59B10.1	II 2.983805	WBPaper00032230(pmid18824511), WBPaper00038491(pmid21647448), WBPaper00040293(pmid21989027), WBPaper00051143(pmid28441531), WBPaper00051340(pmid28160598)	myrf-1 encodes a protein with a glutamine\/asparagine-rich domain, orthologous to human MYRF (myelin regulatory factor)\; in C. elegans, MYRF-1 activity is required for regulation of the molting cycle, specifically the completion of larval molts and cessation of molting in reproductively mature adult animals\; a MYRF-1::GFP fusion protein is expressed in a wide variety of cells and tissues, inclu…	myrf-1 is an ortholog of human MYRF (myelin regulatory factor) and MYRFL (myelin regulatory factor-like)\; myrf-1 is involved in ecdysis, collagen and cuticulin-based cuticle and nematode larval development\; myrf-1 is predicted to have DNA binding activity and DNA-binding transcription factor activity, based on protein domain information\; myrf-1 is expressed in the muscle cell, pharynx, hmc, ne…	Enriched in PVD, OLL, neuron, HOB, IL2 neuron, CEM, ray neuron type B, PLM and germ line according to microarray and RNA-seq. Affected by sma-2, sma-4, daf-12, unc-120, eat-2, prg-1, gld-2, daf-2, csr-1, swsn-2.2, cox-5B, jmjd-3.1, jmjd-1.2, hsf-1, mir-34, pgl-1, pgl-3, glh-4, glh-1, mir-35, hrde-1, morc-1, ain-1, ain-2, spr-5, fbf-1, mir-243, octr-1, tdp-1 and isp-1 according to microarray, tili…
WBGene00008999	myrf-2	F21A10.2	X 1.871960	WBPaper00038491(pmid21647448), WBPaper00040293(pmid21989027), WBPaper00051143(pmid28441531)	myrf-2 encodes a protein with a glutamine\/asparagine-rich domain, homologous to human MYRF (myelin regulatory factor)\; MYRF-2 contains a well-conserved paralog in the C. elegans genome, MYRF-1, encoded by F59B10.1.	myrf-2 is an ortholog of human MYRF (myelin regulatory factor) and MYRFL (myelin regulatory factor-like)\; myrf-2 is predicted to have DNA binding activity and DNA-binding transcription factor activity, based on protein domain information.	Enriched in PVD, OLL, AFD, ASER and germ line according to microarray and RNA-seq. Affected by hlh-1, cyc-1, daf-12, unc-120, wdr-23, ZK1236.1, prg-1, csr-1, daf-16, cox-5B, jmjd-3.1, jmjd-1.2, hsf-1, dpy-21, pgl-1, pgl-3, glh-4, glh-1, alg-1, emb-4, sma-4, slr-2, tdp-1, isp-1 and let-60 according to microarray, tiling array and RNA-seq. Affected by Cadmium, fluoranthene, Chlorpyrifos, Diazinon, …
WBGene00015274	N.A.	N.A.	N.A.	N.A.	N.A.	N.A.	N.A.
WBGene00011614	nfya-1	T08D10.1	X 6.754451	WBPaper00024952(pmid15704008), WBPaper00030771(pmid17574230), WBPaper00038491(pmid21647448), WBPaper00044033(pmid23933492)	N.A.	nfya-1 is an ortholog of human NFYA (nuclear transcription factor Y subunit alpha)\; nfya-1 is predicted to have DNA-binding transcription factor activity, based on protein domain information\; nfya-1 is expressed in several tissues including the gonad, ventral nerve cord, nerve ring, and the dorsal nerve cord\; nfya-1 is localized to the nucleus.	Enriched in intestine, ASER, GABAergic neuron and germ line according to Chronogram analysis and RNA-seq. Affected by mpk-1, cyc-1, unc-120, tatn-1, emr-1, lem-2, puf-8, clk-1, npr-1, mir-34, pgl-1, pgl-3, glh-4, glh-1, hrde-1, morc-1, fog-2, emb-4, sma-2, sma-4, sir-2.1, ain-1, dpy-9, dpy-10, mir-243, rnp-8, tdp-1 and isp-1 according to microarray and RNA-seq. Affected by Zidovudine, resveratrol…
WBGene00003609	nhr-10	B0280.8	III -0.790395	WBPaper00003416(pmid10022975), WBPaper00028802(pmid17113066), WBPaper00041771(pmid23195953), WBPaper00042258(pmid23540701)	nhr-10 encodes a predicted nuclear hormone receptor diverged from nuclear hormone receptors in other phyla\; its mRNA is expressed throughout development with possibly lower expression from the L4 larval to adult stages, and the protein is expressed in neuronal processes.	nhr-10 is predicted to have DNA-binding transcription factor activity, sequence-specific DNA binding activity, steroid hormone receptor activity, and zinc ion binding activity, based on protein domain information\; nhr-10 is expressed in the head.	Enriched in PVD, OLL and coelomocyte according to microarray and tiling array. Affected by daf-12, cox-5B, jmjd-3.1, jmjd-1.2, hsf-1, mes-2, mes-6, mir-34, pgl-1, pgl-3, glh-4, glh-1, hrde-1, sma-2, sma-4, lin-22, sir-2.1 and aak-2 according to tiling array, RNA-seq and microarray. Affected by levamisole, Diazinon, Humic Substances, paraquat and Sirolimus according to microarray.
WBGene00003692	nhr-102	T06C12.6	V 9.050699	WBPaper00050371(pmid27777270)	nhr-102 encodes a nuclear receptor that is most highly conserved amongst nematode species.	nhr-102 is predicted to have DNA-binding transcription factor activity, sequence-specific DNA binding activity, and zinc ion binding activity, based on protein domain information.	Enriched in intestine, ASER and PLM according to RNA-seq and microarray. Affected by clk-1, cyc-1, sma-2, daf-12, eat-2, mir-34, unc-39, pgl-1, pgl-3, glh-4, glh-1, alg-1, emb-4, sma-4, crh-1, tbx-2 and lin-35 according to microarray, tiling array and RNA-seq. Affected by methylmercuric chloride, Zidovudine, resveratrol and Sirolimus according to microarray and RNA-seq.
WBGene00003728	nhr-138	C28D4.9	IV 4.388353	WBPaper00028802(pmid17113066)	N.A.	nhr-138 is predicted to have DNA-binding transcription factor activity, sequence-specific DNA binding activity, and zinc ion binding activity, based on protein domain information.	Enriched in neuron, coelomocyte, AFD, ASER, PLM and intestine according to tiling array, RNA-seq and microarray. Affected by clk-1, csr-1, pgl-1, pgl-3, glh-4, glh-1, emb-4, sir-2.1, ain-1, ain-2 and spr-5 according to microarray and RNA-seq. Affected by Diazinon and Colistin according to microarray.
WBGene00003618	nhr-19	E02H1.7	II 1.616212	N.A.	N.A.	nhr-19 is predicted to have DNA-binding transcription factor activity, sequence-specific DNA binding activity, steroid hormone receptor activity, and zinc ion binding activity, based on protein domain information.	Enriched in coelomocyte, intestine and body wall musculature according to tiling array and microarray. Affected by rde-4, daf-16, daf-12, nhr-114, eat-2, blmp-1, daf-2, let-418, chd-3, pgl-1, pgl-3, glh-4, glh-1, emb-4, sma-2, sma-4, ain-1, ain-2, alg-1, dpy-10, osm-8, hcf-1 and sir-2.1 according to microarray, tiling array and RNA-seq. Affected by Zidovudine, resveratrol, Cry5B, Chlorpyrifos, Di…
WBGene00003601	nhr-2	C32F10.6	I 0.464502	WBPaper00002044(pmid7607073), WBPaper00002779(pmid9133437), WBPaper00003858(pmid10611325), WBPaper00004351(pmid11030349), WBPaper00004402(pmid11099033), WBPaper00024228(pmid15073178), WBPaper00026627(pmid15983867), WBPaper00041771(pmid23195953)	nhr-2 encodes a member of the nuclear hormone receptor family that is required for embryonic viability and morphogenesis\; expressed during embryogenesis.	nhr-2 is an ortholog of human NR5A2 (nuclear receptor subfamily 5 group A member 2) and NR5A1 (nuclear receptor subfamily 5 group A member 1)\; nhr-2 is predicted to have DNA-binding transcription factor activity, sequence-specific DNA binding activity, and zinc ion binding activity, based on protein domain information.	Enriched in hypodermis, intestine, germ line, gon_male_dtc posterior, gon_male_dtc anterior, Z1.p and Z4.a according to tiling array and RNA-seq. Affected by mpk-1, fer-1, eat-2, nhr-62, tatn-1, emr-1, lem-2, bar-1, puf-8, gld-2, clk-1, daf-2, npr-1, jmjd-1.2, hsf-1, mir-34, pgl-1, pgl-3, glh-4, glh-1, hrde-1, morc-1, sma-4, sir-2.1, mut-2, dpy-9, dpy-10, osm-8, zip-2, mir-243, ash-2, lin-54, daf…
WBGene00003621	nhr-22	K06A1.4	II -0.244123	WBPaper00003754(pmid10545240), WBPaper00006194(pmid18629017)	N.A.	nhr-22 is predicted to have DNA-binding transcription factor activity, sequence-specific DNA binding activity, steroid hormone receptor activity, and zinc ion binding activity, based on protein domain information\; nhr-22 is expressed in the pharyngeal muscle cell, hypodermis, nervous system, coelomocyte, intestine, rectal gland cell, and the vulval muscle\; nhr-22 is localized to the cytosol.	Enriched in PVD, OLL, germ line and intestine according to microarray and RNA-seq. Affected by unc-120, csr-1, cox-5B, dpy-21, mir-34, pgl-1, pgl-3, glh-4, glh-1, elt-2, elt-7 and fbf-1 according to RNA-seq and microarray. Affected by Diazinon and Sirolimus according to microarray.
WBGene00003624	nhr-28	C11G6.4	X 23.845900	WBPaper00003754(pmid10545240)	N.A.	nhr-28 is predicted to have DNA-binding transcription factor activity, sequence-specific DNA binding activity, and zinc ion binding activity, based on protein domain information\; nhr-28 is expressed in the pharynx, hypodermis, head, body wall, and the intestine.	Enriched in dopaminergic neuron, intestine and ASER according to tiling array and RNA-seq. Affected by wdr-23, emr-1, lem-2, skn-1, dpy-21, mir-34, pgl-1, pgl-3, glh-4, glh-1, emb-4, ain-1, ain-2 and nuo-6 according to RNA-seq and microarray. Affected by Diazinon according to microarray.
WBGene00003602	nhr-3	H01A20.1	X 16.746941	WBPaper00003416(pmid10022975), WBPaper00006465(pmid15028283), WBPaper00031532(pmid18284693)	nhr-3 encodes a member of the superfamily of nuclear receptors which is one of the most abundant class of transcriptional regulators\; nuclear receptors have a well conserved DNA binding domain and a less conserved C-terminal ligand binding domain\; nhr-3 has been identified and characterised as a gene affected by ethanol exposure in a microarray analysis of all C. elegans ORFs.	nhr-3 is an ortholog of human NR5A1 (nuclear receptor subfamily 5 group A member 1) and NR5A2 (nuclear receptor subfamily 5 group A member 2)\; nhr-3 is predicted to have DNA-binding transcription factor activity, sequence-specific DNA binding activity, and zinc ion binding activity, based on protein domain information\; nhr-3 is expressed in the muscle cell, hypodermis, ventral nerve cord, and t…	Enriched in PVD, OLL, dopaminergic neuron, intestine, neuron, I5 neuron, DA neuron, SAB and retrovesicular ganglion according to microarray, tiling array and RNA-seq. Affected by daf-12, hlh-1, emr-1, clk-1, tcer-1, cox-5B, jmjd-3.1, hsf-1, rbr-2, dpy-21, mir-34, pgl-1, pgl-3, glh-4, glh-1, alg-1, fog-2, emb-4, sma-2, lin-22, mir-71, sir-2.1, lin-14, lin-4, dcr-1, rde-1, rde-4, slr-2, dpy-9, dpy-…
WBGene00003626	nhr-32	K08H2.8	X 10.810160	WBPaper00028802(pmid17113066)	N.A.	nhr-32 is predicted to have DNA-binding transcription factor activity, sequence-specific DNA binding activity, and zinc ion binding activity, based on protein domain information.	Enriched in intestine and ASER according to RNA-seq. Affected by cyc-1, age-1, daf-12, hcf-1, htz-1, cox-5B, jmjd-3.1, jmjd-1.2, hlh-30, pgl-1, pgl-3, glh-4, glh-1, sma-2, sma-4, sir-2.1, ash-2 and eat-2 according to microarray, tiling array and RNA-seq. Affected by Cry5B, Chlorpyrifos, Diazinon and Humic Substances according to RNA-seq and microarray.
WBGene00003627	nhr-34	F58G6.5	IV 4.350415	WBPaper00028802(pmid17113066)	nhr-34 encodes a member of the nuclear receptor superfamily\; phylogenetic analyses indicate that NHR-34 is a divergent nuclear receptor that likely arose from the expansion and diversification of the HNF4 (NR2A) subgroup in C. elegans\; the role of NHR-34 in C. elegans development and\/or behavior, and the NHR-34 expression pattern, are not yet known.	nhr-34 is an ortholog of human HNF4A (hepatocyte nuclear factor 4 alpha) and HNF4G (hepatocyte nuclear factor 4 gamma)\; nhr-34 is predicted to have DNA-binding transcription factor activity, sequence-specific DNA binding activity, steroid hormone receptor activity, and zinc ion binding activity, based on protein domain information.	Enriched in PVD, OLL, coelomocyte, hypodermis, AFD, germ line and muscle cell according to microarray, tiling array and RNA-seq. Affected by cyc-1, daf-16, daf-12, wdr-23, emr-1, lem-2, jmjd-3.1, let-418, chd-3, pgl-1, pgl-3, glh-4, glh-1, sma-2, sma-4, ain-1, fbf-1, tdp-1, isp-1 and nuo-6 according to microarray, tiling array and RNA-seq. Affected by stavudine, fluoranthene, Quercetin, Colistin …
WBGene00003628	nhr-35	C07A12.3	X -7.345575	WBPaper00026592(pmid21676746), WBPaper00038491(pmid21647448)	N.A.	nhr-35 is an ortholog of human HNF4A (hepatocyte nuclear factor 4 alpha) and HNF4G (hepatocyte nuclear factor 4 gamma)\; nhr-35 is predicted to have DNA-binding transcription factor activity, sequence-specific DNA binding activity, steroid hormone receptor activity, and zinc ion binding activity, based on protein domain information\; nhr-35 is expressed in the intestine.	Enriched in intestine according to RNA-seq. Affected by wdr-23, eat-2, jmjd-1.2, rbr-2, let-418, chd-3, dpy-21, mir-34, pgl-1, pgl-3, glh-4, glh-1, emb-4, sma-2, sma-4, lin-22 and ain-2 according to RNA-seq and microarray. Affected by Rotenone, Zidovudine, Hydrolyzable Tannins, Humic Substances, single-walled carbon nanotube and Sirolimus according to RNA-seq and microarray.
WBGene00003630	nhr-40	T03G6.2	X -14.269880	WBPaper00028428(pmid16920335), WBPaper00032009(pmid18616929)	nhr-40 encodes, by alternative splicing and promoters, three isoforms of a nuclear hormone receptor specific to nematodes\; NHR-40 is required for normal development of bodywall muscles, and hence for normal movement\; both nhr-40 promoters are active in body wall and pharygeal muscle cells, as well as in some (perhaps non-overlapping) neurons of the head and ventral nerve cord\; NHR-40 is a dive…	nhr-40 is predicted to have DNA-binding transcription factor activity, sequence-specific DNA binding activity, and zinc ion binding activity, based on protein domain information.	Enriched in PVD, OLL, NSM, intestine, neuron, AFD, PLM and body wall musculature according to microarray and RNA-seq. Affected by cyc-1, daf-12, cox-5B, jmjd-3.1, jmjd-1.2, dpy-21, pgl-1, pgl-3, glh-4, glh-1, alg-1, alg-2, emb-4, sma-2, sma-4, lin-22, ain-1, ain-2, cdk-4 and cyd-1 according to microarray, tiling array and RNA-seq. Affected by stavudine, Chlorpyrifos, Diazinon, Quercetin and allan…
WBGene00003635	nhr-45	F16H11.5	X -6.924947	WBPaper00005859(pmid12620986), WBPaper00036254(pmid20461074)	N.A.	nhr-45 is predicted to have DNA-binding transcription factor activity, sequence-specific DNA binding activity, and zinc ion binding activity, based on protein domain information.	Enriched in PVD, OLL, HOB, IL2 neuron, CEM, ray neuron type B, AFD, ASER and neuron according to microarray, tiling array and RNA-seq. Affected by cyc-1, daf-12, hpl-2, prg-1, elt-2, npr-1, cox-5B, jmjd-3.1, jmjd-1.2, dpy-21, mir-34, cebp-1, pgl-1, pgl-3, glh-4, glh-1, sma-2, sma-4, sir-2.1, dcr-1, dpy-9, dpy-10, octr-1 and tdp-1 according to microarray, tiling array and RNA-seq. Affected by Zido…
WBGene00003636	nhr-46	C45E5.6	IV 2.264215	WBPaper00005859(pmid12620986)	N.A.	nhr-46 is predicted to have DNA-binding transcription factor activity, sequence-specific DNA binding activity, steroid hormone receptor activity, and zinc ion binding activity, based on protein domain information\; nhr-46 is expressed in the muscle cell, hypodermis, nervous system, reproductive system, and the intestine.	Enriched in PVD, OLL and NSM according to microarray and RNA-seq. Affected by cyc-1, daf-16, sma-2, daf-12, unc-120, csr-1, unc-75, pgl-1, pgl-3, glh-4, glh-1, lin-22, sir-2.1, ain-1, ain-2, fbf-1, gld-1, tdp-1, isp-1 and nuo-6 according to microarray, tiling array and RNA-seq. Affected by stavudine, Atrazine, Diazinon, Chlorpyrifos, Quercetin, single-walled carbon nanotube, paraquat and Sirolimu…
WBGene00003637	nhr-47	C24G6.4	V -1.758366	WBPaper00026592(pmid21676746), WBPaper00031487(pmid18245826), WBPaper00035155(pmid19714217), WBPaper00041373(pmid22863779), WBPaper00041967(pmid23347407)	nhr-47 is predicted to encode a nuclear hormone receptor (NHR)\; gene expression of nhr-47 appears to be induced upon exposure of worm cultures to estradiol.	nhr-47 is predicted to have DNA-binding transcription factor activity, sequence-specific DNA binding activity, steroid hormone receptor activity, and zinc ion binding activity, based on protein domain information\; nhr-47 is expressed in the pharynx, spermatheca, intestine, ventral nerve cord, head neurons, and the tail neurons.	Enriched in body wall musculature, vulval muscle, ventral nerve cord, nerve ring, dorsal nerve cord, somatic neuron, tail neuron, lateral nerve cord, pharynx, AVA, BAG, hypodermis, intestine, ASER, germ line and neuron according to Chronogram analysis, tiling array, RNA-seq and microarray. Affected by cid-1, daf-12, mes-2, mes-4, eat-2, gld-2, gld-4, set-2, htz-1, mes-6, pgl-1, pgl-3, glh-4, glh-…
WBGene00003638	nhr-48	ZK662.3	X 22.940359	WBPaper00004181(pmid10859169), WBPaper00006412(pmid14738886), WBPaper00041256(pmid22759833), WBPaper00050315(pmid27762328)	nhr-48 encodes a nuclear receptor that, along with daf-12 and nhr-8, comprise the C. elegans members of a conserved nuclear receptor subfamily that includes Drosophila HR96 and the vertebrate vitamin D, PXR, and CAR proteins\; an nhr-48::gfp reporter is expressed in the pharyngeal gland in larvae and adults and in the spermatheca beginning in L4\; weak hypodermal expression is also seen in some t…	nhr-48 is an ortholog of human VDR (vitamin D (1,25- dihydroxyvitamin D3) receptor), NR1I3 (nuclear receptor subfamily 1 group I member 3) and NR1I2 (nuclear receptor subfamily 1 group I member 2)\; nhr-48 is predicted to have DNA-binding transcription factor activity, sequence-specific DNA binding activity, and zinc ion binding activity, based on protein domain information\; nhr-48 is expressed …	Enriched in PLM according to RNA-seq. Affected by zfp-1, cyc-1, daf-16, lin-15B, daf-12, clk-1, set-2, hsf-1, glp-1, mes-2, mes-6, mir-34, pgl-1, pgl-3, glh-4, glh-1, hrde-1, morc-1, emb-4, sma-2, lin-22, slr-2 and alg-1 according to microarray, tiling array and RNA-seq. Affected by Diazinon according to microarray.
WBGene00003647	nhr-57	T05B4.2	V -6.434584	WBPaper00026596(pmid15781453), WBPaper00028496(pmid16980385), WBPaper00035580(pmid20011506), WBPaper00040881(pmid22405203)	N.A.	nhr-57 is involved in innate immune response[HEP] and response to hypoxia\; nhr-57 is predicted to have DNA-binding transcription factor activity, sequence-specific DNA binding activity, and zinc ion binding activity, based on protein domain information\; nhr-57 is expressed in the pharynx, E lineage cell, all amphid neurons, intestine, excretory gland cell, excretory cell, vulva, phasmid neurons…	Enriched in coelomocyte, dopaminergic neuron, germline precursor cell and intestine according to tiling array and RNA-seq. Affected by vhl-1, cyc-1, nhr-114, wdr-23, eat-2, daf-2, rsks-1, prg-1, clk-1, tdp-1, cox-5B, hsf-1, let-418, chd-3, mir-34, pgl-1, pgl-3, glh-4, glh-1, alg-1, alg-2, emb-4, sma-4, lin-22, smg-2, ain-2, mir-35, spg-7, isp-1, nuo-6 and hsp-6 according to microarray and RNA-seq…
WBGene00003655	nhr-65	Y17D7A.3	V 18.125040	WBPaper00031852(pmid18454200)	nhr-65 encodes a protein with similarity to members of the nuclear hormone receptor superfamily\; although nhr-65 is not predicted to encode a complete DNA-binding domain, it is expressed, based on mRNA analysis cgc3416.	nhr-65 is predicted to have DNA-binding transcription factor activity, sequence-specific DNA binding activity, and zinc ion binding activity, based on protein domain information\; nhr-65 is expressed in the muscle cell, pharynx, hypodermis, nervous system, intestine, excretory cell, and the tail spike.	Enriched in PVD, OLL, intestine and neuron according to microarray and RNA-seq. Affected by atfs-1, spg-7, csr-1, clk-1, lin-35, daf-2, daf-16, cox-5B, dop-1, pgl-1, pgl-3, glh-4, glh-1, smg-2, rde-4, tdp-1, gei-8, isp-1 and nuo-6 according to microarray and RNA-seq. Affected by Alovudine, Chlorpyrifos, Diazinon, Quercetin, Humic Substances, paraquat, Sirolimus and octopamine according to RNA-seq…
WBGene00003659	nhr-69	T23H4.2	I 3.976752	WBPaper00006412(pmid14738886), WBPaper00026592(pmid21676746), WBPaper00031144(pmid17963693), WBPaper00038491(pmid21647448), WBPaper00040812(pmid22359515), WBPaper00044983(pmid24624060)	nhr-69 encodes a conserved nuclear receptor that is a member of the NR2 subfamily of nuclear receptors that contains Drosophila and human HNF4 (OMIM:600281, mutations in human HNF4A are associated with Type I MODY (maturity-onset diabetes of the young))\; by homology, NHR-69 is predicted to function as a transcription factor that may activate or repress transcription in response to a hormonal sig…	nhr-69 is an ortholog of human HNF4A (hepatocyte nuclear factor 4 alpha) and HNF4G (hepatocyte nuclear factor 4 gamma)\; nhr-69 is involved in negative regulation of transcription by RNA polymerase II\; nhr-69 exhibits SMAD binding activity and steroid hormone binding activity and is predicted to have DNA-binding transcription factor activity, sequence-specific DNA binding activity, steroid hormo…	Enriched in dopaminergic neuron, intestine and muscle cell according to tiling array, RNA-seq and microarray. Affected by cyc-1, emr-1, lem-2, daf-2, mes-2, mes-6, lmn-1, mir-34, pgl-1, pgl-3, glh-4, glh-1, emb-4, sma-2, sma-4, sir-2.1, alg-1, tax-6 and ain-2 according to microarray, RNA-seq and tiling array. Affected by levamisole, stavudine, Chlorpyrifos, Hydrolyzable Tannins, Humic Substances,…
WBGene00003661	nhr-71	K11E4.5	X 14.655500	N.A.	N.A.	nhr-71 is predicted to have DNA-binding transcription factor activity, sequence-specific DNA binding activity, and zinc ion binding activity, based on protein domain information\; nhr-71 is expressed in all pharyngeal neurons, seam cell, intestine, and the vulva.	Enriched in intestine, pharynx, body wall musculature, PVD, OLL, ventral nerve cord, AFD, germ line and neuron according to Chronogram analysis, microarray, tiling array and RNA-seq. Affected by cyc-1, sma-2, daf-12, unc-120, wrn-1, npr-1, ifg-1, hrde-1, morc-1, alg-1, fog-2, emb-4, sma-4, ain-1, ain-2, fbf-1, gld-2 and rnp-8 according to microarray, tiling array and RNA-seq. Affected by Zidovudi…
WBGene00003674	nhr-84	T06C12.7	V 9.082788	WBPaper00038487(pmid21642964)	N.A.	nhr-84 is predicted to have DNA-binding transcription factor activity, sequence-specific DNA binding activity, and zinc ion binding activity, based on protein domain information\; nhr-84 is expressed in the pharynx, lateral ganglion, anterior ganglion, intestine, lumbar ganglion, and the head neurons.	Enriched in PVD, OLL, NSM, intestine, AFD and ASER according to microarray, tiling array and RNA-seq. Affected by daf-12, bar-1, mir-34, cebp-1, pgl-1, pgl-3, glh-4, glh-1, alg-1, alg-2, emb-4, sma-2, sma-4, smg-2, sir-2.1, slr-2, mir-243, tax-6, spg-7 and lin-35 according to tiling array, microarray and RNA-seq. Affected by methylmercuric chloride, Zidovudine, Atrazine, Diazinon, copper sulfate …
WBGene00003685	nhr-95	Y39B6A.17	V 19.397381	WBPaper00043908(pmid23852451)	nhr-95 encodes a member of the superfamily of nuclear receptors, which is one of the most abundant class of transcriptional regulators\; nuclear receptors have a well conserved DNA binding domain and a less conserved C-terminal ligand binding domain.	nhr-95 is predicted to have DNA-binding transcription factor activity, sequence-specific DNA binding activity, and zinc ion binding activity, based on protein domain information.	Enriched in intestine, PLM, I5 neuron, DA neuron, SAB, retrovesicular ganglion and neuron according to RNA-seq and microarray. Affected by unc-120, nhr-114, emr-1, set-2, wdr-5.1, jmjd-3.1, pgl-1, pgl-3, glh-4, glh-1 and vgln-1 according to RNA-seq and microarray. Affected by Diazinon and Sirolimus according to microarray.
WBGene00004111	pqn-21	C37A2.5	I 1.315224	N.A.	The protein product of this gene is predicted to contain a glutamine\/asparagine (Q\/N)-rich ('prion') domain, by the algorithm of Michelitsch and Weissman (as of the WS77 release of WormBase, i.e., in wormpep77).	pqn-21 is expressed in several tissues including the spermatheca, hypodermis, head, tail, intestine, body wall musculature, and the ventral nerve cord\; pqn-21 is localized to the nucleus.	Enriched in PVD, OLL, ASER, PLM and germ line according to microarray and RNA-seq. Affected by hlh-1, cyc-1, daf-12, eat-2, emr-1, lem-2, prg-1, jmjd-3.1, jmjd-1.2, hsf-1, flp-6, pgl-1, pgl-3, glh-4, glh-1, hrde-1, morc-1, fog-2, emb-4, sma-4, lin-22, sir-2.1, dcr-1, ain-1, ain-2, dpy-9 and alg-1 according to microarray, tiling array and RNA-seq. Affected by Rotenone, D-glucose, Quercetin, Hydrol…
WBGene00011060	R06C1.6	R06C1.6	I 13.012350	WBPaper00027683(pmid16777607)	N.A.	RNA sequencing and microarray studies indicate that R06C1.6 is affected by Zidovudine, Sirolimus, and Allantoin\; tiling array, RNA sequencing, and microarray studies indicate that R06C1.6 is enriched in the ventral nerve cord and muscle cell and in neurons including the dopaminergic, GABAergic, and AFD neurons.	Enriched in dopaminergic neuron, GABAergic neuron, ventral nerve cord, neuron, muscle cell and AFD according to tiling array, RNA-seq and microarray. Affected by cyc-1, sma-2, sma-4, hpl-2, nhr-114, wdr-23, bar-1, clk-1, daf-2, cox-5B, jmjd-3.1, dpy-21, mir-34, pgl-1, pgl-3, glh-4, glh-1, mir-35, emb-4, smg-1, ins-11, sir-2.1, dcr-1, ain-1, octr-1, cdk-4, cyd-1, cye-1, cdk-2, tbx-2 and eat-2 acco…
WBGene00004735	sbp-1	Y47D3B.7	III 9.543071	WBPaper00005707(pmid12530969), WBPaper00024532(pmid15340492), WBPaper00027707(pmid16799563), WBPaper00029292(pmid17435249), WBPaper00031850(pmid18454197), WBPaper00032077(pmid18676815), WBPaper00032534(pmid19187779), WBPaper00033126(pmid19416714), WBPaper00034761(pmid19632181), WBPaper00035503(pmid19936816), WBPaper00036064(pmid20332815), WBPaper00036075(pmid20360843), WBPaper00036476(pmid2059523…	sbp-1 encodes a basic helix-loop-helix (bHLH) transcription factor homologous to the mammalian Sterol Regulatory Element Binding Proteins (SREBPs, OMIM:184756, overexpression of nuclear form of SREBP-1c is associated with insulin resistance and features of congenital generalized lipodystrophy)\; in C. elegans, SBP-1 activity is required for normal lipid metabolism and wild-type levels of lipogeni…	sbp-1 is an ortholog of human SREBF2 (sterol regulatory element binding transcription factor 2) and SREBF1 (sterol regulatory element binding transcription factor 1)\; sbp-1 is involved in determination of adult lifespan, locomotion, positive regulation of lipid storage, positive regulation of transcription by RNA polymerase II, regulation of growth and response to anoxia\; sbp-1 exhibits DNA-bin…	Enriched in coelomocyte, gon_male_dtc posterior, gon_male_dtc anterior, Z1.p, Z4.a, Z4, Z1, intestine and muscle cell according to tiling array, RNA-seq and microarray. Affected by cyc-1, unc-120, csr-1, glp-1, daf-2, daf-16, jmjd-3.1, jmjd-1.2, unc-75, hsf-1, pgl-1, pgl-3, glh-4, glh-1, emb-4 and gei-8 according to microarray and RNA-seq. Affected by 1-methylnicotinamide, Rotenone, Cadmium, fluo…
WBGene00004745	sdc-1	F52E10.1	X 23.730730	WBPaper00000635(pmid11813735), WBPaper00000944(pmid3791412), WBPaper00001028(pmid3503722), WBPaper00001077(pmid3167975), WBPaper00001171(pmid2759421), WBPaper00001216(pmid2307356), WBPaper00001412(pmid2027384), WBPaper00001416(pmid1716965), WBPaper00001496(pmid1741033), WBPaper00001544(pmid1596274), WBPaper00001553(pmid1498366), WBPaper00001609(pmid19283004), WBPaper00001691(pmid8431944), WBPaper…	sdc-1 encodes a zinc-finger protein of the C2H2-type that affects egg laying and vulval development, and hermaphrodite sex determination\; expressed at highest levels in embryos and in adults.	sdc-1 is involved in dosage compensation by hypoactivation of X chromosome, negative regulation of transcription by RNA polymerase II, positive regulation of histone H3-K4 methylation and sex determination\; sdc-1 is predicted to have nucleic acid binding activity, based on protein domain information\; sdc-1 is localized to the nuclear chromosome.	Enriched in NSM, ASER, germ line and neuron according to RNA-seq and microarray. Affected by pal-1, cyc-1, daf-12, unc-120, tatn-1, puf-8, htz-1, npr-1, hsf-1, mir-34, pgl-1, pgl-3, glh-4, glh-1, hrde-1, morc-1, sma-4, lin-22, dpy-9, dpy-10, mir-243, isp-1, nuo-6 and dnj-14 according to microarray, tiling array and RNA-seq. Affected by Rotenone, nanoparticle, stavudine, Quercetin, Hydrolyzable Ta…
WBGene00004747	sdc-3	C25D7.3	V 7.193242	WBPaper00001115(pmid2917714), WBPaper00001412(pmid2027384), WBPaper00001688(pmid8428932), WBPaper00001691(pmid8431944), WBPaper00001708(pmid8462848), WBPaper00001971(pmid8062456), WBPaper00001991(pmid7982580), WBPaper00002006(pmid8041603), WBPaper00002074(pmid7896094), WBPaper00002278(pmid8647390), WBPaper00002302(pmid7588066), WBPaper00002548(pmid8887539), WBPaper00002605(pmid8939869), WBPaper00…	sdc-3 encodes a protein that contains two mutationally separable domains: a zinc finger motif required for dosage compensation and a myosin- like putative ATP- binding region required for her-1 regulation of sex determination\; SDC-3 activates dosage compensation by directing the dosage compensation protein complex to the hermaphrodite X chromosomes, and is functionally redundant with SDC-2 with …	sdc-3 functions in dosage compensation complex assembly involved in dosage compensation by hypoactivation of X chromosome and is involved in mitotic sister chromatid segregation, negative regulation of transcription by RNA polymerase II and sex determination\; sdc-3 exhibits sequence-specific DNA binding activity\; sdc-3 is expressed in the germ line\; sdc-3 is localized to the X chromosome and t…	Enriched in gon_male_dtc posterior, gon_male_dtc anterior, Z1.p, Z4.a and germ line according to RNA-seq. Affected by cyc-1, sma-2, unc-120, pgrn-1, blmp-1, csr-1, jmjd-3.1, hsf-1, mes-6, mir-34, pgl-1, pgl-3, glh-4, glh-1, morc-1, vgln-1, jmjd-5, fog-2, sma-4 and lin-22 according to microarray, RNA-seq and tiling array. Affected by Rotenone and D-glucose according to RNA-seq.
WBGene00004773	sem-4	F15C11.1	I 1.654888	WBPaper00001105(pmid3200316), WBPaper00001438(pmid1936965), WBPaper00001499(pmid1739461), WBPaper00001500(pmid1573054), WBPaper00001557(pmid1603066), WBPaper00001680(pmid1465136), WBPaper00001829(pmid8187641), WBPaper00002322(pmid N.A.), WBPaper00002518(pmid8756352), WBPaper00003509(pmid10068647), WBPaper00003719(pmid10511553), WBPaper00004300(pmid10926783), WBPaper00004408(pmid11063687), WBPaper…	sem-4 encodes a zinc-finger protein\; sem-4 activity is required for proper development of cells in neuronal, mesodermal, and vulval cell lineages\; sem-4 activity is also required for transdifferentiation of the Y rectal cell to the PDA neuron during larval development\; a SEM-4::GFP reporter fusions are widely expressed with fluorescence seen in a number of different cell types including neuron…	sem-4 is an ortholog of human SALL2 (spalt like transcription factor 2)\; sem-4 is involved in mesodermal cell differentiation, muscle cell differentiation, negative regulation of transcription by RNA polymerase II, neuroblast differentiation and transdifferentiation\; sem-4 exhibits RNA polymerase II regulatory region sequence-specific DNA binding activity\; sem-4 is expressed in the B cell, hyp…	Enriched in PVD, OLL, neuron and muscle cell according to microarray and RNA-seq. Affected by daf-16, wdr-23, daf-2, cox-5B, jmjd-3.1, jmjd-1.2, unc-39, pgl-1, pgl-3, glh-4, glh-1, emb-4, sma-2, sma-4, lin-22, dcr-1, ain-1, slr-2, alg-1, dpy-9, dpy-10, fbf-1, octr-1 and tdp-1 according to tiling array, RNA-seq and microarray. Affected by bisphenol A, stavudine, Zidovudine, resveratrol, Atrazine, …
WBGene00004786	sex-1	F44A6.2	X 1.882398	WBPaper00002103(pmid7816808), WBPaper00003262(pmid9823896), WBPaper00004256(pmid10862749), WBPaper00004489(pmid11134517), WBPaper00006412(pmid14738886), WBPaper00025000(pmid15630478), WBPaper00026779(pmid16139225), WBPaper00027108(pmid16481471), WBPaper00027740(pmid16824923), WBPaper00029211(pmid17381296), WBPaper00030931(pmid17720939), WBPaper00031121(pmid17947428), WBPaper00032450(pmid19119011)…	sex-1 encodes a DNA-binding protein that is a member of the nuclear hormone receptor superfamily of transcriptional regulators\; during embryonic development, SEX-1 functions as an X chromosome signal element that transmits the primary sex-determination signal by negatively regulating transcription of xol-1, a gene whose expression levels correlate with hermaphrodite or male development (low xol-…	sex-1 is an ortholog of members of the human NR (Nuclear hormone receptors) family including RARG\; sex-1 is involved in dosage compensation by hypoactivation of X chromosome, negative regulation of transcription by RNA polymerase II and primary sex determination\; sex-1 exhibits RNA polymerase II regulatory region sequence-specific DNA binding activity and is predicted to have DNA-binding transc…	Enriched in PVD, OLL, intestine, gon_male_dtc posterior, gon_male_dtc anterior, Z1.p, Z4.a, PLM and germ line according to microarray and RNA-seq. Affected by mpk-1, eat-2, clk-1, wrn-1, daf-2, ham-3, mir-34, daf-12, daf-16, dpy-21, set-4, pgl-1, pgl-3, glh-4, glh-1, hrde-1, morc-1, sma-2, sma-4, lin-22, elt-2, sir-2.1, ain-1, ain-2, alg-1, dpy-10, fbf-1, daf-19, isp-1, nuo-6 and dnj-14 according…
WBGene00004857	sma-3	R13F6.9	III -0.916500	WBPaper00000031(pmid4366476), WBPaper00000554(pmid6953041), WBPaper00000608(pmid17246100), WBPaper00001328(pmid2245913), WBPaper00001425(pmid2067542), WBPaper00001471(pmid1782863), WBPaper00001768(pmid8101475), WBPaper00002374(pmid8570636), WBPaper00003400(pmid9847239), WBPaper00003401(pmid9847238), WBPaper00003454(pmid10021351), WBPaper00003579(pmid10373307), WBPaper00003626(pmid10419688), WBPap…	sma-3 encodes a Smad protein\; during development, SMA-3 functions as part of a DBL-1\/SMA-6 TGF-beta-related signaling pathway that controls body size and male tail sensory ray and spicule formation\; sma-3, through this pathway, also regulates reproductive aging\; studies have shown that a reduction of TGF-beta pathway genes extends reproductive span by maintaining oocyte and germline quality\;…	sma-3 is an ortholog of human SMAD1 (SMAD family member 1)\; sma-3 is involved in defense response to fungus, innate immune response, nematode larval development, nematode male tail tip morphogenesis, positive regulation of cell size, positive regulation of growth, positive regulation of organ growth and positive regulation of transcription by RNA polymerase II\; sma-3 exhibits transforming growt…	Enriched in PVD, OLL, intestine and muscle cell according to microarray and RNA-seq. Affected by daf-16, daf-12, emr-1, lem-2, prg-1, gld-2, daf-2, jmjd-3.1, mir-34, pgl-1, pgl-3, glh-4, glh-1, emb-4, sma-4, sir-2.1, fbf-1, crh-1, tax-6, octr-1 and hcf-1 according to tiling array, RNA-seq and microarray. Affected by Rotenone, stavudine, Zidovudine, Cry5B, Chlorpyrifos, Diazinon and Sirolimus acco…
WBGene00004858	sma-4	R12B2.1	III -1.439873	WBPaper00000031(pmid4366476), WBPaper00000608(pmid17246100), WBPaper00001057(pmid3246219), WBPaper00001328(pmid2245913), WBPaper00002374(pmid8570636), WBPaper00003400(pmid9847239), WBPaper00003401(pmid9847238), WBPaper00003454(pmid10021351), WBPaper00003579(pmid10373307), WBPaper00003626(pmid10419688), WBPaper00003780(pmid10545035), WBPaper00003844(pmid10572056), WBPaper00003935(pmid10711574), WB…	sma-4 encodes a Smad protein and a homolog of human DPC4, which when mutated leads to pancreatic carcinoma (OMIM:260350)\; SMA-4 is similar to members of the vertebrate protein family of Dwarfins\; during development, sma-4 functions as part of a DBL-1\/SMA-6 TGF-beta-related signaling pathway that controls body size and male tail sensory ray and spicule formation\; sma-4, through this pathway, a…	sma-4 is an ortholog of human SMAD4 (SMAD family member 4)\; sma-4 is involved in dauer larval development, nematode male tail tip morphogenesis, positive regulation of cell size, positive regulation of growth, positive regulation of organ growth and positive regulation of protein catabolic process\; sma-4 is expressed in the pseudocoelom, intestine, and the head neurons.	Enriched in PVD, OLL, hypodermis and intestine according to microarray, tiling array and RNA-seq. Affected by cyc-1, gld-2, set-2, wdr-5.1, glp-1, mes-2, mes-6, let-418, chd-3, mir-34, daf-12, pgl-1, pgl-3, glh-4, glh-1, mir-35, sma-2, sma-4, dcr-1, spr-5, dpy-10, tbx-2, nasp-1 and dnj-14 according to microarray, RNA-seq and tiling array. Affected by Rotenone, levamisole, stavudine, Cry5B, Chlorp…
WBGene00010868	somi-1	M04G12.4	V 5.241350	WBPaper00040280(pmid21979920)	N.A.	somi-1 is expressed in the hyp7 syncytium, seam cell, intestine, somatic gonad, body wall musculature, head neurons, tail neurons, DTC, and the vulval precursor cell\; somi-1 is localized to the nuclear chromosome.	Enriched in PVD, OLL, muscle cell and ASER according to microarray and RNA-seq. Affected by hlh-1, clk-1, cyc-1, fer-1, daf-16, lin-39, daf-12, eat-2, emr-1, lem-2, htz-1, csr-1, jmjd-3.1, mir-34, pgl-1, pgl-3, glh-4, glh-1, alg-1, alg-2, emb-4, sma-2, sma-4, sir-2.1, dcr-1, slr-2, dpy-9, dpy-10 and ash-2 according to microarray, tiling array and RNA-seq. Affected by 1-methylnicotinamide, Zidovud…
WBGene00020408	T10D4.6	T10D4.6	II -8.471506	N.A.	N.A.	RNA sequencing and microarray studies indicate that T10D4.6 is affected by Nicotinic acid and Sirolimus\; microarray and RNA sequencing studies indicate that T10D4.6 is enriched in the pharynx, germ line, and intestine and in neurons including PVD, OLL, AVG, RIM, PVC, AVA, AVD, AVE, I5, DA, SAB, and retrovesicular ganglion.	Enriched in PVD, OLL, pharynx, AVG, RIM, PVC, AVA, AVD, AVE, germ line, I5 neuron, DA neuron, SAB, retrovesicular ganglion, neuron and intestine according to microarray and RNA-seq. Affected by npr-1, clk-1, cyc-1, age-1, cid-1, ced-3, tatn-1, set-2, wdr-5.1, tdp-1, daf-2, jmjd-3.1, jmjd-1.2, dop-1, hyl-2, glp-1, mes-2, mes-6, mir-34, pgl-1, pgl-3, glh-4, glh-1, emb-4, sma-2, sma-4, lin-22, sir-2…
WBGene00020630	T20F7.1	T20F7.1	X 24.065510	WBPaper00041549(pmid22991463)	N.A.	T20F7.1 is predicted to have nucleic acid binding activity, based on protein domain information.	Enriched in germ line according to RNA-seq. Affected by cyc-1, daf-12, emr-1, set-2, csr-1, jmjd-1.2, mes-2, mes-6, dpy-21, pgl-1, pgl-3, glh-4, glh-1, hrde-1, morc-1, emb-4, sma-4, mir-71, rde-1, dpy-9, dpy-10, fbf-1, mir-243, rnp-8, daf-2, sir-2.1, isp-1, nuo-6 and pmk-1 according to microarray, tiling array and RNA-seq. Affected by D-glucose, stavudine, Zidovudine, resveratrol, Diazinon, Hydro…
WBGene00011956	T23F11.4	T23F11.4	III -2.949488	N.A.	N.A.	Microarray, tiling array, and RNA sequencing studies indicate that T23F11.4 is affected by cyc-1, daf-16, eat-2, jmjd-1.2, daf-12, pgl-1, pgl-3, glh-4, glh-1, morc-1, emb-4, sma-2, sma-4, sir-2.1, hcf-1, tdp-1, and isp-1\; microarray studies indicate that T23F11.4 is affected by Hydrogen sulfide, Paraquat, and Sirolimus\; microarray and RNA sequencing studies indicate that T23F11.4 is enriched in…	Enriched in FLP, intestine and germ line according to microarray and RNA-seq. Affected by cyc-1, daf-16, eat-2, jmjd-1.2, daf-12, pgl-1, pgl-3, glh-4, glh-1, morc-1, emb-4, sma-2, sma-4, elt-2, elt-7, sir-2.1, hcf-1, tdp-1 and isp-1 according to microarray, tiling array and RNA-seq. Affected by hydrogen sulfide, paraquat and Sirolimus according to microarray.
WBGene00020758	T24C4.2	T24C4.2	III -25.565359	N.A.	N.A.	Microarray and RNA sequencing studies indicate that T24C4.2 is affected by cyc-1, eat-2, tatn-1, ubc-9, puf-8, gld-2, clk-1, daf-2, npr-1, dpy-21, mir-34, pgl-1, pgl-3, glh-4, glh-1, eri-1, and mut-2\; microarray and RNA sequencing studies indicate that T24C4.2 is affected by Methylmercuric chloride, Rotenone, Bisphenol S, Colistin, and Sirolimus.	Affected by cyc-1, eat-2, tatn-1, ubc-9, puf-8, gld-2, clk-1, daf-2, npr-1, dpy-21, mir-34, pgl-1, pgl-3, glh-4, glh-1, eri-1 and mut-2 according to microarray and RNA-seq. Affected by methylmercuric chloride, Rotenone, bisphenol S, Colistin and Sirolimus according to microarray and RNA-seq.
WBGene00006543	tbx-2	F21H11.3	III -2.089744	WBPaper00002132(pmid7774921), WBPaper00002863(pmid9276934), WBPaper00003780(pmid10545035), WBPaper00006381(pmid14750151), WBPaper00024194(pmid15102704), WBPaper00027631(pmid16701625), WBPaper00028546(pmid17005176), WBPaper00028549(pmid17009877), WBPaper00029060(pmid17251413), WBPaper00031910(pmid18505863), WBPaper00038491(pmid21647448), WBPaper00041122(pmid22616817), WBPaper00042274(pmid23595631)…	tbx-2 encodes one of 21 C. elegans T-box transcription factors\; during development, tbx-2 activity is required for normal adaptation, but not chemotaxis, to attractive odorants sensed by the AWC amphid neurons\; tbx-2 is required redundantly with unc-3 and unc-31 for negative regulation of dauer formation, and large-scale RNAi screens reveal an essential role for tbx-2 in early larval developmen…	tbx-2 is an ortholog of human TBX2 (T-box 2), TBX3 (T-box 3) and TBX6 (T-box 6)\; tbx-2 is involved in locomotion, muscle cell fate specification, nematode larval development, olfactory behavior, pharyngeal muscle development and regulation of protein localization\; tbx-2 exhibits enzyme binding activity and is predicted to have DNA-binding transcription factor activity, based on protein domain i…	Enriched in pharynx, PVD, OLL, dopaminergic neuron, neuron, HOB, IL2 neuron, CEM, ray neuron type B, AFD, PLM and intestine according to microarray, tiling array and RNA-seq. Affected by tatn-1, emr-1, lem-2, prg-1, gld-2, set-2, wdr-5.1, htz-1, bar-1, swsn-2.2, hsf-1, skn-1, mir-34, pgl-1, pgl-3, glh-4, glh-1, sma-4, ain-2, spr-5, aak-2 and tbx-2 according to RNA-seq and microarray. Affected by …
WBGene00018740	tra-4	F53B3.1	X -12.690510	WBPaper00028554(pmid17011494)	N.A.	tra-4 is predicted to have nucleic acid binding activity, based on protein domain information\; tra-4 is expressed in several tissues including the ventral nerve cord.	Enriched in PVD, OLL, intestine, AFD, ASER and germ line according to microarray and RNA-seq. Affected by cyc-1, daf-12, hlh-1, npr-1, jmjd-3.1, jmjd-1.2, dpy-21, mir-34, pgl-1, pgl-3, glh-4, glh-1, morc-1, sma-2, sma-4, sir-2.1, dpy-9, dpy-10, fbf-1, mir-243, lin-54, isp-1 and nuo-6 according to microarray, tiling array and RNA-seq. Affected by stavudine, Zidovudine, resveratrol, Chlorpyrifos, D…
WBGene00013639	Y105C5A.15	Y105C5A.15	IV 14.286880	N.A.	N.A.	Y105C5A.15 is expressed in the pharynx.	Enriched in PVD, OLL, dopaminergic neuron, NSM, intestine, neuron, I5 neuron, DA neuron, SAB, retrovesicular ganglion and body wall musculature according to microarray, tiling array and RNA-seq. Affected by bar-1, csr-1, jmjd-3.1, jmjd-1.2, chd-3, let-418, hlh-30, mir-34, pgl-1, pgl-3, glh-4, glh-1, mir-35, sma-2, sma-4, lin-22, smg-2, crh-1, tax-6, daf-19, tdp-1, ain-2 and nuo-6 according to mic…
WBGene00022349	Y82E9BR.17	Y82E9BR.17	III -21.842360	N.A.	N.A.	Microarray and RNA sequencing studies indicate that Y82E9BR.17 is affected by Hydrogen sulfide, 1-methylnicotinamide, Methylmercuric chloride, Rotenone, Mianserin, D-glucose, Zidovudine, Quercetin, Humic substances, Paraquat, and Tyrosol\; microarray, tiling array, and RNA sequencing studies indicate that Y82E9BR.17 is enriched in the intestine, gon_male_dtc posterior, gon_male_dtc anterior, Z1.p…	Enriched in PVD, OLL, intestine, gon_male_dtc posterior, gon_male_dtc anterior, Z1.p, Z4.a, I5 neuron, DA neuron, SAB, retrovesicular ganglion and neuron according to microarray, tiling array and RNA-seq. Affected by pal-1, cyc-1, tatn-1, ubc-9, puf-8, clk-1, daf-2, jmjd-1.2, set-25, met-2, lin-28, dpy-21, mir-34, pgl-1, pgl-3, glh-4, glh-1, vit-2, sid-3, sta-1, sma-2, sma-4, mir-71, ins-11, dcr-…
WBGene00017755	zip-8	F23F12.9	III -1.195399	WBPaper00028945(pmid17183709)	zip-8 encodes a bZip family transcription factor\; the tm721 variation that affects zip-8 has been reported to result in lethality\; a zip-8::gfp reporter fusion is expressed in the adult intestine.	zip-8 is an ortholog of human CEBPG (CCAAT\/enhancer binding protein gamma)\; zip-8 is predicted to have DNA-binding transcription factor activity, based on protein domain information\; zip-8 is expressed in the intestine and the developing hermaphrodite gonad.	Enriched in PVD, OLL, coelomocyte, NSM, AB, neuron and ray according to microarray, tiling array and RNA-seq. Affected by hlh-1, pal-1, clk-1, cyc-1, wdr-23, bar-1, ubc-9, wdr-5.1, daf-2, csr-1, lin-28, dpy-21, mir-34, pgl-1, pgl-3, glh-4, glh-1, vit-2, sma-2, sma-4, lin-22, mir-71, elt-2, ins-11, mut-2, rrf-2, dcr-1, rde-4, slr-2, spr-5, daf-16, osm-7, osm-11, ash-2, his-24, hpl-1 and hpl-2 acco…
WBGene00009939	ztf-11	F52F12.6	I 4.051335	WBPaper00038491(pmid21647448), WBPaper00040002(pmid21868609)	N.A.	ztf-11 is an ortholog of human ST18 (ST18, C2H2C-type zinc finger) and MYT1L (myelin transcription factor 1 like)\; ztf-11 is predicted to have DNA-binding transcription factor activity and zinc ion binding activity, based on protein domain information\; ztf-11 is expressed in the g1 and the head neurons.	Enriched in germ line, male-specific, neuron and DA neuron according to RNA-seq and microarray. Affected by lin-15B, prg-1, ubc-9, puf-8, clk-1, jmjd-3.1, unc-75, pgl-1, pgl-3, glh-4, glh-1, morc-1, lin-22, sir-2.1, dcr-1, dpy-9, dpy-10, mir-243, daf-19, isp-1, nuo-6 and dnj-14 according to microarray and RNA-seq. Affected by 1-methylnicotinamide, methylmercuric chloride, Rotenone, bisphenol S, n…
WBGene00018704	ztf-13	F52E4.8	X -12.171100	N.A.	N.A.	ztf-13 is predicted to have nucleic acid binding activity, based on protein domain information.	Enriched in intestine according to RNA-seq. Affected by mab-5, daf-12, pgrn-1, htz-1, hlh-30, dpy-21, pgl-1, pgl-3, glh-4, glh-1, emb-4, sma-2, sma-4, elt-2, sir-2.1, mes-4 and dcr-1 according to RNA-seq, tiling array and microarray. Affected by 1-methylnicotinamide, Cry5B, adsorbable organic bromine compound and Sirolimus according to RNA-seq and microarray.
WBGene00011661	ztf-27	T09F3.1	II 2.542255	N.A.	N.A.	ztf-27 is predicted to have nucleic acid binding activity, based on protein domain information.	Enriched in intestine, AFD and ASER according to RNA-seq. Affected by cyc-1, daf-12, pgl-1, pgl-3, glh-4, glh-1, emb-4, sma-2, sma-4, sir-2.1, slr-2, tdp-1, isp-1 and eat-2 according to microarray, tiling array and RNA-seq. Affected by stavudine, Zidovudine, Chlorpyrifos, Diazinon, Sirolimus and allantoin according to RNA-seq and microarray.
downregulated contributors
WormBase Gene ID	Public Name	Sequence Name	Genetic Map Position	Reference	Concise Description	Automated Description	Expression Cluster Summary
WBGene00000473	cey-2	F46F11.2	I 0.277059	WBPaper00002044(pmid7607073), WBPaper00002610(pmid8948583), WBPaper00003339(pmid9860998), WBPaper00005224(pmid11960010), WBPaper00025088(pmid15837805), WBPaper00026857(pmid16221731), WBPaper00026922(pmid16247027), WBPaper00028807(pmid17115034), WBPaper00033444(pmid19503598), WBPaper00038491(pmid21647448)	cey-2 encodes a cold-shock\/Y-box domain-containing protein\; by homology, CEY-2 is predicted to function as either an RNA-binding protein involved in translation or RNA processing, or a DNA-binding protein involved in transcriptional regulation\; cey-2 mRNA is expressed maternally in the early embryo, in a pattern characteristic of class II maternal RNAs, which are initially detected throughout …	cey-2 is an ortholog of human YBX2 (Y-box binding protein 2), YBX3 (Y-box binding protein 3) and YBX1 (Y-box binding protein 1)\; cey-2 is predicted to have DNA binding activity, based on protein domain information\; cey-2 is expressed in the pharynx, germ line, and the somatic cell\; cey-2 is localized to the ribonucleoprotein complex.	Enriched in germ line, DA neuron, VA neuron, BAG, cephalic sheath cell, dopaminergic neuron, germline precursor cell, hypodermis, pharyngeal muscle cell and hermaphrodite-specific according to proteomic study, tiling array, RNA-seq and microarray. Affected by cgh-1, cid-1, aak-2, lin-15B, atx-3, nhr-49, daf-12, rsr-2, gld-1, let-7, tatn-1, emr-1, lem-2, csr-1, drh-3, prg-1, tdp-1, daf-2, npr-1, j…
WBGene00000474	cey-3	M01E11.5	I 0.187553	WBPaper00025088(pmid15837805), WBPaper00026857(pmid16221731), WBPaper00038491(pmid21647448)	cey-3 encodes a protein with a cold-shock\/Y-box domain\; CEY-3 associates with CGH-1, CEY-2, and CEY-4 in cytoplasmic particles of the gonad and early embryo.	cey-3 is an ortholog of human YBX2 (Y-box binding protein 2), YBX3 (Y-box binding protein 3) and YBX1 (Y-box binding protein 1)\; cey-3 exhibits ribonucleoprotein complex binding activity and is predicted to have DNA binding activity, based on protein domain information\; cey-3 is expressed in the intestine, germ line, ventral nerve cord, dorsal nerve cord, head muscle, and the somatic cell\; cey…	Enriched in germ line, BAG, germline precursor cell, hypodermis, pharyngeal muscle cell and Psub3 according to proteomic study, tiling array and RNA-seq. Affected by aak-2, atx-3, nhr-49, tatn-1, emr-1, lem-2, drh-3, prg-1, daf-2, jmjd-3.1, hsf-1, ifg-1, let-418, chd-3, flp-6, mir-34, mafr-1, glp-1, pgl-1, pgl-3, glh-4, glh-1, emb-4, sma-2, sma-4, lin-22, elt-2, elt-7, sir-2.1, fbf-1 and mir-243 …
WBGene00003676	nhr-86	Y40B10A.8	V -16.077440	WBPaper00036254(pmid20461074), WBPaper00041771(pmid23195953)	N.A.	nhr-86 is predicted to have DNA-binding transcription factor activity, sequence-specific DNA binding activity, and zinc ion binding activity, based on protein domain information\; nhr-86 is expressed in the pharynx and the hypodermis.	Enriched in intestine according to RNA-seq. Affected by lin-15B, daf-12, tatn-1, gld-4, jmjd-3.1, pgl-1, pgl-3, glh-4, glh-1, emb-4, sir-2.1, fbf-1, daf-2 and daf-16 according to microarray, tiling array and RNA-seq. Affected by aldicarb, paraquat and allantoin according to microarray.
WBGene00007732	spe-44	C25G4.4	IV 5.965721	WBPaper00038491(pmid21647448), WBPaper00041071(pmid22570621), WBPaper00054710(pmid29880556)	spe-44 encodes a SAND (for Sp100, Aire, NucP41\/75, DEAF-1) domain-containing protein that is one of four C. elegans proteins related to the mammalian glucocorticoid modulatory element-binding proteins GMEB-1 and GMEB-2\; SPE-44 is one of the earliest markers of sperm fate and its activity is essential for regulation of sperm-specific genes during spermatogenesis\; microarray analyses indicate th…	spe-44 is an ortholog of human GMEB1 (glucocorticoid modulatory element binding protein 1) and GMEB2 (glucocorticoid modulatory element binding protein 2)\; spe-44 functions in regulation of transcription from RNA polymerase II promoter involved in spermatogenesis\; spe-44 exhibits transcriptional activator activity, RNA polymerase II transcription regulatory region sequence-specific DNA binding …	Enriched in germ line and germline precursor cell according to RNA-seq. Affected by rrf-3, eri-1, cyc-1, spe-44, nhr-114, drh-3, bar-1, npr-1, cox-5B, jmjd-3.1, hsf-1, rbr-2, mir-34, pgl-1, pgl-3, glh-4, glh-1, emb-4, lin-22, smg-2, elt-2, elt-7, sir-2.1, dcr-1, fbf-1, tax-6, tdp-1, isp-1 and nuo-6 according to microarray and RNA-seq. Affected by manganese chloride, bisphenol A, bisphenol S, stav…
WBGene00013734	Y111B2A.10	Y111B2A.10	III 17.998329	WBPaper00041771(pmid23195953)	N.A.	Y111B2A.10 is an ortholog of human ZNF142 (zinc finger protein 142)\; Y111B2A.10 is predicted to have nucleic acid binding activity, based on protein domain information.	Enriched in PVD, OLL, NSM, germ line and neuron according to microarray and RNA-seq. Affected by isp-1, daf-12, tatn-1, emr-1, lem-2, npr-1, mir-34, pgl-1, pgl-3, glh-4, glh-1, emb-4, sma-2, smg-2, sir-2.1, eri-1, mut-2, rrf-1, dcr-1 and fbf-1 according to microarray, tiling array and RNA-seq. Affected by Cadmium, Humic Substances, paraquat and Ag nanoparticles according to microarray.
WBGene00018099	ztf-28	F36F12.8	V -15.962230	WBPaper00032196(pmid18801967), WBPaper00038390(pmid21555395)	N.A.	ztf-28 is predicted to have nucleic acid binding activity, based on protein domain information\; ztf-28 is expressed in the intestine.	Enriched in germ line and germline precursor cell according to RNA-seq. Affected by npr-1, isp-1, cid-1, nhr-114, rsr-2, nhr-8, tatn-1, emr-1, lem-2, drh-3, prg-1, set-2, wdr-5.1, fog-3, hsf-1, mes-2, mir-34, pgl-1, pgl-3, glh-4, glh-1, hrde-1, morc-1, sma-2, sma-4, lin-22, elt-2, elt-7, sir-2.1, fbf-1, mir-243 and nuo-6 according to quantitative PCR, microarray, tiling array and RNA-seq. Affecte…
WBGene00021704	Y48G9A.11	Y48G9A.11	III -15.228820	N.A.	N.A.	Y48G9A.11 is predicted to have nucleic acid binding activity, based on protein domain information.	Enriched in germline precursor cell and germ line according to tiling array and RNA-seq. Affected by cid-1, lin-15B, lin-35, tatn-1, jmjd-3.1, mes-2, mes-6, chd-3, mir-34, pgl-1, pgl-3, glh-4, glh-1, hrde-1, morc-1, emb-4, lin-22, elt-2, elt-7, sir-2.1, fbf-1, mir-243 and aak-2 according to microarray, RNA-seq and tiling array. Affected by manganese chloride, Zidovudine and paraquat according to …
