# Supplementary material for: Caenorhabditis elegans SET1/COMPASS Maintains Germline Identity by Preventing Transcriptional Deregulation Across Generations
Source: Front Cell Dev Biol. 2020 Sep 22;8:561791. doi: 10.3389/fcell.2020.561791 (PMC7536326; doi:10.3389/fcell.2020.561791)
Supplement: TABLE S4 — Comparison of genes misregulated in mes-2; mes-4 mutants and genes activated by GLP-1/Notch and LIN-15B. [file Table_4.XLSX]

## Sheet: description
sheet "7238 genes": list of the 7238 genes analyzed by WCA and their comparison with genes misregulated in mes-2; mes-4 mutants and with genes activated by GLP-1/Notch and LIN-15B
sheet "upregulated contributors": Comparison between upregulated contributors and genes misregulated in mes-2; mes-4 mutants or genes activated by GLP-1/Notch and LIN-15B
sheet "downrregulated contributors": Comparison between downregulated contributors and genes misregulated in mes-2; mes-4 mutants or genes activated by GLP-1/Notch and LIN-15B

## Sheet: 7238 genes
Gene ID	score WCA	Public Name	Sequence Name	Genetic Map Position	mes-2 mes-4 up	mes-2 mes-4 dn	GLP-1/Notch
WBGene00010661	-0.0736548	tyr-2	K08E3.1	III 21.447330	0	0	0
WBGene00021005	-0.0484323	ule-1	W03F11.1	I -11.018500	0	0	0
WBGene00005552	-0.045866	sri-40	Y27F2A.3	II -8.038589	0	0	0
WBGene00007458	-0.0419627	ule-4	C08F11.11	IV 10.546490	0	0	0
WBGene00013030	-0.0330112	Y49E10.4	Y49E10.4	III 17.376060	0	1	0
WBGene00022822	-0.0310535	ZK813.3	ZK813.3	X -10.340920	0	0	0
WBGene00013306	-0.0302373	Y57G11C.8	Y57G11C.8	IV 12.447340	0	0	0
WBGene00018099	-0.028961	ztf-28	F36F12.8	V -15.962230	0	0	0
WBGene00008378	-0.0279274	ule-3	D1054.11	V 2.778340	0	0	0
WBGene00022688	-0.0264682	math-47	ZK250.5	II -14.114160	0	0	0
WBGene00021704	-0.0259175	Y48G9A.11	Y48G9A.11	III -15.228820	0	1	0
WBGene00013334	-0.0253553	nlp-56	Y57G11C.45	IV 12.447660	0	0	0
WBGene00005223	-0.0242859	srg-66	T05C3.7	V -1.861172	0	0	0
WBGene00020256	-0.0232476	T05C3.6	T05C3.6	V -1.811105	0	0	0
WBGene00000547	-0.0231531	clp-7	Y77E11A.11	IV -18.872110	0	0	0
WBGene00017620	-0.0226494	tofu-2	F20A1.9	V 0.501205	0	1	0
WBGene00022820	-0.0226226	ZK813.1	ZK813.1	X -10.340570	0	0	0
WBGene00018671	-0.0225145	F52C6.14	F52C6.14	II -14.120630	0	0	0
WBGene00013393	-0.0224018	Y62H9A.5	Y62H9A.5	X 6.742610	0	0	0
WBGene00017849	-0.0219798	F27B3.7	F27B3.7	III -1.068500	0	0	0
WBGene00001727	-0.021749	grl-18	T05C3.4	V -1.819074	0	0	0
WBGene00017501	-0.0209171	pud-3	F15E11.15	V -14.874200	0	0	0
WBGene00013394	-0.0207359	ule-5	Y62H9A.6	X 6.742810	0	0	0
WBGene00018335	-0.0200559	F42A9.6	F42A9.6	IV 3.908456	0	0	0
WBGene00010989	-0.0197315	R03D7.2	R03D7.2	II 3.133519	0	0	0
WBGene00000819	-0.019578	csp-1	Y48E1B.13	II 18.639380	0	0	0
WBGene00008377	-0.0194641	D1054.10	D1054.10	V 2.777538	0	0	0
WBGene00019136	-0.0193741	F59H6.5	F59H6.5	II -14.032250	0	0	0
WBGene00020254	-0.0191275	T05C3.2	T05C3.2	V -1.800370	0	0	0
WBGene00017648	-0.0187109	ddo-3	F20H11.5	III -1.061913	0	0	0
WBGene00043068	-0.018674	F32E10.9	F32E10.9	IV 3.356695	0	0	0
WBGene00194906	-0.0184427	Y53C12A.11	Y53C12A.11	II 1.675023	0	0	0
WBGene00021721	-0.0183436	Y49F6B.9	Y49F6B.9	II -6.251439	0	0	0
WBGene00015456	-0.0178076	C04G6.6	C04G6.6	II -2.266161	0	0	0
WBGene00016150	-0.0177507	hint-3	C26F1.7	V 0.875834	0	0	0
WBGene00015538	-0.0174017	sams-3	C06E7.1	IV 2.434578	0	1	0
WBGene00008205	-0.0173818	sams-1	C49F5.1	X 6.795962	0	0	0
WBGene00021236	-0.0171718	pud-1.2	Y19D10B.7	V -14.876400	0	0	0
WBGene00017490	-0.0169086	pud-2.1	F15E11.1	V -14.871600	0	0	0
WBGene00022689	-0.0165127	math-48	ZK250.6	II -14.104000	0	0	0
WBGene00016402	-0.0164226	C34D4.10	C34D4.10	IV 3.289750	0	0	0
WBGene00016565	-0.0160805	C41D11.6	C41D11.6	I -1.281134	0	0	0
WBGene00017499	-0.0159937	pud-1.1	F15E11.13	V -14.871000	0	0	0
WBGene00010185	-0.0158247	F57A10.4	F57A10.4	V 8.796142	0	1	0
WBGene00013537	-0.0158246	Y73F8A.33	Y73F8A.33	IV 14.177870	0	0	0
WBGene00020757	-0.0157945	ucr-2.3	T24C4.1	III -25.523630	0	0	0
WBGene00013024	-0.0157811	cept-2	Y49A3A.1	V 6.242660	0	0	0
WBGene00020761	-0.0157533	T24C4.5	T24C4.5	III -25.530939	0	0	0
WBGene00009511	-0.0156054	F37H8.2	F37H8.2	II 3.339603	0	0	0
WBGene00022587	-0.0156038	ZC317.1	ZC317.1	V -1.865843	0	0	0
WBGene00000975	-0.0155033	dhs-12	K08F4.9	IV 4.541706	0	0	0
WBGene00016627	-0.0154351	C44B7.5	C44B7.5	II 0.129681	0	0	0
WBGene00022590	-0.0153702	ZC317.7	ZC317.7	V -1.867182	0	0	0
WBGene00021418	-0.0153269	Y38F2AL.6	Y38F2AL.6	IV -7.858027	0	0	0
WBGene00014224	-0.015273	mrps-23	ZK1098.7	III 0.577472	0	0	0
WBGene00189951	-0.0151648	linc-29	Y73B6BL.269	IV 3.170780	0	0	0
WBGene00013881	-0.0151044	mans-4	ZC410.3	IV 4.024820	0	0	0
WBGene00010539	-0.0148964	ttr-2	K03H1.4	III 1.234558	0	0	0
WBGene00006740	-0.0148522	ulp-5	K02F2.4	I 1.326006	0	1	0
WBGene00013894	-0.0148417	ZC434.8	ZC434.8	I 4.928867	0	1	0
WBGene00013809	-0.0147666	Y116A8C.33	Y116A8C.33	IV 16.172199	0	0	0
WBGene00000251	-0.0147639	bli-1	C09G5.6	II 3.124157	0	0	0
WBGene00017069	-0.0147611	timm-17B.2	D2096.1	IV 3.757041	0	1	0
WBGene00000144	-0.014711	apc-10	F15H10.3	V 2.547067	0	0	0
WBGene00012237	-0.0145405	W04A8.2	W04A8.2	I 22.010599	0	0	0
WBGene00044213	-0.0145209	Y102A5C.36	Y102A5C.36	V 11.357200	0	0	0
WBGene00012564	-0.014419	fbxa-107	Y37H2A.4	V 14.169460	0	1	0
WBGene00022854	-0.0143316	cin-4	ZK1127.7	II 0.337752	0	0	0
WBGene00016907	-0.0142635	C53H9.2	C53H9.2	I -12.681920	0	0	0
WBGene00020164	-0.0142522	T02G5.4	T02G5.4	II 0.493317	0	1	0
WBGene00021577	-0.0142308	Y46B2A.2	Y46B2A.2	II -15.590760	0	0	0
WBGene00022813	-0.0141586	ZK742.3	ZK742.3	V 0.910796	0	0	0
WBGene00044413	-0.0141007	B0205.12	B0205.12	I 5.064400	0	0	0
WBGene00015014	-0.0140772	bath-24	B0047.3	II -13.946490	0	0	0
WBGene00017500	-0.0139834	pud-2.2	F15E11.14	V -14.875800	0	0	0
WBGene00005153	-0.01393	srf-3	M02B1.1	IV 6.373394	0	0	0
WBGene00022690	-0.0139135	math-49	ZK250.7	II -14.094920	0	0	0
WBGene00000800	-0.0136528	cars-1	Y23H5A.7	I -8.117513	0	0	0
WBGene00010227	-0.0136266	F58A4.2	F58A4.2	III 0.715455	0	0	0
WBGene00008995	-0.0135061	prde-1	F21A3.5	V 8.337970	0	0	0
WBGene00019095	-0.0133957	F59A7.8	F59A7.8	V -16.379641	0	0	0
WBGene00012557	-0.0133613	Y37D8A.19	Y37D8A.19	III 20.206499	0	0	0
WBGene00004179	-0.013337	prg-2	C01G5.2	IV 3.203432	0	0	0
WBGene00018422	-0.0132518	F44E2.9	F44E2.9	III -0.042520	0	0	0
WBGene00019672	-0.0132025	K12B6.8	K12B6.8	V -0.185246	0	0	0
WBGene00000473	-0.0130873	cey-2	F46F11.2	I 0.277059	0	0	0
WBGene00022221	-0.0130531	Y73B3A.20	Y73B3A.20	X -21.387541	0	0	0
WBGene00018118	-0.0130053	F36H12.2	F36H12.2	IV 1.588048	0	0	0
WBGene00017456	-0.0128975	F14D2.8	F14D2.8	II -6.571443	0	0	0
WBGene00006925	-0.0127784	vit-1	K09F5.2	X -1.328854	0	0	0
WBGene00012481	-0.0127133	Y18D10A.11	Y18D10A.11	I 14.154550	0	0	0
WBGene00022335	-0.0127088	Y82E9BR.2	Y82E9BR.2	III -21.848150	0	0	0
WBGene00011219	-0.0127065	srxa-10	R10E11.7	III 1.066907	0	0	0
WBGene00011811	-0.0125893	T16H12.1	T16H12.1	III 1.797821	0	0	0
WBGene00000770	-0.012587	cpb-1	C40H1.1	III 0.405507	0	0	0
WBGene00006374	-0.0125497	syx-4	T01B11.3	IV 3.812683	0	0	0
WBGene00022814	-0.0125247	ZK742.4	ZK742.4	V 0.910857	0	0	0
WBGene00021194	-0.0124381	Y16E11A.2	Y16E11A.2	II -14.076740	0	0	0
WBGene00008534	-0.0123804	F02H6.1	F02H6.1	IV 11.520140	0	0	0
WBGene00020345	-0.012261	T08B2.4	T08B2.4	I 0.882834	0	0	0
WBGene00194706	-0.012214	C53A5.16	C53A5.16	V 6.432826	0	0	0
WBGene00009374	-0.0122135	F34D10.4	F34D10.4	III -4.282078	0	0	0
WBGene00010263	-0.0121274	wago-4	F58G1.1	II 12.486070	0	0	0
WBGene00017796	-0.0120832	F25G6.1	F25G6.1	V 1.473840	0	0	0
WBGene00008580	-0.0119825	dsb-1	F08G5.1	IV 5.914070	0	0	0
WBGene00018020	-0.0119634	F33H12.6	F33H12.6	II -12.357440	0	0	0
WBGene00009182	-0.0118884	F26H11.4	F26H11.4	II 22.967020	0	0	0
WBGene00044493	-0.0118466	Y54G2A.50	Y54G2A.50	IV -6.713964	0	0	0
WBGene00022692	-0.011804	ZK250.9	ZK250.9	II -14.082390	0	0	0
WBGene00000659	-0.0117614	col-84	K12D12.3	II 4.089061	0	0	0
WBGene00022212	-0.0117551	Y73B3A.10	N.A.	N.A.	0	0	0
WBGene00004954	-0.0117332	spd-3	H34C03.1	IV 3.228709	0	0	0
WBGene00022211	-0.0117216	Y73B3A.9	Y73B3A.9	X -20.759319	0	0	0
WBGene00007503	-0.0117194	C09H10.9	C09H10.9	II 3.253084	0	0	0
WBGene00012795	-0.0116073	Y43E12A.3	Y43E12A.3	IV 4.778553	0	0	0
WBGene00010317	-0.0115575	idh-1	F59B8.2	IV 4.245825	0	1	0
WBGene00000392	-0.0115412	cdd-2	F49E8.4	IV 3.349686	0	0	0
WBGene00015540	-0.011515	sams-4	C06E7.3	IV 2.433627	0	0	0
WBGene00016130	-0.0114467	C26B2.8	C26B2.8	IV 3.579058	0	0	0
WBGene00002221	-0.0114404	klp-10	C33H5.4	IV 3.486898	0	0	0
WBGene00044435	-0.0114036	Y20F4.8	Y20F4.8	I -12.257600	0	0	0
WBGene00016121	-0.0113979	ift-43	C25H3.12	II -0.979446	0	0	0
WBGene00010195	-0.0113572	pot-2	F57C2.3	II 23.064251	0	0	0
WBGene00012927	-0.0113174	Y47D3A.14	Y47D3A.14	III 7.880797	0	0	0
WBGene00015818	-0.0112881	C16A11.5	C16A11.5	II -5.188957	0	0	0
WBGene00000474	-0.0112343	cey-3	M01E11.5	I 0.187553	0	0	0
WBGene00015425	-0.0111334	C04E6.11	C04E6.11	V -0.773581	0	0	0
WBGene00001872	-0.0110798	him-14	ZK1127.11	II 0.475478	0	0	0
WBGene00021910	-0.011077	stim-1	Y55B1BM.1	III -26.871120	0	0	0
WBGene00020269	-0.0110738	erfa-1	T05H4.6	V -0.173758	0	0	0
WBGene00013248	-0.0110121	Y57A10A.3	Y57A10A.3	II 6.797589	0	0	0
WBGene00022390	-0.0110092	him-19	Y95B8A.11	I -17.939430	0	1	0
WBGene00016561	-0.0109584	eri-6	C41D11.1	I -1.278670	0	0	0
WBGene00021613	-0.0109369	ttc-37	Y47A7.1	V -2.376170	0	0	0
WBGene00010734	-0.0108708	parn-1	K10C8.1	V 4.613160	0	0	0
WBGene00015766	-0.0108472	C14C11.2	C14C11.2	V -1.288759	0	0	0
WBGene00013734	-0.0108379	Y111B2A.10	Y111B2A.10	III 17.998329	0	1	0
WBGene00000479	-0.0107676	cgh-1	C07H6.5	III -0.727171	0	0	0
WBGene00019132	-0.0107555	bath-19	F59H6.1	II -13.965040	0	0	0
WBGene00007615	-0.0107527	set-31	C15H11.5	V 6.299469	0	0	0
WBGene00021920	-0.0107513	mrps-25	Y55F3AM.1	IV -22.308769	0	0	0
WBGene00015148	-0.0107492	hpo-28	B0336.11	III -1.448674	0	0	0
WBGene00022670	-0.010738	ZK177.2	ZK177.2	II -1.214607	0	0	0
WBGene00001031	-0.0107299	dnj-13	F54D5.8	II 3.753449	0	0	0
WBGene00010909	-0.0106939	cisd-3.1	M88.7	III -3.117921	0	0	0
WBGene00000788	-0.010627	cpz-1	F32B5.8	I -7.972793	0	0	0
WBGene00012125	-0.0105981	T28D6.5	T28D6.5	III 8.726315	0	0	0
WBGene00004129	-0.0105842	pqn-42	F53G2.4	II -13.205680	0	0	0
WBGene00021193	-0.0105423	math-44	Y16E11A.1	II -14.074150	0	0	0
WBGene00010212	-0.0105062	fbxa-192	F57G4.8	V 12.943570	0	0	0
WBGene00012768	-0.0104993	eef-1B.2	Y41E3.10	IV 12.819060	0	0	0
WBGene00019254	-0.01049	H31G24.3	H31G24.3	I -1.719875	0	1	0
WBGene00021283	-0.0104843	Y24D9A.5	N.A.	N.A.	0	0	0
WBGene00022159	-0.0104472	mppa-1	Y71G12B.24	I -13.023150	0	1	0
WBGene00018660	-0.0104253	F52C6.3	F52C6.3	II -14.131240	0	0	0
WBGene00001371	-0.010395	exl-1	F26H11.5	II 22.967649	0	0	0
WBGene00004778	-0.0103934	ser-3	K02F2.6	I 1.336624	0	0	0
WBGene00001816	-0.0103413	haf-6	Y48G8AL.11	I -16.922041	0	0	0
WBGene00012640	-0.0102949	Y38H8A.7	Y38H8A.7	IV 9.271346	0	0	0
WBGene00011155	-0.0102781	rbm-3.1	R09B3.2	I 12.926200	0	0	0
WBGene00044341	-0.010277	ave-1	M01G5.6	III -21.818340	0	0	0
WBGene00021055	-0.0102727	W06A11.4	W06A11.4	II -5.669224	0	0	0
WBGene00022737	-0.0102637	tofu-7	ZK418.8	III -0.793745	0	0	0
WBGene00015134	-0.0102183	B0304.2	B0304.2	II -4.094678	0	0	0
WBGene00003043	-0.0102084	lip-1	C05B10.1	IV 3.243557	0	0	0
WBGene00021248	-0.0102004	Y22D7AL.10	Y22D7AL.10	III -20.167839	0	0	0
WBGene00012566	-0.0101856	fbxa-211	Y37H2A.6	V 14.258280	0	0	0
WBGene00001426	-0.0101856	fkb-1	F36H1.1	IV 4.797760	0	0	0
WBGene00020422	-0.0101766	T10F2.2	T10F2.2	III -2.045226	0	0	0
WBGene00014112	-0.0101766	ZK856.11	ZK856.11	V 2.330283	0	0	0
WBGene00018473	-0.0101715	cima-1	F45E4.11	IV 3.375040	0	0	0
WBGene00004064	-0.0100883	pms-2	H12C20.2	V 3.206471	0	0	0
WBGene00011131	-0.010061	R07H5.11	R07H5.11	IV 4.924947	0	0	0
WBGene00015640	-0.0100124	C09E7.6	C09E7.6	III -1.072578	0	0	0
WBGene00010309	-0.0100038	rpn-6.2	F59B2.5	III 0.058903	0	0	0
WBGene00022394	-0.0100022	natb-1	Y97E10AL.3	V 0.999335	0	0	0
WBGene00019819	-0.00998916	aass-1	R02D3.1	IV -26.778900	0	1	0
WBGene00016978	-0.00995541	C56G2.3	C56G2.3	III -1.378691	0	0	0
WBGene00001168	-0.00994922	eef-1A.1	F31E3.5	III -0.871316	0	0	0
WBGene00001498	-0.0099078	fars-3	F22B5.9	II 0.812692	0	0	0
WBGene00012016	-0.00988748	inpp-1	T25B9.10	IV 4.695210	0	0	0
WBGene00016566	-0.00988183	eri-7	C41D11.7	I -1.290300	0	1	0
WBGene00021639	-0.0098738	Y47G6A.13	Y47G6A.13	I -3.614656	0	0	0
WBGene00022045	-0.00984638	mrpl-55	Y66H1A.3	IV -25.980730	0	0	0
WBGene00013156	-0.0098005	Y53F4B.9	Y53F4B.9	II 23.917740	0	0	0
WBGene00003994	-0.00979589	pgl-3	C18G1.4	V -4.257179	0	0	0
WBGene00021515	-0.00975265	set-23	Y41D4B.12	IV -16.559811	0	0	0
WBGene00010847	-0.00974111	M04B2.4	M04B2.4	IV 4.991993	0	0	0
WBGene00007194	-0.00973551	B0491.7	B0491.7	II 3.453364	0	0	0
WBGene00021886	-0.0097102	Y54G2A.21	Y54G2A.21	IV -6.717739	0	0	0
WBGene00001226	-0.00969005	eif-3.C	T23D8.4	I 4.129028	0	0	0
WBGene00018862	-0.0096693	wago-2	F55A12.1	I -0.034517	0	0	0
WBGene00018636	-0.00960932	oef-1	F49E8.2	IV 3.352000	0	0	0
WBGene00013678	-0.00956406	Y105E8A.20	Y105E8A.20	I 25.745291	0	0	0
WBGene00010015	-0.00955827	atad-3	F54B3.3	II 2.345823	0	0	0
WBGene00002005	-0.00950622	hsp-1	F26D10.3	IV 16.352631	0	0	0
WBGene00138720	-0.00947482	F58H1.8	F58H1.8	V 3.543825	0	0	0
WBGene00021342	-0.00946986	Y35H6.3	Y35H6.3	X -21.522610	0	0	0
WBGene00020318	-0.00944261	T07F8.1	T07F8.1	II 0.495934	0	0	0
WBGene00002061	-0.00943011	ife-3	B0348.6	V -20.065201	0	0	0
WBGene00044258	-0.00941674	Y57G11C.51	Y57G11C.51	IV 12.445580	0	0	0
WBGene00044344	-0.00939338	mrpl-39	Y46H3A.7	V -17.012131	0	0	0
WBGene00000550	-0.00938944	clu-1	F55H2.6	III 0.575832	0	0	0
WBGene00021671	-0.00937761	Y48G1BM.6	Y48G1BM.6	I -19.118240	0	0	0
WBGene00006707	-0.00937653	ubc-12	R09B3.4	I 12.931020	0	0	0
WBGene00002214	-0.00937508	klc-1	M7.2	IV 4.838567	0	0	0
WBGene00007580	-0.00936033	C14B1.9	C14B1.9	III -4.323641	0	0	0
WBGene00018848	-0.00934373	F55A3.2	F55A3.2	I 5.171253	0	0	0
WBGene00019906	-0.00930901	R05G9R.1	R05G9R.1	II -0.199421	0	0	0
WBGene00017758	-0.0093071	F23H11.2	F23H11.2	III -25.371500	0	0	0
WBGene00004015	-0.00930264	phb-2	T24H7.1	II -0.394252	0	0	0
WBGene00007237	-0.00929504	C01G10.10	C01G10.10	V 7.330218	0	0	0
WBGene00004488	-0.00929416	rps-19	T05F1.3	I 3.821499	0	0	0
WBGene00018427	-0.00928966	F44E7.5	F44E7.5	V -0.996419	0	1	0
WBGene00006936	-0.00928521	glp-4	Y87G2A.5	I 21.451731	0	0	0
WBGene00001864	-0.0092841	him-5	D1086.4	V 6.092158	0	0	0
WBGene00012673	-0.00927447	dyf-17	Y39B6A.11	V 20.204430	0	0	0
WBGene00015504	-0.00926463	C06A5.6	C06A5.6	I 0.567807	0	0	0
WBGene00015797	-0.00925899	C15F1.8	C15F1.8	II 0.204557	0	0	0
WBGene00018863	-0.00921761	F55A12.2	F55A12.2	I -0.036628	0	0	0
WBGene00015642	-0.00919491	C09E7.8	C09E7.8	III -1.069744	0	0	0
WBGene00011638	-0.00918508	ostb-1	T09A5.11	II 0.589813	0	0	0
WBGene00002008	-0.00916573	hsp-4	F43E2.8	II 0.502202	0	0	0
WBGene00015938	-0.00914584	anat-1	C17H12.13	IV 3.230720	0	0	0
WBGene00000903	-0.00913239	daf-7	B0412.2	III -25.796329	0	0	0
WBGene00022304	-0.00911077	Y76G2A.1	Y76G2A.1	I 0.547863	0	0	0
WBGene00016243	-0.00910261	C30B5.1	N.A.	N.A.	0	0	0
WBGene00017287	-0.00908659	F09E5.9	F09E5.9	II -1.787606	0	0	0
WBGene00018901	-0.0090758	slc-25A18.2	F55G1.5	IV 3.337640	0	0	0
WBGene00003676	-0.00906719	nhr-86	Y40B10A.8	V -16.077440	0	0	0
WBGene00011017	-0.00905788	R04F11.5	R04F11.5	V 3.998736	0	0	0
WBGene00021328	-0.00904365	npr-23	Y34D9A.2	I -17.062201	0	0	0
WBGene00022042	-0.00903211	icd-2	Y65B4BR.5	I -18.958700	0	0	0
WBGene00015251	-0.0090199	B0546.4	B0546.4	IV -4.556875	0	0	0
WBGene00007732	-0.00901936	spe-44	C25G4.4	IV 5.965721	0	0	0
WBGene00009113	-0.00901317	maph-1.2	F25D7.4	I 4.999791	0	0	0
WBGene00001413	-0.00898891	fem-3	C01F6.4	IV 4.049534	0	0	0
WBGene00009270	-0.00898578	F30F8.1	F30F8.1	I 2.373079	0	0	0
WBGene00008409	-0.00897665	mpst-1	D2023.5	V 3.391104	0	0	0
WBGene00004471	-0.00896624	rps-2	C49H3.11	IV 3.498546	0	0	0
WBGene00022399	-0.0089612	Y97E10AR.4	Y97E10AR.4	V 1.001616	0	0	0
WBGene00021662	-0.00891622	snpc-3.3	Y48G1BL.1	I -19.121099	0	0	0
WBGene00007099	-0.00890975	trx-2	B0024.9	V 2.474565	0	0	0
WBGene00018159	-0.0089097	F37F2.2	F37F2.2	I -14.680690	0	0	0
WBGene00020896	-0.00890832	T28D9.4	T28D9.4	II -0.221831	0	0	0
WBGene00016030	-0.0088848	C24A1.3	C24A1.3	III -26.275909	0	0	0
WBGene00007215	-0.00888376	oxa-1	C01A2.3	I 19.535000	0	0	0
WBGene00015502	-0.00887528	madf-7	C06A5.4	I 0.554690	0	0	0
WBGene00007334	-0.00887424	C05C10.7	C05C10.7	II 1.798441	0	0	0
WBGene00007624	-0.00887105	hrde-1	C16C10.3	III -3.714173	0	0	0
WBGene00002025	-0.00886515	hsp-60	Y22D7AL.5	III -20.099010	0	0	0
WBGene00003829	-0.00885896	nud-1	F53A2.4	III 21.210751	0	0	0
WBGene00000502	-0.00885449	chp-1	Y110A7A.13	I -0.411424	0	0	0
WBGene00012370	-0.00884412	W09G3.7	W09G3.7	I 21.773161	0	0	0
WBGene00003507	-0.00881609	mut-14	C14C11.6	V -1.295570	0	0	0
WBGene00009879	-0.00881402	F49C12.10	F49C12.10	IV 4.162699	0	0	0
WBGene00044323	-0.00879119	tag-281	F15A4.11	II 10.012640	0	0	0
WBGene00012220	-0.00877577	W03C9.2	W03C9.2	II 4.613593	0	0	0
WBGene00012184	-0.00877256	mnr-1	W01F3.1	V 25.030399	0	0	0
WBGene00012715	-0.00874641	snpc-1.2	Y39E4B.2	III 20.983801	0	0	0
WBGene00044638	-0.00874516	F23A7.8	F23A7.8	X 23.696190	0	0	0
WBGene00001427	-0.0087213	fkb-2	Y18D10A.19	I 14.216730	0	0	0
WBGene00000509	-0.00871335	cka-1	C28D4.2	IV 4.394545	0	0	0
WBGene00020348	-0.00869385	mrpl-23	T08B2.8	I 0.879109	0	0	0
WBGene00000763	-0.00869244	coq-3	Y57G11C.11	IV 12.503040	0	0	0
WBGene00018046	-0.0086832	coa-3	F35D11.5	II -3.841410	0	0	0
WBGene00010616	-0.00866556	K07A1.10	K07A1.10	I 3.807786	0	0	0
WBGene00009946	-0.00865987	ogr-2	F52H3.4	II 1.832260	0	0	0
WBGene00009862	-0.00865449	fbxb-67	F49B2.2	I 24.316401	0	0	0
WBGene00012869	-0.00864654	Y45F10A.7	Y45F10A.7	IV 9.312645	0	0	0
WBGene00019768	-0.00863042	M04F3.2	M04F3.2	I -0.740291	0	0	0
WBGene00021887	-0.00862047	fbxc-45	Y54G2A.22	IV -6.713273	0	0	0
WBGene00019716	-0.00861997	M01G5.3	M01G5.3	III -21.819620	0	0	0
WBGene00000270	-0.00861883	bre-5	T12G3.8	IV 5.538292	0	0	0
WBGene00021269	-0.00861813	Y23H5A.2	Y23H5A.2	I -8.134191	0	0	0
WBGene00016567	-0.00860909	C41D11.9	C41D11.9	I -1.300331	0	0	0
WBGene00021747	-0.00860838	Y50D4C.2	Y50D4C.2	V -19.923920	0	0	0
WBGene00014113	-0.00859348	hpo-40	ZK856.12	V 2.366787	0	0	0
WBGene00013727	-0.00858071	Y111B2A.1	Y111B2A.1	III 17.969191	0	0	0
WBGene00004427	-0.00855082	rpl-15	K11H12.2	IV -23.704840	0	0	0
WBGene00001595	-0.00854705	gld-1	T23G11.3	I 2.252417	0	0	0
WBGene00022108	-0.0085357	Y71F9AL.2	Y71F9AL.2	I -5.301609	0	0	0
WBGene00044305	-0.00853471	rad-8	F56H1.6	I 0.434465	0	0	0
WBGene00008456	-0.00851762	eral-1	E02H1.2	II 1.614897	0	0	0
WBGene00002064	-0.00850668	iff-1	T05G5.10	III 0.949142	0	0	0
WBGene00017641	-0.00850566	csr-1	F20D12.1	IV 3.509300	0	0	0
WBGene00022101	-0.0085008	Y69A2AR.32	Y69A2AR.32	IV -7.059269	0	0	0
WBGene00012196	-0.00848496	bath-35	W02A11.8	I 13.986580	0	0	0
WBGene00013966	-0.00848222	ztf-9	ZK287.6	V 2.070432	0	0	0
WBGene00004442	-0.0084754	rpl-28	R11D1.8	V 4.615761	0	0	0
WBGene00004374	-0.00846708	rme-2	T11F8.3	IV 1.686923	0	0	0
WBGene00021367	-0.00846704	Y37E11AM.3	Y37E11AM.3	IV -2.622383	0	0	0
WBGene00002130	-0.00846427	inx-8	ZK792.2	IV 5.151525	0	0	0
WBGene00185078	-0.00845194	F40G9.17	F40G9.17	III -26.916759	0	0	0
WBGene00011087	-0.00844706	R07B7.2	R07B7.2	V 3.620101	0	0	0
WBGene00010581	-0.00843628	K05C4.4	K05C4.4	I 26.558420	0	0	0
WBGene00016993	-0.00843157	CD4.8	CD4.8	V -1.349836	0	0	0
WBGene00001686	-0.00842861	gpd-4	F33H1.2	II 2.166821	0	0	0
WBGene00015503	-0.00841449	C06A5.5	C06A5.5	I 0.559394	0	0	0
WBGene00021133	-0.00839665	tomm-22	W10D9.5	II -15.606640	0	0	0
WBGene00009287	-0.00838535	psf-2	F31C3.5	I 29.876200	0	0	0
WBGene00020391	-0.00836945	cct-7	T10B5.5	V -16.888710	0	0	0
WBGene00021667	-0.00834959	snpc-3.2	Y48G1BM.1	I -19.115400	0	0	0
WBGene00010569	-0.00834849	scbp-2	K04G2.11	I 2.432490	0	0	0
WBGene00019636	-0.00833921	gsto-3	K10F12.4	III -26.882360	0	0	0
WBGene00000102	-0.00833468	akt-1	C12D8.10	V 2.424193	0	0	0
WBGene00021486	-0.00833189	lbp-9	Y40B10A.1	V -16.011589	0	0	0
WBGene00009713	-0.00830941	F44G4.3	F44G4.3	II 0.963998	0	0	0
WBGene00011280	-0.00829661	pelo-1	R74.6	III -3.672620	0	0	0
WBGene00009176	-0.00828678	nmat-2	F26H9.4	I 3.734300	0	0	0
WBGene00013246	-0.00828465	Y57A10A.1	Y57A10A.1	II 6.750527	0	0	0
WBGene00002034	-0.00828228	htp-3	F57C9.5	I -0.718461	0	0	0
WBGene00004094	-0.00827558	ppw-2	Y110A7A.18	I -0.344560	0	0	0
WBGene00016844	-0.00826549	sucg-1	C50F7.4	IV 3.457090	0	0	0
WBGene00012484	-0.0082557	car-1	Y18D10A.17	I 14.182810	0	0	0
WBGene00019498	-0.00825275	K07E8.7	K07E8.7	II -15.592960	0	0	0
WBGene00016163	-0.008248	C27D9.1	C27D9.1	II -3.081713	0	0	0
WBGene00019196	-0.00823915	H14A12.3	H14A12.3	III -0.730141	0	0	0
WBGene00009173	-0.0082317	prom-1	F26H9.1	I 3.730329	0	0	0
WBGene00010787	-0.00822386	K12D12.5	K12D12.5	II 4.085700	0	0	0
WBGene00017847	-0.00820721	F27B3.5	N.A.	N.A.	0	0	0
WBGene00020028	-0.00819868	R12C12.8	R12C12.8	II -0.590270	0	0	0
WBGene00021884	-0.00818142	Y54G2A.19	Y54G2A.19	IV -6.722909	0	0	0
WBGene00004419	-0.00818083	rpl-7A	Y24D9A.4	IV 0.197591	0	0	0
WBGene00013325	-0.00817462	Y57G11C.36	Y57G11C.36	IV 12.445230	0	0	0
WBGene00013074	-0.00817087	hmit-1.2	Y51A2D.5	V 16.844669	0	0	0
WBGene00012210	-0.00816172	W02D9.4	W02D9.4	I 13.468570	0	0	0
WBGene00018417	-0.00815498	F44E2.3	F44E2.3	III -0.047100	0	0	0
WBGene00001110	-0.00815387	duo-1	F38B7.5	V 3.203762	0	0	0
WBGene00020464	-0.00814035	T12E12.3	T12E12.3	IV 1.827330	0	0	0
WBGene00011576	-0.00813729	rmh-2	T07C12.12	V 2.213280	0	0	0
WBGene00019357	-0.00813651	cpg-8	K03B4.7	V -4.657403	0	0	0
WBGene00008281	-0.00812832	C53D6.4	C53D6.4	IV 4.011863	0	0	0
WBGene00019122	-0.0081182	F59E12.6	F59E12.6	II -1.013693	0	0	0
WBGene00018045	-0.00811584	F35D11.4	F35D11.4	II -3.840601	0	0	0
WBGene00013270	-0.00811133	Y57A10A.31	Y57A10A.31	II 7.614079	0	0	0
WBGene00000377	-0.00810837	cct-1	T05C12.7	II 0.749366	0	0	0
WBGene00007564	-0.00810437	mrps-22	C14A4.14	II 3.118814	0	0	0
WBGene00021088	-0.00809604	W08E12.7	W08E12.7	IV -4.769788	0	0	0
WBGene00011376	-0.00809013	gla-3	T02E1.3	I 2.679090	0	0	0
WBGene00009035	-0.00808938	gfat-2	F22B3.4	IV 4.979010	0	0	0
WBGene00021220	-0.00808795	Y19D10A.5	Y19D10A.5	V -14.855370	0	0	0
WBGene00001683	-0.00808599	gpd-1	T09F3.3	II 2.559278	0	0	0
WBGene00017078	-0.00807209	D2096.11	D2096.11	IV 3.752081	0	0	0
WBGene00050937	-0.00806328	R02D5.8	R02D5.8	V 6.432165	0	0	0
WBGene00002032	-0.00805055	htp-1	F41H10.10	IV 1.647493	0	0	0
WBGene00003224	-0.00804681	mes-6	C09G4.5	IV 3.877680	0	0	0
WBGene00013029	-0.00803194	glrx-5	Y49E10.2	III 17.279400	0	0	0
WBGene00019658	-0.00803049	K11H12.1	K11H12.1	IV -23.706200	0	0	0
WBGene00010781	-0.00802863	K11H3.4	K11H3.4	III 1.124522	0	0	0
WBGene00019536	-0.00802749	rpi-2	K08D12.2	IV -16.121670	0	0	0
WBGene00002042	-0.00801333	hus-1	H26D21.1	I -2.880600	0	0	0
WBGene00007918	-0.00796919	sphk-1	C34C6.5	II 0.842334	0	0	0
WBGene00022300	-0.0079381	Y76B12C.6	Y76B12C.6	IV -12.443760	0	0	0
WBGene00017800	-0.0079342	F25G6.9	F25G6.9	V 1.466177	0	0	0
WBGene00016799	-0.00793374	C50C3.1	C50C3.1	III -0.373581	0	0	0
WBGene00016250	-0.00792279	hsp-110	C30C11.4	III -0.259781	0	0	0
WBGene00021657	-0.00792137	Y48G1A.1	Y48G1A.1	I -19.065300	0	0	0
WBGene00021754	-0.00790442	hpo-29	Y50D7A.4	III -26.906679	0	0	0
WBGene00003246	-0.00790036	mig-14	R06B9.6	II 20.254070	0	0	0
WBGene00020729	-0.00789283	T23E1.2	T23E1.2	IV -5.775831	0	0	0
WBGene00019789	-0.00788641	M116.2	M116.2	IV 3.758734	0	0	0
WBGene00001607	-0.00788151	gln-6	C28D4.3	IV 4.396451	0	0	1
WBGene00002083	-0.00786467	inf-1	F57B9.6	III -0.894974	0	0	0
WBGene00021939	-0.00782807	Y55F3BR.2	Y55F3BR.2	IV -23.218700	0	0	0
WBGene00185002	-0.00782709	K11H3.8	K11H3.8	III 1.124801	0	0	0
WBGene00004952	-0.00782679	spd-1	Y34D9A.4	I -17.385900	0	0	0
WBGene00018991	-0.007821	F56F11.4	F56F11.4	III -9.409640	0	0	0
WBGene00022309	-0.00781416	rpc-11	Y77E11A.6	IV -19.611200	0	0	0
WBGene00004132	-0.00781022	ifet-1	F56F3.1	III -3.168350	0	0	0
WBGene00013867	-0.00780547	ZC373.2	ZC373.2	X 1.735570	0	0	0
WBGene00020392	-0.00780295	knl-3	T10B5.6	V -16.943979	0	0	0
WBGene00019724	-0.00778335	M02B7.2	M02B7.2	IV -2.177876	0	0	0
WBGene00021112	-0.00777963	W09C3.4	W09C3.4	I -0.863934	0	0	0
WBGene00011247	-0.00777808	mrpl-49	R11D1.9	V 4.616265	0	0	0
WBGene00011777	-0.00776895	T14G10.8	T14G10.8	IV 4.542701	0	0	0
WBGene00018769	-0.00776886	mnat-1	F53G2.7	II -12.821520	0	0	0
WBGene00016974	-0.00776885	lron-15	C56E6.6	II -0.163286	0	0	0
WBGene00019983	-0.00776165	sti-1	R09E12.3	V -19.952999	0	0	0
WBGene00021715	-0.00775838	Y49F6B.2	Y49F6B.2	II -6.249985	0	0	0
WBGene00020696	-0.00774986	pygl-1	T22F3.3	V -8.623420	0	0	0
WBGene00015266	-0.00773964	BE0003N10.1	BE0003N10.1	III -24.782869	0	0	0
WBGene00004431	-0.0077374	rpl-19	C09D4.5	I 0.032610	0	0	0
WBGene00010627	-0.00773354	nol-56	K07C5.4	V 2.509877	0	1	0
WBGene00021104	-0.00773254	W09B6.4	W09B6.4	II -15.565290	0	0	0
WBGene00011501	-0.00772267	rmd-1	T05G5.7	III 0.992558	0	0	0
WBGene00022128	-0.00771665	Y71F9B.6	Y71F9B.6	I -7.303978	0	0	0
WBGene00021935	-0.00771363	mrpl-46	Y55F3BL.1	IV -23.368490	0	0	0
WBGene00019133	-0.00771353	F59H6.2	F59H6.2	II -14.011820	0	0	0
WBGene00013805	-0.00771167	bca-2	Y116A8C.28	IV 16.142929	0	0	0
WBGene00004190	-0.00770964	pars-2	T27F6.5	I 13.237190	0	0	0
WBGene00022048	-0.00770785	fln-1	Y66H1B.2	IV -26.367821	0	0	0
WBGene00002076	-0.00770593	imb-2	R06A4.4	II 22.922741	0	0	0
WBGene00013738	-0.00770379	elpc-2	Y111B2A.17	III 18.158390	0	1	0
WBGene00018932	-0.00767064	mrpl-2	F56B3.8	IV -23.509239	0	0	0
WBGene00017075	-0.00766708	nap-1	D2096.8	IV 3.733699	0	0	0
WBGene00015851	-0.00766108	C16C8.13	C16C8.13	II -6.300531	0	0	0
WBGene00003951	-0.00765918	pbs-5	K05C4.1	I 26.465549	0	0	0
WBGene00011193	-0.00765671	algn-13	R10D12.12	V 5.861151	0	0	0
WBGene00012195	-0.00765376	bath-34	W02A11.5	I 13.981170	0	0	0
WBGene00017062	-0.00765096	glrx-3	D2063.3	V -5.930907	0	0	0
WBGene00014176	-0.00765006	ZK1010.2	ZK1010.2	III 20.688290	0	0	0
WBGene00016524	-0.0076335	C39B5.6	C39B5.6	III -15.018100	0	0	0
WBGene00000843	-0.00763075	cup-2	F25D7.1	I 4.969841	0	0	0
WBGene00004421	-0.00762583	rpl-10	F10B5.1	II 0.711423	0	0	0
WBGene00013880	-0.00762265	mppb-1	ZC410.2	IV 4.024173	0	0	0
WBGene00018681	-0.00761782	denn-4	F52C12.4	IV -12.844300	0	0	0
WBGene00013348	-0.00760283	fbxa-106	Y59A8B.11	V 13.904160	0	0	0
WBGene00001423	-0.0076007	fib-1	T01C3.7	V 7.129870	0	0	0
WBGene00018240	-0.00756893	cox-17	F40G9.2	III -26.920000	0	0	0
WBGene00006708	-0.00755558	ubc-13	Y54G2A.31	IV -6.695870	0	0	0
WBGene00003923	-0.00754611	pas-2	D1054.2	V 2.765842	0	0	0
WBGene00016586	-0.00753965	C42C1.8	C42C1.8	IV 5.837399	0	0	0
WBGene00021246	-0.00752916	Y22D7AL.7	Y22D7AL.7	III -20.949730	0	0	0
WBGene00013447	-0.00752561	nars-2	Y66D12A.23	III 10.165110	0	0	0
WBGene00021354	-0.00751961	fpn-1.1	Y37E3.16	I -11.481010	0	0	0
WBGene00006395	-0.00751806	taf-11.3	F43D9.5	III 2.725786	1	0	0
WBGene00006924	-0.00751679	vig-1	F56D12.5	II -15.496130	0	0	0
WBGene00001046	-0.00750419	dnj-28	Y54E10BL.4	I -5.257531	0	0	0
WBGene00077749	-0.00750387	D1046.7	N.A.	N.A.	0	0	0
WBGene00020087	-0.00750145	R119.1	R119.1	I -19.062790	0	0	0
WBGene00016702	-0.00748576	C46A5.6	C46A5.6	IV 3.470390	0	0	0
WBGene00015359	-0.00748274	C02G6.1	C02G6.1	V -0.791623	0	0	0
WBGene00008003	-0.00747519	enu-3.2	C38D4.1	III -2.546280	0	0	0
WBGene00019537	-0.00747486	K08D12.3	K08D12.3	IV -16.161131	0	0	0
WBGene00022599	-0.0074725	daf-41	ZC395.10	III -1.849280	0	0	0
WBGene00004358	-0.00746863	rhr-1	F08F3.3	V -2.020485	0	0	0
WBGene00022281	-0.00745937	abtm-1	Y74C10AR.3	I -8.541675	0	0	0
WBGene00015098	-0.00743704	snpc-3.1	B0273.3	IV 1.725440	0	0	0
WBGene00007502	-0.00743254	glb-4	C09H10.8	II 3.295518	0	0	0
WBGene00007681	-0.00742872	C18D11.3	C18D11.3	III 13.255070	0	0	0
WBGene00021673	-0.00742535	Y48G1BM.8	Y48G1BM.8	I -19.115879	0	0	0
WBGene00021651	-0.00742194	miro-3	Y47G6A.27	I -3.178400	0	0	0
WBGene00001044	-0.00741475	dnj-26	Y39C12A.8	IV 5.819677	0	0	0
WBGene00006387	-0.00739828	taf-6.1	W09B6.2	II -15.565400	0	0	0
WBGene00013365	-0.0073939	Y60A3A.19	Y60A3A.19	V 23.985941	0	0	0
WBGene00004702	-0.00738232	rsp-5	T28D9.2	II -0.210824	0	0	0
WBGene00007065	-0.00737953	pot-3	3R5.1	III 22.014200	0	0	0
WBGene00013677	-0.00737625	yars-1	Y105E8A.19	I 25.735701	0	0	0
WBGene00012095	-0.00737547	pssy-2	T27E9.5	III 21.225840	0	0	0
WBGene00016460	-0.00734962	C35E7.8	C35E7.8	I 5.215114	0	0	0
WBGene00017459	-0.0073256	F14D2.11	F14D2.11	II -6.656735	0	0	0
WBGene00011819	-0.00732256	hal-2	T16H12.11	III 1.804750	0	0	0
WBGene00017286	-0.00732164	F09E5.8	F09E5.8	II -1.787519	0	0	0
WBGene00004434	-0.00731676	rpl-22	C27A2.2	II -2.579778	0	0	0
WBGene00001401	-0.00731581	fbf-1	H12I13.4	II -0.571982	0	0	0
WBGene00004409	-0.00731129	rla-1	Y37E3.7	I -11.982250	0	0	0
WBGene00019433	-0.00730503	acdh-3	K06A5.6	I 1.132328	0	0	0
WBGene00014111	-0.00730502	rpc-25	ZK856.10	V 2.331570	0	0	0
WBGene00022034	-0.00729792	deps-1	Y65B4BL.2	I -18.983339	0	0	0
WBGene00006491	-0.00729613	acl-3	ZK809.2	IV 5.107638	0	0	0
WBGene00000915	-0.00729084	hsp-90	C47E8.5	V 6.674255	0	0	0
WBGene00019017	-0.00728984	F57F4.4	F57F4.4	V -0.180349	0	0	0
WBGene00011391	-0.00728475	mrps-12	T03D8.2	V 25.342300	0	0	0
WBGene00015176	-0.00728396	vps-51	B0414.8	I 0.457332	0	0	0
WBGene00021676	-0.00727603	Y48G1C.1	Y48G1C.1	I -20.135990	0	0	0
WBGene00019692	-0.00727171	fubl-4	M01A10.1	I 0.142815	0	0	0
WBGene00018341	-0.00726905	F42A10.5	F42A10.5	III -1.410615	0	0	0
WBGene00000146	-0.00726812	ape-1	F46F3.4	V 3.254476	0	0	0
WBGene00044745	-0.00726702	Y62E10A.20	Y62E10A.20	IV 8.860462	0	0	0
WBGene00000777	-0.00726214	cpn-1	F43G9.9	I 3.013024	0	0	0
WBGene00001151	-0.00726138	ech-2	F38H4.8	IV 5.320714	0	0	0
WBGene00017288	-0.00726131	F09E5.10	F09E5.10	II -1.787558	0	0	0
WBGene00022022	-0.00726118	Y61A9LA.11	Y61A9LA.11	V -4.946754	0	0	0
WBGene00010922	-0.00725838	M142.5	M142.5	III 5.624729	0	0	0
WBGene00002153	-0.0072534	iars-2	C25A1.7	I 4.718968	0	0	0
WBGene00009897	-0.00724281	skpo-1	F49E12.1	II 0.769953	0	0	0
WBGene00003953	-0.00723289	pbs-7	F39H11.5	I 3.018307	0	0	0
WBGene00022250	-0.00722512	Y73B6BL.29	Y73B6BL.29	IV 3.157753	0	0	0
WBGene00014209	-0.0072193	ZK1067.3	ZK1067.3	II 1.095072	0	0	0
WBGene00002225	-0.00721878	klp-15	M01E11.6	I 0.216936	0	0	0
WBGene00017889	-0.00720423	F28B3.10	F28B3.10	I -0.476299	0	0	0
WBGene00021508	-0.0072024	Y41D4A.6	Y41D4A.6	IV -16.073709	0	0	0
WBGene00020399	-0.00720068	ztf-4	T10B11.3	I 1.539785	0	0	0
WBGene00018612	-0.00719942	disl-2	F48E8.6	III -1.692940	0	0	0
WBGene00022470	-0.00719052	mrpl-19	Y119C1B.4	I -1.163103	0	0	0
WBGene00020480	-0.00717697	ssup-72	T13C2.4	II 0.104480	0	0	0
WBGene00007762	-0.0071591	C27B7.5	C27B7.5	IV 3.999709	0	0	0
WBGene00003130	-0.00714897	map-2	Y116A8A.9	IV 15.358110	0	0	0
WBGene00021877	-0.00714354	Y54G2A.12	Y54G2A.12	IV -6.740396	0	0	0
WBGene00001514	-0.00713924	xnd-1	C05D2.5	III -1.492640	0	0	0
WBGene00021944	-0.00713622	Y55F3BR.7	N.A.	N.A.	0	0	0
WBGene00009507	-0.00712104	mus-101	F37D6.1	I 5.052472	0	0	0
WBGene00022090	-0.00711327	Y69A2AR.19	Y69A2AR.19	IV -7.270106	0	0	0
WBGene00007100	-0.00710515	asps-1	B0024.10	V 2.476510	0	0	0
WBGene00004244	-0.00709735	puf-8	C30G12.7	II 0.500136	0	0	0
WBGene00003925	-0.00708741	pas-4	C36B1.4	I 3.036955	0	0	0
WBGene00012908	-0.00708651	Y46G5A.18	Y46G5A.18	II 11.249460	0	0	0
WBGene00018921	-0.00708047	sago-2	F56A6.1	I -18.772270	0	0	0
WBGene00004960	-0.00707795	spe-6	Y66D12A.20	III 10.552400	0	0	0
WBGene00001229	-0.00707659	eif-3.F	D2013.7	II 1.273024	0	0	0
WBGene00021021	-0.007075	mrpl-30	W04B5.4	III -14.607270	0	0	0
WBGene00002244	-0.00705866	laf-1	Y71H2AM.19	III -10.204740	0	0	0
WBGene00011300	-0.0070552	R107.5	R107.5	III 0.118589	0	0	0
WBGene00008920	-0.00704796	eef-1G	F17C11.9	V 2.868996	0	0	0
WBGene00013445	-0.00704781	Y66D12A.19	Y66D12A.19	III 10.602190	0	0	0
WBGene00004478	-0.00704585	rps-9	F40F8.10	II 3.319003	0	0	0
WBGene00004422	-0.00704579	rpl-11.1	T22F3.4	V -8.602761	0	0	0
WBGene00015814	-0.00703165	oatr-1	C16A3.10	III -1.304490	0	1	0
WBGene00008196	-0.00702792	C49C3.6	C49C3.6	IV 16.491341	0	0	0
WBGene00012567	-0.00702782	Y37H2A.7	Y37H2A.7	V 14.290420	0	0	0
WBGene00006463	-0.00702454	nduf-2.2	T26A5.3	III -1.249743	0	0	0
WBGene00044720	-0.00701455	metl-2	Y53F4B.42	II 23.833401	0	0	0
WBGene00022531	-0.00701259	morc-1	ZC155.3	III -2.014647	0	0	0
WBGene00000887	-0.0070094	cyn-11	T01B7.4	II 0.863110	0	0	0
WBGene00020808	-0.00700836	clik-1	T25F10.6	V 0.147348	0	0	0
WBGene00012221	-0.00700684	W03C9.5	W03C9.5	II 4.779103	0	0	0
WBGene00021201	-0.0069817	Y17G9B.4	Y17G9B.4	IV 0.850525	0	0	0
WBGene00004477	-0.00697775	rps-8	F42C5.8	IV 3.320553	0	0	0
WBGene00017767	-0.00697608	F25B4.4	F25B4.4	V -1.242175	0	0	0
WBGene00022219	-0.00697056	Y73B3A.18	Y73B3A.18	X -21.349680	0	0	0
WBGene00010303	-0.00696602	cri-3	F59A2.3	III -7.036934	0	0	0
WBGene00002256	-0.00695613	lbp-4	ZK742.5	V 0.911189	0	0	0
WBGene00003992	-0.00695459	pgl-1	ZK381.4	IV 3.253550	0	0	0
WBGene00021468	-0.00694318	epg-2	Y39G10AR.10	I -9.582414	0	0	0
WBGene00013243	-0.00694129	Y56A3A.31	Y56A3A.31	III 13.726000	0	0	0
WBGene00018960	-0.00693195	ilcr-2	F56D1.2	II -1.286830	0	0	0
WBGene00019008	-0.00692924	pdxk-1	F57C9.1	I -0.704275	0	0	0
WBGene00001744	-0.00692803	gars-1	T10F2.1	III -2.047154	0	0	0
WBGene00007826	-0.006916	C30H6.9	C30H6.9	IV 16.598339	0	0	0
WBGene00001977	-0.00690543	hmg-12	Y17G7A.1	II 4.136843	0	0	0
WBGene00015413	-0.00689669	pdhb-1	C04C3.3	IV -4.523260	0	0	0
WBGene00021341	-0.00688866	Y35H6.1	N.A.	N.A.	0	0	0
WBGene00020600	-0.00688707	trd-1	T20B12.1	III -0.736510	0	0	0
WBGene00011212	-0.0068854	R10E8.6	R10E8.6	V 14.849970	0	0	0
WBGene00013249	-0.0068799	Y57A10A.4	Y57A10A.4	II 6.805116	0	0	0
WBGene00018782	-0.00687794	cct-3	F54A3.3	II -13.837860	0	0	0
WBGene00021276	-0.00686996	Y23H5B.5	Y23H5B.5	I -8.472148	0	0	0
WBGene00001402	-0.0068692	fbf-2	F21H12.5	II -0.523905	0	0	0
WBGene00005648	-0.00686048	srp-7	F20D6.4	V 1.123224	0	0	0
WBGene00020467	-0.0068497	T12F5.2	T12F5.2	I -2.761597	0	0	0
WBGene00013208	-0.00684754	Y54G9A.5	Y54G9A.5	II 19.923750	0	0	0
WBGene00012126	-0.0068305	T28D6.6	T28D6.6	III 8.714823	0	0	0
WBGene00006725	-0.00682706	ubl-1	H06I04.4	III -7.915276	0	0	0
WBGene00012952	-0.00682612	Y47H9C.9	Y47H9C.9	I 12.909130	0	0	0
WBGene00006832	-0.00682018	unc-105	C41C4.5	II 0.689401	0	0	0
WBGene00015920	-0.00681714	eif-3.L	C17G10.9	II -1.020320	0	0	0
WBGene00000499	-0.00680749	chk-2	Y60A3A.12	V 23.974400	0	0	0
WBGene00013214	-0.00680176	Y54G11A.3	Y54G11A.3	II 22.899481	0	0	0
WBGene00001566	-0.00679936	acdh-13	C28C12.9	IV 3.858250	0	0	0
WBGene00008349	-0.00677181	CE7X_3.1	CE7X_3.1	X -21.650600	0	0	0
WBGene00003993	-0.00676598	pgl-2	B0523.3	III -0.152717	0	0	0
WBGene00010805	-0.0067554	M01E5.2	M01E5.2	I 17.376040	0	0	0
WBGene00022731	-0.00675145	ZK402.5	ZK402.5	X -18.171070	0	0	0
WBGene00009189	-0.00675069	F27D4.4	F27D4.4	I 2.315257	0	0	0
WBGene00013878	-0.00673663	atfs-1	ZC376.7	V 6.196510	0	0	0
WBGene00021826	-0.00673569	txl-1	Y54E10A.3	I -4.454820	0	0	0
WBGene00007352	-0.00673313	cdc-48.1	C06A1.1	II 3.081110	0	0	0
WBGene00019430	-0.00673183	K06A5.2	K06A5.2	I 1.136750	0	0	0
WBGene00006512	-0.00673051	abcf-1	F18E2.2	V 4.640583	0	0	0
WBGene00003826	-0.00673007	ntl-3	Y56A3A.1	III 13.268490	0	0	0
WBGene00011607	-0.00671881	T08D2.2	T08D2.2	X -20.675230	0	0	0
WBGene00018698	-0.00671852	vha-18	F52E1.10	V 1.393566	0	0	0
WBGene00019076	-0.00671751	mrpl-24	F59A3.3	I 0.044402	0	0	0
WBGene00018794	-0.00671393	attf-3	F54C4.3	III -27.063520	0	0	0
WBGene00009769	-0.006711	F46B6.4	F46B6.4	V 2.194547	0	0	0
WBGene00000549	-0.00670385	cls-2	R107.6	III 0.122359	0	0	0
WBGene00012674	-0.00669951	bed-1	Y39B6A.12	V 20.199440	0	0	0
WBGene00004482	-0.00668456	rps-13	C16A3.9	III -1.336707	0	0	0
WBGene00008318	-0.00667618	C54G4.9	C54G4.9	I 2.424444	0	0	0
WBGene00021014	-0.00667175	W03G9.2	W03G9.2	I -0.441137	0	1	0
WBGene00010905	-0.00667127	mrps-34	M88.2	III -3.119290	0	0	0
WBGene00003989	-0.00666742	pfn-1	Y18D10A.20	I 14.227860	0	0	0
WBGene00013804	-0.00666712	Y116A8C.27	Y116A8C.27	IV 16.136271	0	0	0
WBGene00010626	-0.00666658	K07C5.3	K07C5.3	V 2.509133	0	0	0
WBGene00021378	-0.00665229	Y37E11B.6	Y37E11B.6	IV -3.127557	0	0	0
WBGene00007545	-0.00664743	C13B4.1	C13B4.1	II 23.016991	0	0	0
WBGene00017239	-0.00664564	F08B6.1	F08B6.1	I 1.311980	0	0	0
WBGene00001167	-0.00664537	eef-2	F25H5.4	I 3.631666	0	0	0
WBGene00003584	-0.00664104	ndx-7	C43E11.7	I -1.557763	0	0	0
WBGene00001793	-0.00663603	gsy-1	Y46G5A.31	II 12.082050	0	0	0
WBGene00021082	-0.00663386	zip-11	W08E12.1	IV -4.754228	0	0	0
WBGene00020999	-0.00663273	W03F9.1	W03F9.1	V -20.011740	0	0	0
WBGene00000257	-0.0066313	bmk-1	F23B12.8	V 6.382370	0	0	0
WBGene00001233	-0.00662496	eif-3.K	T16G1.11	V 4.751381	0	0	0
WBGene00004451	-0.00662131	rpl-37	C54C6.1	III -5.947680	0	0	0
WBGene00018846	-0.00662092	eef-1B.1	F54H12.6	III -0.460150	0	0	0
WBGene00012315	-0.00661568	immt-2	W06H3.1	V 11.172840	0	0	0
WBGene00007744	-0.00660812	C26D10.3	C26D10.3	II 0.760965	0	0	0
WBGene00020264	-0.00660662	acl-8	T05H4.1	V -0.153256	0	0	0
WBGene00022203	-0.00659951	Y73B3A.1	Y73B3A.1	X -21.407860	0	0	0
WBGene00003934	-0.00659853	pat-10	F54C1.7	I -0.427936	0	0	0
WBGene00022463	-0.00659659	elpc-1	Y110A7A.16	I -0.401947	0	0	0
WBGene00015191	-0.00659381	B0432.10	B0432.10	II -15.656380	0	0	0
WBGene00005662	-0.00659313	sars-2	W03B1.4	IV 0.185201	0	0	0
WBGene00015509	-0.00658363	C06A6.4	C06A6.4	IV 3.491199	0	0	0
WBGene00004444	-0.00656975	rpl-30	Y106G6H.3	I 5.030240	0	0	0
WBGene00000804	-0.00656952	csc-1	Y48E1B.12	II 18.415091	0	0	0
WBGene00007686	-0.00656876	tomm-40	C18E9.6	II 0.944588	0	0	0
WBGene00006889	-0.00656536	pfd-3	T06G6.9	I 13.959170	0	0	0
WBGene00002229	-0.006552	klp-19	Y43F4B.6	III 21.210020	0	0	0
WBGene00006994	-0.00654876	zyg-9	F22B5.7	II 0.811780	0	0	0
WBGene00013984	-0.00654521	ZK512.4	ZK512.4	III 0.196730	0	0	0
WBGene00001581	-0.00653861	gfi-1	F57F4.3	V -0.180854	0	0	0
WBGene00044420	-0.00653826	C50D2.10	C50D2.10	II -16.165051	0	0	0
WBGene00022351	-0.00652802	Y82E9BR.19	Y82E9BR.19	III -21.821711	0	0	0
WBGene00021395	-0.00652643	pnc-1	Y38C1AA.3	IV -26.855511	0	0	0
WBGene00010419	-0.00652271	atp-1	H28O16.1	I 13.879000	0	0	0
WBGene00011063	-0.00652256	cpg-3	R06C7.4	I 1.855928	0	0	0
WBGene00010785	-0.00652236	top-2	K12D12.1	II 4.109939	0	0	0
WBGene00007235	-0.00651735	ahsa-1	C01G10.8	V 7.336320	0	0	0
WBGene00004916	-0.00650878	snr-3	T28D9.10	II -0.218968	0	0	0
WBGene00002045	-0.00649968	icd-1	C56C10.8	II -0.108008	0	0	0
WBGene00022457	-0.00649238	Y110A7A.7	Y110A7A.7	I -0.389383	0	0	0
WBGene00009006	-0.00648046	F21D5.1	F21D5.1	IV 3.957387	0	0	0
WBGene00009119	-0.00647789	ndk-1	F25H2.5	I 5.054807	0	0	0
WBGene00007150	-0.00647602	acly-2	B0365.1	V 4.912680	0	0	0
WBGene00013189	-0.00647423	Y54E2A.4	Y54E2A.4	II 23.464540	0	0	0
WBGene00004493	-0.00646504	rps-24	T07A9.11	IV -26.250650	0	0	0
WBGene00004167	-0.00646453	pqn-87	Y57A10A.18	II 7.032145	0	0	0
WBGene00004440	-0.00645213	rpl-26	F28C6.7	II 0.825265	0	0	0
WBGene00004782	-0.0064439	set-2	C26E6.9	III -2.352024	0	0	0
WBGene00013004	-0.00643742	mrpl-37	Y48E1B.5	II 18.127600	0	0	0
WBGene00018997	-0.00643453	F57B9.3	F57B9.3	III -0.875950	0	0	0
WBGene00019569	-0.0064282	K09D9.12	K09D9.12	V -7.091898	0	0	0
WBGene00001829	-0.00641983	hcp-1	ZK1055.1	V 0.109060	0	0	0
WBGene00011123	-0.00641814	nuaf-3	R07H5.3	IV 4.921870	0	0	0
WBGene00003148	-0.00641737	mbf-1	H21P03.1	IV 4.988379	0	0	0
WBGene00012187	-0.00641727	rpb-11	W01G7.3	II 22.375830	0	0	0
WBGene00007312	-0.00641446	C04H5.1	C04H5.1	II 23.086580	0	0	0
WBGene00021925	-0.00640775	immp-2	Y55F3AM.8	IV -22.760941	0	0	0
WBGene00017759	-0.00639919	sucl-2	F23H11.3	III -25.359301	0	0	0
WBGene00007784	-0.00639872	ruvb-1	C27H6.2	V 2.224606	0	0	0
WBGene00015670	-0.00639129	C10B5.1	C10B5.1	V 1.476024	0	0	0
WBGene00004487	-0.00638705	rps-18	Y57G11C.16	IV 12.530910	0	0	0
WBGene00010758	-0.00638536	vnut-1	K10H10.1	II 23.026730	0	0	0
WBGene00018426	-0.00637924	F44E7.4	F44E7.4	V -1.000268	0	0	0
WBGene00009734	-0.00637349	F45G2.8	F45G2.8	III 21.215380	0	0	0
WBGene00017087	-0.00636485	E01A2.5	E01A2.5	I -1.701814	0	0	0
WBGene00004880	-0.00636472	smg-2	Y48G8AL.6	I -16.912180	0	0	0
WBGene00016021	-0.00636177	C23H3.5	C23H3.5	II -17.949970	0	0	0
WBGene00002059	-0.00635912	ife-1	F53A2.6	III 21.211201	0	0	0
WBGene00018679	-0.00635657	F52C12.2	F52C12.2	IV -12.702000	0	0	0
WBGene00001497	-0.00635629	fars-1	T08B2.9	I 0.879908	0	0	0
WBGene00001647	-0.00635401	gna-2	T23G11.2	I 2.282725	0	0	0
WBGene00019890	-0.00635387	R05F9.6	R05F9.6	II -2.949502	0	0	0
WBGene00009284	-0.00635186	F31C3.2	F31C3.2	I 29.736940	0	0	0
WBGene00013143	-0.00634766	Y53C12B.1	Y53C12B.1	II 1.707503	0	0	0
WBGene00020099	-0.00634598	R144.11	R144.11	III -2.244154	0	0	0
WBGene00021659	-0.00633528	Y48G1A.3	N.A.	N.A.	0	0	0
WBGene00006381	-0.00633472	tac-1	Y54E2A.3	II 23.457790	0	0	0
WBGene00000259	-0.00633012	bpl-1	F13H8.10	II -0.390883	0	0	0
WBGene00000378	-0.00631764	cct-2	T21B10.7	II 0.929291	0	0	0
WBGene00004481	-0.0063128	rps-12	F54E7.2	III -1.458577	0	0	0
WBGene00000698	-0.00630418	col-124	C24F3.6	IV 4.560370	0	0	0
WBGene00012185	-0.00630368	W01F3.2	W01F3.2	V 25.030550	0	0	0
WBGene00016261	-0.00629826	C30F12.2	C30F12.2	I 1.579708	0	0	0
WBGene00014848	-0.0062969	VM106R.1	VM106R.1	II 3.127833	0	0	0
WBGene00050936	-0.00629365	ZK856.16	ZK856.16	V 2.330930	0	0	0
WBGene00006734	-0.00628784	ufd-2	T05H10.5	II 0.660692	0	0	0
WBGene00011736	-0.00628677	T12D8.9	T12D8.9	III 21.295151	0	0	0
WBGene00001336	-0.00628018	qars-1	Y41E3.4	IV 12.811130	0	0	0
WBGene00011309	-0.00627308	R186.8	R186.8	V 4.770551	0	0	0
WBGene00007766	-0.0062702	C27C7.1	C27C7.1	I 8.655758	1	0	0
WBGene00021192	-0.00626761	Y14H12B.2	Y14H12B.2	II -5.959811	0	0	0
WBGene00013551	-0.00626411	Y75B8A.16	Y75B8A.16	III 16.135210	0	0	0
WBGene00008117	-0.00625628	gsr-1	C46F11.2	III -4.914444	0	0	0
WBGene00012543	-0.00624753	nkcc-1	Y37A1C.1	IV 11.471510	0	0	0
WBGene00021698	-0.00623658	frl-1	Y48G9A.4	III -15.147370	0	0	0
WBGene00012890	-0.0062261	lact-9	Y45F10D.11	IV 10.855170	0	0	0
WBGene00011606	-0.00622209	T08D2.1	T08D2.1	X -20.705610	0	0	0
WBGene00013433	-0.00622198	Y66D12A.7	Y66D12A.7	III 11.040710	0	0	0
WBGene00004420	-0.006211	rpl-9	R13A5.8	III -0.665571	0	0	0
WBGene00010556	-0.00620996	rack-1	K04D7.1	IV 4.555951	0	0	0
WBGene00004492	-0.00620609	rps-23	F28D1.7	IV 5.901459	0	0	0
WBGene00017816	-0.00620032	hrpk-1	F26B1.2	I 0.985507	0	0	0
WBGene00002238	-0.0061963	kars-1	T02G5.9	II 0.484121	0	0	0
WBGene00019723	-0.00619431	fbxc-47	M02B7.1	IV -2.164875	0	0	0
WBGene00000379	-0.00619375	cct-4	K01C8.10	II 0.758957	0	0	0
WBGene00020168	-0.00619114	mct-5	T02G5.12	II 0.493671	0	0	0
WBGene00021828	-0.00618964	Y54E10A.6	Y54E10A.6	I -4.473957	0	0	0
WBGene00007712	-0.0061855	mrpl-34	C25A1.13	I 4.737973	0	0	0
WBGene00009937	-0.00618492	lsl-1	F52F12.4	I 4.017070	0	0	0
WBGene00015186	-0.00618311	misc-1	B0432.4	II -15.655880	0	0	0
WBGene00010784	-0.00617843	twk-48	K11H3.7	III 1.132064	0	0	0
WBGene00004432	-0.00617608	rpl-20	E04A4.8	IV 0.819756	0	0	0
WBGene00021857	-0.00617381	iffb-1	Y54F10BM.2	III -14.763280	0	0	0
WBGene00012992	-0.00617075	mrpl-20	Y48C3A.10	II 16.686251	0	0	0
WBGene00007966	-0.00617037	maph-1.3	C36A4.5	III -4.248365	0	0	0
WBGene00044063	-0.00615147	bpnt-1	ZK430.2	II -4.557336	0	0	0
WBGene00008061	-0.00615098	C41G7.3	C41G7.3	I 3.787611	0	0	0
WBGene00000765	-0.00614785	coq-5	ZK652.9	III -0.544031	0	0	0
WBGene00020166	-0.0061465	T02G5.7	T02G5.7	II 0.492863	0	0	0
WBGene00018935	-0.00613986	skr-18	F56B3.12	IV -23.463221	0	0	0
WBGene00017928	-0.0061294	tut-1	F29C4.6	IV -26.964170	0	0	0
WBGene00009132	-0.00612628	F25H8.2	F25H8.2	IV 4.452672	0	0	0
WBGene00001227	-0.0061259	eif-3.D	R08D7.3	III 0.054620	0	0	0
WBGene00008428	-0.00612564	eif-2Bepsilon	D2085.3	II 0.838548	0	0	0
WBGene00004093	-0.00612327	ppw-1	C18E3.7	I -1.627173	0	0	0
WBGene00018781	-0.00612203	F54A3.2	F54A3.2	II -13.837450	0	0	0
WBGene00004410	-0.00612158	rla-2	Y62E10A.1	IV 8.731606	0	0	0
WBGene00000854	-0.00611735	cux-7	C07H6.8	III -0.711449	0	0	0
WBGene00022117	-0.00611284	Y71F9AL.12	Y71F9AL.12	I -5.309002	0	0	0
WBGene00011613	-0.00610614	T08D2.8	T08D2.8	X -20.512020	0	0	0
WBGene00020404	-0.00610314	T10B11.8	T10B11.8	I 1.570666	0	0	0
WBGene00015272	-0.00608999	C01B4.8	C01B4.8	V -14.840520	0	0	0
WBGene00001934	-0.00608872	his-60	F55G1.11	IV 3.338850	0	0	0
WBGene00001865	-0.00608789	him-6	T04A11.6	IV 5.989367	0	0	0
WBGene00010465	-0.00608624	K01D12.6	K01D12.6	V 4.100520	0	0	0
WBGene00011612	-0.00608607	T08D2.7	T08D2.7	X -20.562149	0	0	0
WBGene00050885	-0.00607384	Y94H6A.12	Y94H6A.12	IV -6.750470	0	0	0
WBGene00013605	-0.00606833	Y95D11A.1	Y95D11A.1	I 6.163719	0	0	0
WBGene00003949	-0.00606212	pbs-3	Y38A8.2	II -2.619970	0	0	0
WBGene00004491	-0.00606143	rps-22	F53A3.3	III -15.729980	0	0	0
WBGene00022067	-0.00605639	Y67D8C.3	Y67D8C.3	IV -6.130719	0	0	0
WBGene00021921	-0.00604657	rbm-39	Y55F3AM.3	IV -22.705450	0	0	0
WBGene00011804	-0.00604233	T16G12.3	T16G12.3	III 1.739484	0	0	0
WBGene00021829	-0.00602932	mrpl-17	Y54E10A.7	I -4.474214	0	0	0
WBGene00001231	-0.00602822	eif-3.H	C41D11.2	I -1.305234	0	0	0
WBGene00013204	-0.00602594	Y54E5B.2	Y54E5B.2	I 27.744989	0	0	0
WBGene00019011	-0.00602539	F57C9.4	F57C9.4	I -0.715557	0	0	0
WBGene00017934	-0.00601531	F30B5.4	F30B5.4	IV -0.141367	0	0	0
WBGene00000885	-0.00600914	cyn-9	T27D1.1	III -4.714567	0	1	0
WBGene00012897	-0.00600827	pisy-1	Y46G5A.5	II 10.895390	0	0	0
WBGene00008035	-0.00600461	C39E9.12	C39E9.12	IV 7.853190	0	0	0
WBGene00012472	-0.00600197	Y17G7B.21	Y17G7B.21	II 5.413937	0	0	0
WBGene00011239	-0.00599784	pges-2	R11A8.5	IV 4.578660	0	0	0
WBGene00013026	-0.00598764	Y49A3A.3	Y49A3A.3	V 6.256877	0	0	0
WBGene00194707	-0.00598042	C53A5.17	C53A5.17	V 6.432463	0	0	0
WBGene00007234	-0.00598003	C01G10.7	C01G10.7	V 7.339355	0	0	0
WBGene00020035	-0.0059797	egg-5	R12E2.10	I -1.652306	0	0	0
WBGene00003134	-0.00597358	mat-3	F10C5.1	III -26.840330	0	0	0
WBGene00004475	-0.00596908	rps-6	Y71A12B.1	I 22.388371	0	0	0
WBGene00019121	-0.00596652	npl-4.2	F59E12.5	II -1.017419	0	0	0
WBGene00009444	-0.00596552	F35G12.11	F35G12.11	III -3.039294	0	0	0
WBGene00004474	-0.00596011	rps-5	T05E11.1	IV 4.875488	0	0	0
WBGene00020037	-0.00596	mrps-6	R12E2.12	I -1.638516	0	0	0
WBGene00021932	-0.00595979	cox-18	Y55F3AR.1	IV -22.072901	0	0	0
WBGene00008371	-0.0059543	D1054.3	D1054.3	V 2.766697	0	0	0
WBGene00003884	-0.00595143	osm-3	M02B7.3	IV -2.207221	0	0	0
WBGene00019429	-0.00594968	K06A5.1	K06A5.1	I 1.143186	0	0	0
WBGene00014123	-0.00594108	elpc-3	ZK863.3	V 3.709460	0	0	0
WBGene00014938	-0.00594081	mdt-9	Y62E10A.11	IV 8.867980	0	0	0
WBGene00010699	-0.00593692	trpp-6	K08H10.9	V 2.228710	0	0	0
WBGene00020499	-0.0059363	T14B4.2	T14B4.2	II 0.050262	0	0	0
WBGene00004298	-0.00593621	rad-54	W06D4.6	I 3.485774	0	0	0
WBGene00000386	-0.00593533	cdc-25.1	K06A5.7	I 1.139438	0	0	0
WBGene00000143	-0.00593303	apc-2	K06H7.6	III -0.383689	0	0	0
WBGene00006573	-0.00593237	tin-10	Y66D12A.22	III 10.363690	0	0	0
WBGene00012696	-0.00592556	reps-1	Y39B6A.38	V 18.478390	0	0	0
WBGene00044322	-0.0059224	tag-280	F15A4.12	II 10.038460	0	0	0
WBGene00008385	-0.00592215	D1081.7	D1081.7	I 2.863505	0	0	0
WBGene00011156	-0.00592011	rbm-3.2	R09B3.3	I 12.928500	0	0	0
WBGene00016623	-0.00591944	psmd-9	C44B7.1	II 0.137832	0	0	0
WBGene00022224	-0.00591303	set-28	Y73B3B.2	X -20.394400	0	0	0
WBGene00000935	-0.00591284	daz-1	F56D1.7	II -1.408373	0	0	0
WBGene00004380	-0.00591259	rnf-1	C06A5.9	I 0.668207	0	0	0
WBGene00020068	-0.0059089	cra-1	R13F6.10	III -0.913981	0	0	0
WBGene00010325	-0.00590754	exos-3	F59C6.4	I 5.054676	0	0	0
WBGene00006626	-0.00590525	tsn-1	F10G7.2	II -3.140608	0	0	0
WBGene00008537	-0.00590415	F02H6.4	F02H6.4	IV 11.529270	0	0	0
WBGene00012551	-0.00590167	cec-7	Y37D8A.11	III 19.221670	0	0	0
WBGene00022296	-0.00590086	xpc-1	Y76B12C.2	IV -12.328840	0	0	0
WBGene00015703	-0.00588695	C11D2.7	C11D2.7	IV 3.033895	0	0	0
WBGene00044758	-0.00588364	Y37H2A.12	Y37H2A.12	V 14.269290	0	0	0
WBGene00006391	-0.00587436	taf-9	T12D8.7	III 21.302311	0	0	0
WBGene00020957	-0.00587316	W02H5.2	W02H5.2	V -13.401890	0	0	0
WBGene00003082	-0.00586783	lsm-8	Y73B6BL.32	IV 3.164902	0	0	0
WBGene00022775	-0.00586529	ZK616.5	ZK616.5	IV 1.649219	0	0	0
WBGene00015577	-0.00586373	ugt-64	C07G3.9	V -10.765240	1	0	0
WBGene00009559	-0.00585767	mtx-1	F39B2.11	I 26.644070	0	0	0
WBGene00021595	-0.00585483	Y46E12BL.2	Y46E12BL.2	II 24.634480	0	0	0
WBGene00007616	-0.0058453	rpoa-12	C15H11.8	V 6.304120	0	0	0
WBGene00017916	-0.00584396	F29A7.6	F29A7.6	II -11.790300	0	0	0
WBGene00016496	-0.00584341	C37C3.2	C37C3.2	V 0.919045	0	0	0
WBGene00008238	-0.00584121	C50F4.16	C50F4.16	V 2.046092	0	0	0
WBGene00015308	-0.00583462	ddi-1	C01G5.6	IV 3.203330	0	0	0
WBGene00011867	-0.00583142	chc-1	T20G5.1	III 2.012344	0	0	0
WBGene00006536	-0.0058295	tbb-1	K01G5.7	III 5.082253	0	0	0
WBGene00004823	-0.00582291	skr-17	C06A8.4	II 0.564110	0	0	0
WBGene00017166	-0.00581787	aldo-2	F01F1.12	III -1.437976	0	0	0
WBGene00010879	-0.00581062	M05D6.6	M05D6.6	II 0.813550	0	0	0
WBGene00044466	-0.00580806	Y48A5A.3	Y48A5A.3	IV -12.586290	0	0	0
WBGene00004473	-0.00580618	rps-4	Y43B11AR.4	IV 3.288425	0	0	0
WBGene00007649	-0.00580169	C17G1.2	C17G1.2	X 1.731073	0	0	0
WBGene00004445	-0.00579858	rpl-31	W09C5.6	I 21.635340	0	0	0
WBGene00008740	-0.00579442	F13D12.5	F13D12.5	II 4.009896	0	0	0
WBGene00002226	-0.00579	klp-16	C41G7.2	I 3.787244	0	0	0
WBGene00020098	-0.00578181	R144.10	R144.10	III -2.252030	0	0	0
WBGene00012714	-0.00576897	abce-1	Y39E4B.1	III 20.952200	0	0	0
WBGene00013765	-0.00576624	cdkr-3	Y113G7B.16	V 24.980900	0	0	0
WBGene00013340	-0.00576362	tcc-1	Y59A8A.3	V 13.312100	0	0	0
WBGene00022673	-0.00576125	ZK177.8	ZK177.8	II -1.227142	0	0	0
WBGene00009092	-0.00575793	tomm-20	F23H12.2	V 4.002400	0	0	0
WBGene00004044	-0.00575052	plk-3	F55G1.8	IV 3.337583	0	0	0
WBGene00021350	-0.00575033	Y37E3.8	Y37E3.8	I -11.955260	0	0	0
WBGene00001606	-0.00574838	gln-5	F26D10.10	IV 16.310949	0	0	0
WBGene00004504	-0.00574511	rpt-4	F23F1.8	II -17.970421	0	0	0
WBGene00013610	-0.00573346	fbxa-206	Y102A5C.1	V 11.348810	0	0	0
WBGene00000497	-0.00572779	chs-2	F48A11.1	II -15.822880	0	0	0
WBGene00000112	-0.00571972	alh-6	F56D12.1	II -15.507920	0	0	0
WBGene00014221	-0.00571699	eif-2Balpha	ZK1098.4	III 0.581502	0	0	0
WBGene00011350	-0.00570938	perm-1	T01H3.4	II 0.598771	0	0	0
WBGene00013213	-0.00570359	Y54G11A.2	Y54G11A.2	II 22.898960	0	0	0
WBGene00017159	-0.00570096	F01F1.2	F01F1.2	III -1.437287	0	0	0
WBGene00006465	-0.00569716	fntb-1	F23B12.6	V 6.347212	0	0	0
WBGene00011601	-0.00569292	zim-3	T07G12.11	IV 4.630776	0	0	0
WBGene00007107	-0.00569261	pfd-4	B0035.4	IV 4.953511	0	0	0
WBGene00006964	-0.00569193	xrn-2	Y48B6A.3	II 22.464170	0	0	0
WBGene00008417	-0.00569129	D2030.7	D2030.7	I 2.186393	0	0	0
WBGene00013567	-0.00569126	Y75B12B.1	Y75B12B.1	V 7.507102	0	0	0
WBGene00014120	-0.00569025	ZK858.7	ZK858.7	I 3.621670	0	0	0
WBGene00011320	-0.00568591	T01C3.3	T01C3.3	V 7.113865	0	0	0
WBGene00001688	-0.00568483	gpr-1	F22B7.13	III -0.210379	0	0	0
WBGene00012693	-0.00568064	Y39B6A.34	Y39B6A.34	V 18.490959	0	0	0
WBGene00004143	-0.00568062	pqn-59	R119.4	I -19.053909	0	0	0
WBGene00000090	-0.0056795	age-1	B0334.8	II 3.612004	0	0	0
WBGene00010665	-0.00567595	K08E3.5	K08E3.5	III 21.503851	0	0	0
WBGene00018852	-0.00567274	F55A3.7	F55A3.7	I 5.146837	0	0	0
WBGene00015989	-0.00566903	C18H2.2	C18H2.2	III -0.641590	0	0	0
WBGene00022728	-0.00566339	ZK402.1	ZK402.1	X -18.164360	0	0	0
WBGene00021559	-0.00565736	Y45G5AM.7	Y45G5AM.7	V -6.349279	0	0	0
WBGene00008860	-0.00565391	romo-1	F15D4.3	II 16.227760	0	0	0
WBGene00021934	-0.00565298	cct-8	Y55F3AR.3	IV -22.118990	0	0	0
WBGene00000159	-0.00565249	aps-1	F29G9.3	V -0.448702	0	0	0
WBGene00018904	-0.00565068	F55G1.9	F55G1.9	IV 3.337655	0	0	0
WBGene00014258	-0.0056478	ZK1320.9	ZK1320.9	II 1.650180	0	0	0
WBGene00013735	-0.00564778	Y111B2A.12	Y111B2A.12	III 18.016220	0	0	0
WBGene00002077	-0.00564269	imb-3	C53D5.6	I -19.094500	0	0	0
WBGene00000206	-0.00563329	asb-1	F35G12.10	III -3.032612	0	0	0
WBGene00004479	-0.00563078	rps-10	D1007.6	I -1.041820	0	0	0
WBGene00017301	-0.00562011	hach-1	F09F7.4	III -1.548006	0	0	0
WBGene00003154	-0.0056133	mcm-2	Y17G7B.5	II 5.675148	0	0	0
WBGene00013538	-0.00561125	tag-349	Y73F8A.34	IV 14.184800	0	1	0
WBGene00044326	-0.00560534	tag-322	C33H5.10	IV 3.478326	0	0	0
WBGene00000423	-0.00560111	ced-9	T07C4.8	III 2.357601	0	0	0
WBGene00010941	-0.00559992	gss-1	M176.2	II 1.398708	0	0	0
WBGene00020932	-0.00559741	dhod-1	W02D3.2	I 1.302584	0	0	0
WBGene00022677	-0.00559571	ZK180.3	ZK180.3	IV 0.441303	0	0	0
WBGene00019800	-0.00559509	mtss-1	PAR2.1	III -0.057593	0	0	0
WBGene00013893	-0.00559319	coa-6	ZC434.7	I 4.928220	0	0	0
WBGene00015702	-0.00557757	C11D2.4	C11D2.4	IV 3.034376	0	0	0
WBGene00001433	-0.00557439	fkb-8	Y18D10A.25	I 14.205460	0	0	0
WBGene00010042	-0.00557307	bcs-1	F54C9.6	II 0.818767	0	0	0
WBGene00004915	-0.00557135	snr-2	W08E3.1	I 18.380800	0	0	0
WBGene00001365	-0.00556574	exc-4	Y105E8A.22	I 25.767750	0	0	0
WBGene00001058	-0.00556234	dpf-5	R11E3.8	IV 1.275847	0	0	0
WBGene00011885	-0.00556227	T21B10.3	T21B10.3	II 0.934753	0	0	0
WBGene00011039	-0.00555813	R05H5.4	R05H5.4	II 2.242988	0	0	0
WBGene00008005	-0.00555607	C38D4.4	C38D4.4	III -2.537155	0	0	0
WBGene00004472	-0.00555167	rps-3	C23G10.3	III -1.408773	0	0	0
WBGene00008173	-0.0055515	C48B4.10	C48B4.10	III 0.620459	0	0	0
WBGene00004385	-0.00555026	rnp-2	K08D10.4	IV -0.469588	0	0	0
WBGene00004416	-0.00554781	rpl-5	F54C9.5	II 0.818291	0	0	0
WBGene00010579	-0.00554114	K05C4.2	K05C4.2	I 26.474020	0	0	0
WBGene00007090	-0.00554065	B0001.5	B0001.5	IV 5.737256	0	0	0
WBGene00004489	-0.00553786	rps-20	Y105E8A.16	I 25.718571	0	0	0
WBGene00000369	-0.0055364	ccf-1	Y56A3A.20	III 13.470890	0	0	0
WBGene00021314	-0.00553531	Y32H12A.6	Y32H12A.6	III -1.767141	0	0	0
WBGene00009650	-0.00553196	ccnk-1	F43D2.1	V 6.549070	0	0	0
WBGene00007387	-0.00552585	jmjd-5	C06H2.3	V 2.953815	0	0	0
WBGene00015643	-0.00552311	C09E7.9	N.A.	N.A.	0	0	0
WBGene00007137	-0.00552013	lcmt-1	B0285.4	III -3.185310	0	0	0
WBGene00000209	-0.00551956	asg-1	K07A12.3	I 3.017993	0	0	0
WBGene00003920	-0.00550567	par-5	M117.2	IV 5.306305	0	0	0
WBGene00013380	-0.00550418	memi-2	Y62E10A.14	IV 8.886950	0	0	0
WBGene00013729	-0.00550133	Y111B2A.3	Y111B2A.3	III 17.970301	0	0	0
WBGene00007101	-0.00549557	B0024.11	B0024.11	V 2.479655	0	0	0
WBGene00015698	-0.00549259	kca-1	C10H11.10	I -0.743323	0	0	0
WBGene00011641	-0.00548905	T09A5.15	T09A5.15	II 0.586411	0	0	0
WBGene00013803	-0.00548729	snx-13	Y116A8C.26	IV 16.125099	0	0	0
WBGene00013385	-0.0054869	Y62E10A.19	Y62E10A.19	IV 8.894157	0	0	0
WBGene00001281	-0.00548573	emb-27	F10B5.6	II 0.733945	0	0	0
WBGene00016652	-0.00548514	got-2.1	C44E4.3	I -1.035437	0	0	0
WBGene00000877	-0.00548046	cyn-1	Y49A3A.5	V 6.261975	0	0	0
WBGene00006439	-0.00547715	ant-1.1	T27E9.1	III 21.218691	0	0	0
WBGene00000552	-0.00547712	cmd-1	T21H3.3	V -19.850590	0	0	0
WBGene00016352	-0.00547704	tbck-1	C33F10.2	II -2.995378	0	0	0
WBGene00011056	-0.00547672	R06B9.5	R06B9.5	II 20.139730	0	0	0
WBGene00020858	-0.00547551	mop-25.3	T27C10.3	I 5.643768	0	1	0
WBGene00012014	-0.00547547	T25B9.8	T25B9.8	IV 4.694455	0	0	0
WBGene00021930	-0.00546789	Y55F3AM.13	Y55F3AM.13	IV -22.355089	0	0	0
WBGene00019125	-0.00546742	ddl-1	F59E12.10	II -0.995821	0	0	0
WBGene00009980	-0.00546611	F53F1.2	F53F1.2	V 5.257710	0	0	0
WBGene00018230	-0.00546493	mage-1	F40E3.2	I -8.027700	0	0	0
WBGene00019825	-0.00546284	R02D3.8	R02D3.8	IV -26.774900	0	0	0
WBGene00000264	-0.00546254	brc-1	C36A4.8	III -4.248039	0	0	0
WBGene00020295	-0.00545915	pqbp-1.2	T07A9.1	IV -26.274929	0	0	0
WBGene00009128	-0.00545822	mrpl-54	F25H5.6	I 3.629010	0	0	0
WBGene00003160	-0.0054519	mdf-1	C50F4.11	V 2.046342	0	0	0
WBGene00014095	-0.00544712	gdh-1	ZK829.4	IV 5.452427	0	0	0
WBGene00195190	-0.005445	T04A6.5	N.A.	N.A.	0	0	0
WBGene00012738	-0.00544425	eif-3.J	Y40B1B.5	I 20.311600	0	0	0
WBGene00008457	-0.00544395	E02H1.5	E02H1.5	II 1.616018	0	0	0
WBGene00017132	-0.00544003	tofu-6	EEED8.1	II -1.637081	0	0	0
WBGene00009098	-0.00543706	ehbp-1	F25B3.1	V 2.051798	0	0	0
WBGene00004461	-0.00543658	rpn-5	F10G7.8	II -3.611410	0	0	0
WBGene00010988	-0.00542347	metr-1	R03D7.1	II 3.133417	0	0	0
WBGene00017733	-0.00540804	ubxn-1	F23C8.4	I -8.689034	0	0	0
WBGene00020956	-0.00540156	W02H5.1	N.A.	N.A.	0	0	0
WBGene00009925	-0.00539977	F52B11.2	F52B11.2	IV 11.410860	0	0	0
WBGene00022401	-0.00539925	Y97E10AR.6	Y97E10AR.6	V 1.001264	0	0	0
WBGene00020349	-0.00539808	T08B2.11	T08B2.11	I 0.882468	0	0	0
WBGene00007429	-0.00539369	C08B6.8	C08B6.8	V 2.278870	0	0	0
WBGene00044094	-0.00539216	fitm-2	ZK265.9	I 2.703370	0	0	0
WBGene00014212	-0.00538967	ZK1067.8	N.A.	N.A.	0	0	0
WBGene00016392	-0.00538804	sdha-2	C34B2.7	I 5.060630	0	0	0
WBGene00016607	-0.00538757	C43E11.9	C43E11.9	I -1.520192	0	0	0
WBGene00011788	-0.00538672	T15H9.2	T15H9.2	II 1.618299	0	0	0
WBGene00020346	-0.00538483	rbm-5	T08B2.5	I 0.881398	0	0	0
WBGene00000974	-0.00537883	dhs-11	Y39A1A.11	III 4.149717	0	0	0
WBGene00021928	-0.00537588	Y55F3AM.11	Y55F3AM.11	IV -22.533331	0	0	0
WBGene00022214	-0.00537426	cal-6	Y73B3A.12	X -20.845900	0	0	0
WBGene00009366	-0.00537074	F33H2.2	F33H2.2	I 29.552059	0	0	0
WBGene00021037	-0.00536675	fbxa-203	W05F2.5	I -3.787537	0	0	0
WBGene00001372	-0.00536445	exo-3	R09B3.1	I 12.922900	0	0	0
WBGene00003370	-0.00536183	mlc-2	C36E6.5	X 24.103930	0	0	0
WBGene00002001	-0.00535627	hars-1	T11G6.1	IV 4.722374	0	0	0
WBGene00004415	-0.00534919	rpl-4	B0041.4	I -1.034512	0	0	0
WBGene00004476	-0.00534617	rps-7	ZC434.2	I 4.881217	0	0	0
WBGene00007445	-0.0053459	C08F8.3	C08F8.3	IV 4.911988	0	0	0
WBGene00002046	-0.00534136	icln-1	C01F6.8	IV 4.034079	0	0	0
WBGene00004486	-0.00534083	rps-17	T08B2.10	I 0.882276	0	0	0
WBGene00006723	-0.00533905	ubh-3	Y40G12A.1	V -0.063783	0	0	0
WBGene00004495	-0.00533708	rps-26	F39B2.6	I 26.767830	0	0	0
WBGene00004043	-0.00533574	plk-2	Y71F9B.7	I -7.265983	0	0	0
WBGene00045297	-0.00532593	fbxc-43	C16A11.9	II -5.159991	0	0	0
WBGene00004208	-0.00531888	ptc-1	ZK675.1	II 0.601436	0	0	0
WBGene00009336	-0.00531311	F32D8.14	F32D8.14	V 2.827424	0	0	0
WBGene00004209	-0.00530952	ptc-2	F21H12.4	II -0.548008	0	0	0
WBGene00016960	-0.00530952	vps-33.2	C56C10.1	II -0.080891	0	0	0
WBGene00005011	-0.00530629	F26F4.8	F26F4.8	III -2.393527	0	0	0
WBGene00015102	-0.00529856	cpg-2	B0280.5	III -0.792379	0	0	0
WBGene00012110	-0.00529715	T28A8.4	T28A8.4	III 21.248501	0	0	0
WBGene00001867	-0.00529367	him-8	T07G12.12	IV 4.638993	0	0	0
WBGene00006415	-0.00529215	tag-30	F38H4.7	IV 5.315160	0	0	0
WBGene00008379	-0.00529137	secs-1	D1054.13	V 2.803776	0	0	0
WBGene00004042	-0.00528804	plk-1	C14B9.4	III -0.377121	0	0	0
WBGene00010766	-0.005286	K11B4.1	K11B4.1	I 27.017071	0	0	0
WBGene00014208	-0.00528155	ZK1067.2	ZK1067.2	II 1.094929	0	0	0
WBGene00020115	-0.00527571	mboa-6	R155.1	III -15.710050	0	0	0
WBGene00004279	-0.00527337	rab-21	T01B7.3	II 0.859375	0	0	0
WBGene00022173	-0.00527239	set-27	Y71H2AM.8	III -10.794080	0	0	0
WBGene00004480	-0.00527046	rps-11	F40F11.1	IV 5.038350	0	0	0
WBGene00018024	-0.00526707	F35A5.1	F35A5.1	X -9.354643	0	0	0
WBGene00022618	-0.00526624	ZC477.3	ZC477.3	IV 3.289530	0	0	0
WBGene00022373	-0.0052626	mrpl-15	Y92H12BR.8	I -14.682830	0	0	0
WBGene00043705	-0.00526146	egrh-2	Y55F3AM.7	IV -22.813789	0	0	0
WBGene00017261	-0.00526111	acl-6	F08F3.2	V -1.955278	0	0	0
WBGene00016955	-0.00525848	perm-5	C55C3.5	IV 2.218266	0	0	0
WBGene00007789	-0.00525681	C28A5.2	C28A5.2	III -3.173337	0	0	0
WBGene00021240	-0.0052548	Y20F4.5	Y20F4.5	I -12.251820	0	0	0
WBGene00001007	-0.00524999	dli-1	C39E9.14	IV 7.910392	0	0	0
WBGene00011560	-0.0052423	T07C4.3	T07C4.3	III 2.465495	0	0	0
WBGene00019259	-0.00524075	H34C03.2	H34C03.2	IV 3.228628	0	0	0
WBGene00005663	-0.00524054	sars-1	C47E12.1	IV 4.464238	0	0	0
WBGene00004446	-0.0052356	rpl-32	T24B8.1	II 0.995139	0	0	0
WBGene00021427	-0.00523323	Y38F2AR.9	Y38F2AR.9	IV -7.676075	0	0	0
WBGene00006728	-0.00522835	ubq-2	ZK1010.1	III 20.690109	0	0	0
WBGene00004930	-0.00522712	sod-1	C15F1.7	II 0.203734	0	0	0
WBGene00001027	-0.00522629	dnj-9	F11G11.7	II -2.989724	0	0	0
WBGene00010783	-0.00522179	mrpl-36	K11H3.6	III 1.125820	0	0	0
WBGene00015298	-0.00521911	C01F1.3	C01F1.3	II -4.936349	0	0	0
WBGene00012802	-0.00521778	set-25	Y43F4B.3	III 21.202971	0	0	0
WBGene00006856	-0.00521747	usp-14	C13B4.2	II 23.022860	0	0	0
WBGene00011030	-0.0052173	R05D7.5	R05D7.5	I 13.071820	0	0	0
WBGene00006529	-0.00521299	tba-2	C47B2.3	I 16.781891	0	0	0
WBGene00018595	-0.00520985	fbxa-145	F48C1.2	I -0.143814	0	0	0
WBGene00010677	-0.00520977	gtbp-1	K08F4.2	IV 4.531460	0	0	0
WBGene00006499	-0.00520376	tag-153	F44A2.1	V 1.985872	0	0	0
WBGene00013405	-0.00519444	tdpt-1	Y63D3A.4	I 23.137510	0	0	0
WBGene00004485	-0.00518892	rps-16	T01C3.6	V 7.122091	0	0	0
WBGene00008641	-0.00518639	pch-2	F10B5.5	II 0.723198	0	0	0
WBGene00019075	-0.00518407	F59A3.2	F59A3.2	I 0.074253	0	0	0
WBGene00001526	-0.00518274	gck-1	T19A5.2	V 1.870474	0	0	0
WBGene00022489	-0.00518235	Y119D3B.12	Y119D3B.12	III -22.609421	0	0	0
WBGene00021476	-0.00518088	nsun-4	Y39G10AR.21	I -9.424351	0	0	0
WBGene00012205	-0.00517752	W02B12.10	W02B12.10	II 3.495077	0	0	0
WBGene00001689	-0.00517593	gpr-2	C38C10.4	III 0.469922	0	0	0
WBGene00000933	-0.00517508	dap-3	C14A4.2	II 3.118221	0	0	0
WBGene00006928	-0.00517456	vit-4	F59D8.2	X -10.074870	0	0	0
WBGene00020403	-0.00516895	hrde-4	T10B11.7	I 1.565330	0	0	0
WBGene00020064	-0.00516884	kbp-1	R13F6.1	III -0.911339	0	0	0
WBGene00023450	-0.00516684	T12D8.10	T12D8.10	III 21.316851	0	0	0
WBGene00008781	-0.005164	rpoa-2	F14B4.3	I 3.727960	0	0	0
WBGene00000275	-0.00515858	bub-1	R06C7.8	I 1.861866	0	0	0
WBGene00016651	-0.00515752	C44E4.2	N.A.	N.A.	0	0	0
WBGene00008275	-0.00515607	nstp-1	C53B4.6	IV 4.000110	0	0	0
WBGene00011513	-0.00515538	fbxa-197	T06C12.4	V 9.028714	0	0	0
WBGene00012695	-0.00514817	Y39B6A.37	Y39B6A.37	V 18.482620	0	0	0
WBGene00019458	-0.00514424	K06H7.7	K06H7.7	III -0.382562	0	0	0
WBGene00019544	-0.00514276	miro-1	K08F11.5	IV 0.695452	0	0	0
WBGene00021757	-0.00514179	taco-1	Y50D7A.9	III -26.903700	0	0	0
WBGene00015291	-0.00514146	C01B12.8	C01B12.8	II -17.998070	0	0	0
WBGene00022493	-0.00514042	mrpl-45	Y119D3B.16	III -22.614340	0	0	0
WBGene00020498	-0.00514025	T14B4.1	T14B4.1	II 0.050807	0	0	0
WBGene00009069	-0.00513946	F23A7.4	F23A7.4	X 23.696150	0	0	0
WBGene00000064	-0.00513665	act-2	T04C12.5	V 2.943506	0	0	0
WBGene00013443	-0.00513546	such-1	Y66D12A.17	III 10.733510	0	0	0
WBGene00001337	-0.00513154	ears-1	ZC434.5	I 4.906058	0	0	0
WBGene00007093	-0.00512764	B0001.8	B0001.8	IV 5.735986	0	0	0
WBGene00003162	-0.00511847	mdh-2	F20H11.3	III -1.049218	0	0	0
WBGene00004241	-0.00511435	puf-5	F54C9.8	II 0.819566	0	0	0
WBGene00021465	-0.00511043	ekl-7	Y39G10AR.7	I -9.371509	0	0	0
WBGene00004425	-0.00510379	rpl-13	C32E8.2	I -2.590912	0	0	0
WBGene00019900	-0.00509963	vdac-1	R05G6.7	IV 3.340710	0	0	0
WBGene00016534	-0.00509896	C39D10.7	C39D10.7	X -1.003844	0	0	0
WBGene00011507	-0.00509108	T05H10.1	T05H10.1	II 0.656763	0	0	0
WBGene00013756	-0.00508667	ftr-1	Y113G7B.4	V 24.909060	0	0	0
WBGene00009994	-0.00508607	F53F4.12	F53F4.12	V 5.535916	0	0	0
WBGene00022564	-0.00508529	ZC204.14	ZC204.14	II -14.731050	1	0	0
WBGene00008948	-0.00508274	F19B6.1	F19B6.1	IV 5.851608	0	0	0
WBGene00002004	-0.00508187	hsf-1	Y53C10A.12	I 13.013090	0	0	0
WBGene00021899	-0.00508099	Y54H5A.1	Y54H5A.1	III -2.053363	0	0	0
WBGene00004483	-0.00507725	rps-14	F37C12.9	III -0.776434	0	0	0
WBGene00004700	-0.0050753	rsp-3	Y111B2A.18	III 18.191090	0	0	0
WBGene00000537	-0.00507111	clk-2	C07H6.6	III -0.724525	0	0	0
WBGene00012193	-0.00506652	vps-25	W02A11.2	I 13.963730	0	0	0
WBGene00007122	-0.00506642	B0250.5	B0250.5	V 25.003531	0	0	0
WBGene00008232	-0.00506374	C50F4.4	C50F4.4	V 2.045715	0	0	0
WBGene00002219	-0.00505811	klp-7	K11D9.1	III 5.413426	0	0	0
WBGene00022114	-0.00504678	Y71F9AL.9	Y71F9AL.9	I -5.308138	0	0	0
WBGene00009352	-0.00504226	F33A8.4	F33A8.4	II 3.159197	0	0	0
WBGene00021211	-0.00504068	N.A.	N.A.	N.A.	0	0	0
WBGene00013349	-0.00504009	Y59A8B.12	Y59A8B.12	V 13.928410	0	0	0
WBGene00017134	-0.00503695	EEED8.3	EEED8.3	II -1.667530	0	0	0
WBGene00020687	-0.00503252	ruvb-2	T22D1.10	IV 3.249427	0	0	0
WBGene00022235	-0.00503137	sqd-1	Y73B6BL.6	IV 3.159963	0	0	0
WBGene00002879	-0.00503065	let-754	C29E4.8	III -0.464414	0	0	0
WBGene00003421	-0.0050276	msh-5	F09E8.3	IV 8.226083	0	0	0
WBGene00022232	-0.00502689	exos-2	Y73B6BL.3	IV 3.197828	0	0	0
WBGene00014114	-0.00502606	tftc-3	ZK856.13	V 2.333633	0	0	0
WBGene00022791	-0.00502571	ZK686.1	ZK686.1	III -0.601365	0	0	0
WBGene00004885	-0.00502336	smg-7	Y73B6A.4	IV 3.220436	0	0	0
WBGene00022110	-0.00501891	Y71F9AL.4	Y71F9AL.4	I -5.303303	0	0	0
WBGene00003209	-0.00501121	mel-26	ZK858.4	I 3.617571	0	0	0
WBGene00006443	-0.00501107	pak-2	C45B11.1	V 2.910767	0	0	0
WBGene00195169	-0.00500875	Y50D4A.6	Y50D4A.6	V -19.848900	0	0	0
WBGene00008370	-0.00500645	D1054.1	D1054.1	V 2.763178	0	0	0
WBGene00003026	-0.00500419	lin-41	C12C8.3	I 3.752479	0	0	0
WBGene00015025	-0.00499689	mrpl-9	B0205.11	I 5.069321	0	0	0
WBGene00004744	-0.00499173	scp-1	D2013.8	II 1.279803	0	0	0
WBGene00015462	-0.00499091	C05C8.5	C05C8.5	V 0.641309	0	0	0
WBGene00010193	-0.00498675	btb-20	F57C2.1	II 23.053881	0	0	0
WBGene00018491	-0.00498244	mdh-1	F46E10.10	V 0.000662	0	0	0
WBGene00011959	-0.0049823	nyn-1	T23G4.3	IV 10.560200	0	0	0
WBGene00009122	-0.00498007	tct-1	F25H2.11	I 5.055656	0	0	0
WBGene00015297	-0.00497277	sco-1	C01F1.2	II -4.932852	0	0	0
WBGene00016178	-0.00497019	mesp-1	C28C12.2	IV 3.864630	0	0	0
WBGene00008968	-0.00496983	elli-1	F20C5.3	IV 3.960040	0	0	0
WBGene00009050	-0.00496947	F22D6.2	F22D6.2	I 1.709108	0	0	0
WBGene00001979	-0.00496625	hmp-2	K05C4.6	I 26.585039	0	0	0
WBGene00021205	-0.00496124	Y17G9B.8	Y17G9B.8	IV 0.900649	0	0	0
WBGene00000380	-0.00495964	cct-5	C07G2.3	III -3.145729	0	0	0
WBGene00004879	-0.00495952	smg-1	C48B6.6	I 1.481614	0	0	0
WBGene00004430	-0.0049574	rpl-18	Y45F10D.12	IV 10.826230	0	0	0
WBGene00004459	-0.00495706	rpn-2	C23G10.4	III -1.409185	0	0	0
WBGene00007021	-0.00495657	immp-1	C24H11.6	III 12.395330	0	0	0
WBGene00013506	-0.00495638	usp-3	Y71A12B.9	I 22.347090	0	0	0
WBGene00016624	-0.00495413	hrpl-1	C44B7.2	II 0.137521	0	0	0
WBGene00185088	-0.00495024	Y55F3BL.4	Y55F3BL.4	IV -23.362129	0	0	0
WBGene00019142	-0.00494609	btb-4	F59H6.12	II -13.971070	0	0	0
WBGene00018305	-0.00494333	exos-8	F41G3.14	II 0.051423	0	0	0
WBGene00023419	-0.00493856	F53F4.16	F53F4.16	V 5.533270	0	0	0
WBGene00016129	-0.00493855	C26B2.7	C26B2.7	IV 3.579237	0	0	0
WBGene00010609	-0.00493656	dut-1	K07A1.2	I 3.804353	0	0	0
WBGene00010405	-0.00493413	erfa-3	H19N07.1	V 2.948857	0	0	0
WBGene00008130	-0.0049329	fbxa-140	C47B2.1	I 16.214001	0	0	0
WBGene00019134	-0.00493143	F59H6.3	F59H6.3	II -14.014420	0	0	0
WBGene00008441	-0.0049307	usp-50	E01B7.1	V 13.331300	0	0	0
WBGene00021697	-0.00493001	gcn-1	Y48G9A.3	III -15.058640	0	0	0
WBGene00004405	-0.00492918	rop-1	C12D8.11	V 2.430091	0	0	0
WBGene00008107	-0.00491795	aspm-1	C45G3.1	I 3.665148	0	0	0
WBGene00012996	-0.00491375	pinn-4	Y48C3A.16	II 16.809799	0	0	0
WBGene00019796	-0.00491115	M151.4	M151.4	II -6.235616	0	0	0
WBGene00007859	-0.00490975	mrps-31	C32A3.2	III -5.133235	0	0	0
WBGene00009013	-0.00490753	mrps-33	F21D5.8	IV 3.958290	0	0	0
WBGene00004277	-0.0049014	rab-18	Y92C3B.3	III -24.427790	0	0	0
WBGene00022153	-0.00489951	Y71G12B.13	Y71G12B.13	I -13.273430	0	0	0
WBGene00012645	-0.00489899	mrpl-22	Y39A1A.6	III 3.978760	0	0	0
WBGene00013431	-0.0048948	ceh-92	Y66D12A.5	III 11.081300	0	0	0
WBGene00000931	-0.0048776	dao-5	C25A1.10	I 4.730794	0	0	0
WBGene00020782	-0.00487442	T24H7.3	T24H7.3	II -0.395094	0	0	0
WBGene00195070	-0.00487099	C16C8.20	C16C8.20	II -6.301646	0	0	0
WBGene00021535	-0.00486253	wht-7	Y42G9A.6	III -1.413692	0	0	0
WBGene00006574	-0.0048584	tin-13	DY3.1	I 3.061410	0	0	0
WBGene00004456	-0.00485656	rpl-43	Y48B6A.2	II 22.455170	0	0	0
WBGene00010812	-0.00485583	mrpl-35	M01F1.6	III -6.190480	0	0	0
WBGene00004189	-0.00485472	pars-1	T20H4.3	III -0.766312	0	0	0
WBGene00008780	-0.00485339	hxk-1	F14B4.2	I 3.723860	0	0	0
WBGene00011891	-0.00485159	del-6	T21C9.3	V 2.600850	0	0	0
WBGene00019295	-0.00485059	pfkb-1.2	K02B2.1	IV 2.747303	0	0	0
WBGene00004435	-0.0048462	rpl-23	B0336.10	III -1.449390	0	0	0
WBGene00001831	-0.0048433	hcp-3	F58A4.3	III 0.752765	0	0	0
WBGene00015853	-0.00484224	C16C8.16	C16C8.16	II -6.301958	0	0	0
WBGene00006709	-0.00483625	ubc-14	Y87G2A.9	I 21.526791	0	0	0
WBGene00013611	-0.00483189	Y102A5C.2	Y102A5C.2	V 11.351890	0	0	0
WBGene00015731	-0.00483072	C13B7.6	C13B7.6	V -14.850020	0	0	0
WBGene00003504	-0.00482913	mut-7	ZK1098.8	III 0.579676	0	0	0
WBGene00015916	-0.00482894	ttc-4	C17G10.2	II -1.065220	0	0	0
WBGene00010089	-0.00481478	hpo-31	F55B12.4	V 5.643946	0	0	0
WBGene00022462	-0.00481085	Y110A7A.15	Y110A7A.15	I -0.404946	0	0	0
WBGene00000785	-0.00480949	cpr-5	W07B8.5	V -19.852230	0	0	0
WBGene00020910	-0.00480496	dgtr-1	W01A11.2	V -0.085104	0	0	0
WBGene00004470	-0.00480433	rps-1	F56F3.5	III -3.163867	0	0	0
WBGene00000142	-0.00480266	aos-1	C08B6.9	V 2.277303	0	0	0
WBGene00011061	-0.00480071	wago-1	R06C7.1	I 1.851050	0	0	0
WBGene00013332	-0.00479874	Y57G11C.43	Y57G11C.43	IV 12.444710	0	0	0
WBGene00019683	-0.00479728	K12H6.2	K12H6.2	II -10.626620	0	0	0
WBGene00021763	-0.00479641	Y51F10.2	Y51F10.2	I -12.388730	0	0	0
WBGene00004090	-0.00479467	eif-2Bgamma	C15F1.4	II 0.176418	0	0	0
WBGene00012790	-0.00479436	Y43D4A.4	Y43D4A.4	IV 15.297540	0	0	0
WBGene00012234	-0.00479317	W04A4.5	W04A4.5	I 21.637150	0	0	0
WBGene00004484	-0.00479257	rps-15	F36A2.6	I 3.196236	0	0	0
WBGene00004698	-0.00479132	rsp-1	W02B12.3	II 3.471909	0	0	0
WBGene00017319	-0.00479035	mrps-9	F09G8.3	III -0.351761	0	0	0
WBGene00003834	-0.00478931	nxf-1	C15H11.3	V 6.285879	0	0	0
WBGene00009329	-0.00478745	F32D8.4	F32D8.4	V 2.827315	0	0	0
WBGene00001209	-0.00478373	egl-45	C27D11.1	III -0.581896	0	0	0
WBGene00009054	-0.00477813	F22D6.9	F22D6.9	I 1.737877	0	0	0
WBGene00020894	-0.00476849	T28D9.1	T28D9.1	II -0.208176	0	0	0
WBGene00018513	-0.004766	F46F11.10	F46F11.10	I 0.278303	0	0	0
WBGene00000764	-0.0047635	coq-4	T03F1.2	I -1.962547	0	0	0
WBGene00015159	-0.004763	psd-1	B0361.5	III -0.762937	0	0	0
WBGene00022877	-0.00475959	wago-5	ZK1248.7	II -0.917133	0	0	0
WBGene00004882	-0.0047565	smg-4	F46B6.3	V 2.194111	0	0	0
WBGene00013687	-0.00475169	exoc-8	Y105E8B.2	I 25.882299	0	0	0
WBGene00010229	-0.00474926	F58A4.6	F58A4.6	III 0.746589	0	0	0
WBGene00022150	-0.00474907	Y71G12B.10	Y71G12B.10	I -12.970800	0	0	0
WBGene00000117	-0.00474892	alh-11	F42G9.5	III -26.068890	0	0	0
WBGene00005024	-0.00474706	sqv-6	Y50D4C.4	V -19.911900	0	0	0
WBGene00017245	-0.00474588	srpa-72	F08D12.1	II -11.012630	0	0	0
WBGene00012112	-0.00473673	T28A8.6	T28A8.6	III 21.247351	0	0	0
WBGene00019535	-0.00473579	tsen-34	K08D10.12	IV -0.260920	0	0	0
WBGene00013549	-0.00472589	Y75B8A.13	Y75B8A.13	III 16.111139	0	0	0
WBGene00006724	-0.00472586	ubh-4	C08B11.7	II 0.654918	0	0	0
WBGene00021604	-0.00472231	Y46H3C.4	Y46H3C.4	V -17.795130	0	0	0
WBGene00021943	-0.00472195	Y55F3BR.6	Y55F3BR.6	IV -23.279671	0	0	0
WBGene00195063	-0.0047171	coa-1	Y38C1AA.14	IV -26.822300	0	0	0
WBGene00011064	-0.00471592	adsl-1	R06C7.5	I 1.857390	0	0	0
WBGene00010408	-0.00471449	mboa-2	H19N07.4	V 2.951323	0	0	0
WBGene00012576	-0.00471427	Y37H9A.1	Y37H9A.1	I 21.659470	0	0	0
WBGene00007088	-0.00471108	B0001.3	B0001.3	IV 5.738548	0	0	0
WBGene00009285	-0.00470893	F31C3.3	F31C3.3	I 29.808380	0	0	0
WBGene00043057	-0.00470765	M142.8	M142.8	III 5.634457	0	0	0
WBGene00016171	-0.00470687	C27F2.10	C27F2.10	III -2.272379	0	0	0
WBGene00004499	-0.00470532	rps-30	C26F1.4	V 0.891291	0	0	0
WBGene00016333	-0.00469932	C32F10.8	C32F10.8	I 0.465566	0	0	0
WBGene00010560	-0.00469798	eif-2beta	K04G2.1	I 2.426083	0	0	0
WBGene00017686	-0.00469691	tpp-2	F21H12.6	II -0.510756	0	0	0
WBGene00044083	-0.00469665	tin-9.2	B0564.1	IV 8.007931	0	0	0
WBGene00007201	-0.00469665	exos-4.1	B0564.1	IV 8.114944	0	0	0
WBGene00010094	-0.00469632	tsfm-1	F55C5.5	V 3.971520	0	0	0
WBGene00022672	-0.00469519	npp-24	ZK177.4	II -1.233085	0	0	0
WBGene00004494	-0.00469346	rps-25	K02B2.5	IV 2.764810	0	0	0
WBGene00016816	-0.00469281	C50E3.5	C50E3.5	V 0.814036	0	0	0
WBGene00015849	-0.00468952	C16C8.11	C16C8.11	II -6.299956	0	0	0
WBGene00006727	-0.00468601	ubq-1	F25B5.4	III -1.430715	0	0	0
WBGene00004469	-0.00468396	rps-0	B0393.1	III -2.591802	0	0	0
WBGene00008769	-0.00468187	mrpl-13	F13G3.11	I 1.890578	0	0	0
WBGene00004458	-0.0046808	rpn-1	T22D1.9	IV 3.248496	0	0	0
WBGene00017924	-0.00467826	mrps-21	F29B9.10	IV 0.609428	0	0	0
WBGene00022857	-0.00466869	ZK1127.12	ZK1127.12	II 0.355776	0	0	0
WBGene00018337	-0.00466324	F42A9.8	F42A9.8	IV 3.914719	0	0	0
WBGene00015463	-0.00466275	hpo-9	C05C8.6	V 0.642492	0	0	0
WBGene00009256	-0.00466102	tut-2	F29F11.3	V 2.695526	0	0	0
WBGene00010622	-0.00466049	K07A12.4	K07A12.4	I 3.017614	0	0	0
WBGene00004824	-0.00465437	F56B3.4	F56B3.4	IV -23.472910	0	0	0
WBGene00022739	-0.00465272	toe-1	ZK430.1	II -4.515246	0	0	0
WBGene00007428	-0.00465167	wdr-20	C08B6.7	V 2.278458	0	0	0
WBGene00021329	-0.00464967	Y34D9A.3	Y34D9A.3	I -17.342039	0	0	0
WBGene00000229	-0.0046474	atp-2	C34E10.6	III -1.917271	0	0	0
WBGene00008848	-0.00464511	inft-2	F15B9.4	V 4.808299	0	0	0
WBGene00001808	-0.00464368	gut-2	T10G3.6	V 5.352578	0	0	0
WBGene00006492	-0.00464074	let-391	C27A12.3	I 0.697411	0	0	0
WBGene00007026	-0.00463854	mdt-31	F32H2.2	I 3.335995	0	0	0
WBGene00017674	-0.00463815	F21F3.4	F21F3.4	I -0.659244	0	0	0
WBGene00008532	-0.00463812	dpt-1	F02E9.9	I 2.832000	0	0	0
WBGene00021073	-0.00463725	nol-2	W07E6.1	II -15.604210	0	0	0
WBGene00013311	-0.00463439	sec-61	Y57G11C.15	IV 12.529600	0	0	0
WBGene00004439	-0.00463165	rpl-25.2	F52B5.6	I 2.740859	0	0	0
WBGene00012767	-0.00461682	fcd-2	Y41E3.9	IV 12.815520	0	0	0
WBGene00021846	-0.00461487	ztf-23	Y54E10BR.8	I -4.504069	0	0	0
WBGene00014059	-0.00461347	ZK673.3	N.A.	N.A.	0	0	0
WBGene00006737	-0.00460907	ulp-2	Y38A8.3	II -2.613822	0	0	0
WBGene00022461	-0.00460796	tag-300	N.A.	N.A.	0	0	0
WBGene00019441	-0.00460473	K06B9.4	K06B9.4	IV -0.227968	0	0	0
WBGene00020993	-0.00460462	W03F8.3	W03F8.3	IV 1.556191	0	0	0
WBGene00004217	-0.00458422	ptr-2	C32E8.8	I -2.575737	0	0	0
WBGene00003077	-0.00458061	lsm-3	Y62E10A.12	IV 8.874579	0	0	0
WBGene00004703	-0.00457653	rsp-6	C33H5.12	IV 3.483182	0	0	0
WBGene00012556	-0.00457113	mrps-10	Y37D8A.18	III 20.119310	0	0	0
WBGene00004383	-0.00457102	rnh-2	T13H5.7	II 0.814627	0	0	0
WBGene00020463	-0.00456413	cec-6	T12E12.2	IV 1.833541	0	0	0
WBGene00012160	-0.00456401	VY35H6BL.1	N.A.	N.A.	0	0	0
WBGene00016563	-0.00456342	C41D11.4	N.A.	N.A.	0	0	0
WBGene00022367	-0.00455964	Y92H12BM.1	Y92H12BM.1	I -14.693460	0	0	0
WBGene00017300	-0.00455535	rpc-2	F09F7.3	III -1.545060	0	0	0
WBGene00016194	-0.00455201	C28H8.3	C28H8.3	III -1.435506	0	0	0
WBGene00012951	-0.00454729	Y47H9C.8	Y47H9C.8	I 12.907450	0	0	0
WBGene00009123	-0.00454644	F25H2.12	F25H2.12	I 5.055712	0	0	0
WBGene00015095	-0.00454639	B0261.7	B0261.7	I -0.222956	0	0	0
WBGene00004342	-0.00454636	rfs-1	C30A5.2	III -0.356587	0	0	0
WBGene00019715	-0.00454625	M01G5.1	M01G5.1	III -21.806770	0	0	0
WBGene00012903	-0.00454508	vps-2	Y46G5A.12	II 11.071570	0	0	0
WBGene00004433	-0.00454318	rpl-21	C14B9.7	III -0.376430	0	0	0
WBGene00003787	-0.00453424	npp-1	K07F5.13	IV 4.435292	0	0	0
WBGene00017999	-0.00453016	emc-6	F33D4.7	IV 3.403890	0	0	0
WBGene00016166	-0.00452183	C27F2.4	C27F2.4	III -2.302860	0	0	0
WBGene00016701	-0.00452117	C46A5.5	C46A5.5	IV 3.469834	0	0	0
WBGene00003186	-0.0045206	mek-2	Y54E10BL.6	I -5.235826	0	0	0
WBGene00010814	-0.00451935	M01F1.8	M01F1.8	III -6.298958	0	0	0
WBGene00000732	-0.00451225	col-159	F57B1.3	V 4.980993	0	0	0
WBGene00004188	-0.00451143	prp-21	W07E6.4	II -15.601730	0	0	0
WBGene00001236	-0.00450225	elc-1	Y82E9BR.15	III -21.861700	0	0	0
WBGene00012932	-0.00450095	Y47D3A.21	Y47D3A.21	III 8.237452	0	0	0
WBGene00009207	-0.00449946	F28C6.8	F28C6.8	II 0.826515	0	0	0
WBGene00004501	-0.00449843	rpt-1	C52E4.4	V 3.562518	0	0	0
WBGene00022448	-0.00449658	pinn-1	Y110A2AL.13	II -9.557620	0	0	0
WBGene00019120	-0.00449618	npl-4.1	F59E12.4	II -1.010820	0	0	0
WBGene00012000	-0.00449587	T24H10.1	T24H10.1	II 1.021271	0	0	0
WBGene00018390	-0.00449454	F43E2.1	F43E2.1	II 0.502840	0	0	0
WBGene00019595	-0.00448586	dscc-1	K09H9.2	I -4.475278	0	0	0
WBGene00002183	-0.00448134	kat-1	T02G5.8	II 0.492543	0	0	0
WBGene00006430	-0.00448117	tag-51	K02F3.1	III -25.695881	0	0	0
WBGene00013267	-0.00448018	Y57A10A.27	Y57A10A.27	II 7.481992	0	0	0
WBGene00001431	-0.00447762	fkb-6	F31D4.3	V 25.403070	0	0	0
WBGene00019400	-0.00447664	K04G7.1	K04G7.1	III -0.778043	0	0	0
WBGene00018423	-0.00447498	F44E2.10	F44E2.10	III -0.046688	0	0	0
WBGene00007207	-0.0044748	B0564.7	B0564.7	IV 8.128111	0	0	0
WBGene00022301	-0.00447413	cpsf-1	Y76B12C.7	IV -12.026830	0	0	0
WBGene00017311	-0.00447232	F09G2.2	F09G2.2	V 0.630859	0	0	0
WBGene00012479	-0.00446974	Y18D10A.9	Y18D10A.9	I 14.149300	0	0	0
WBGene00012476	-0.0044696	Y18D10A.3	Y18D10A.3	I 14.075160	0	0	0
WBGene00013001	-0.00446897	Y48E1B.2	Y48E1B.2	II 17.958941	0	0	0
WBGene00002047	-0.00446531	icp-1	Y39G10AR.13	I -9.462598	0	0	0
WBGene00000115	-0.00446294	alh-9	F01F1.6	III -1.438898	0	0	0
WBGene00022089	-0.00445997	Y69A2AR.18	Y69A2AR.18	IV -7.265881	0	0	0
WBGene00004447	-0.00445877	rpl-33	F10E7.7	II 0.494614	0	0	0
WBGene00003865	-0.00445473	oma-2	ZC513.6	V 1.004344	0	0	0
WBGene00006722	-0.00445393	ubh-2	Y40G12A.2	V -0.048180	0	0	0
WBGene00019276	-0.00444951	H43I07.3	H43I07.3	V -6.307078	0	0	0
WBGene00015451	-0.00444914	C04F5.9	C04F5.9	V -2.497028	0	0	0
WBGene00003818	-0.00444761	nsf-1	H15N14.2	I 2.337514	0	0	0
WBGene00011883	-0.00444632	mrpl-50	T21B10.1	II 0.931576	0	0	0
WBGene00000381	-0.00444593	cct-6	F01F1.8	III -1.439031	0	0	0
WBGene00006587	-0.00443925	tnt-2	F53A9.10	X 0.293773	0	0	0
WBGene00018290	-0.00443923	vps-60	F41E6.9	V 1.483440	0	0	0
WBGene00016443	-0.00443842	C35D10.6	C35D10.6	III -2.416193	0	0	0
WBGene00004408	-0.00443743	rla-0	F25H2.10	I 5.055430	0	0	0
WBGene00013924	-0.00443556	rad-23	ZK20.3	II 3.825952	0	0	0
WBGene00016412	-0.00443554	mrps-26	C34E10.11	III -1.866704	0	0	0
WBGene00016001	-0.00443377	C18H9.2	N.A.	N.A.	0	0	0
WBGene00008890	-0.00443093	ser-5	F16D3.7	I 2.772325	0	0	0
WBGene00004775	-0.00442874	2001-09-01	Y47G6A.12	I -3.711686	0	0	0
WBGene00022722	-0.0044284	tomm-70	ZK370.8	III -0.072081	0	0	0
WBGene00015524	-0.00442794	C06E1.9	C06E1.9	III -0.224437	0	0	0
WBGene00021466	-0.00442687	eif-2gamma	Y39G10AR.8	I -9.392390	0	0	0
WBGene00000840	-0.00442337	cul-5	ZK856.1	V 2.309763	0	0	0
WBGene00022365	-0.00442226	Y92H12BL.4	Y92H12BL.4	I -14.694540	0	0	0
WBGene00012496	-0.00441786	Y24F12A.1	Y24F12A.1	IV 5.044366	0	0	0
WBGene00003952	-0.00441665	pbs-6	C02F5.9	III -0.354369	0	0	0
WBGene00020112	-0.00441239	pfd-5	R151.9	III -0.772512	0	0	0
WBGene00010608	-0.00441152	K07A1.1	K07A1.1	I 3.803830	0	0	0
WBGene00009131	-0.00441056	F25H8.1	F25H8.1	IV 4.452145	0	0	0
WBGene00019162	-0.00440829	eif-1.A	H06H21.3	IV 1.297576	0	0	0
WBGene00021034	-0.00440716	enu-3.4	W05F2.2	I -3.792690	0	0	0
WBGene00016014	-0.00440634	C23G10.7	C23G10.7	III -1.409287	0	0	0
WBGene00016291	-0.00440612	C31H1.8	C31H1.8	IV 2.410534	0	0	0
WBGene00019608	-0.0044022	ani-2	K10B2.5	II -0.380478	0	0	0
WBGene00019893	-0.00439597	sgt-1	R05F9.10	II -2.927386	0	0	0
WBGene00000772	-0.00438672	cpb-3	B0414.5	I 0.447885	0	0	0
WBGene00020709	-0.00438021	T23B3.1	T23B3.1	I 1.296765	0	0	0
WBGene00004808	-0.00437953	skr-2	F46A9.4	I 3.766669	0	0	0
WBGene00006927	-0.00437841	vit-3	F59D8.1	X -10.036830	0	0	0
WBGene00010351	-0.00437332	cbd-1	H02I12.1	IV 4.966624	0	0	0
WBGene00006697	-0.00437132	uaf-1	Y92C3B.2	III -24.775070	0	0	0
WBGene00004361	-0.00437096	rib-2	K01G5.6	III 5.114721	0	0	0
WBGene00017937	-0.00436531	F30H5.3	F30H5.3	III -26.808300	0	0	0
WBGene00017101	-0.00436503	E02H9.3	E02H9.3	III -13.841920	0	0	0
WBGene00012316	-0.00436273	ctps-1	W06H3.3	V 11.183400	0	0	0
WBGene00003622	-0.00436228	nhr-23	C01H6.5	I 1.842120	0	0	0
WBGene00012999	-0.00436166	rpoa-1	Y48E1A.1	II 19.485901	0	0	0
WBGene00007640	-0.00436153	C17D12.7	C17D12.7	I 9.306457	0	0	0
WBGene00019823	-0.00435978	fnta-1	R02D3.5	IV -26.794010	0	0	0
WBGene00021056	-0.00435222	W06B4.1	W06B4.1	II -4.345549	0	0	0
WBGene00006311	-0.00434769	sun-1	F57B1.2	V 4.980025	0	0	0
WBGene00020172	-0.00434721	thoc-1	T02H6.2	II -15.591550	0	0	0
WBGene00020287	-0.0043421	lsy-13	T06A10.4	IV 15.378720	0	0	0
WBGene00010484	-0.00433271	dph-3	K01H12.1	IV 4.379027	0	0	0
WBGene00001590	-0.00432441	C45G3.3	C45G3.3	I 3.669627	0	0	0
WBGene00006440	-0.00432288	tag-63	Y47G6A.28	I -3.548461	0	0	0
WBGene00021443	-0.00432191	Y39A3CL.7	Y39A3CL.7	III -15.993760	0	0	0
WBGene00013462	-0.00431978	micu-1	Y67H2A.4	IV 8.516169	0	0	0
WBGene00004505	-0.00431874	rpt-5	F56H1.4	I 0.432436	0	0	0
WBGene00022119	-0.00431686	copa-1	Y71F9AL.17	I -5.304180	0	0	0
WBGene00022148	-0.00431598	ddx-27	Y71G12B.8	I -12.869140	0	0	0
WBGene00044067	-0.00431484	zipt-7.1	T28F3.3	IV 16.413740	0	0	0
WBGene00016653	-0.00431451	ssb-1	C44E4.4	I -1.036810	0	0	0
WBGene00016418	-0.00431302	hpo-27	C34G6.1	I 0.480108	0	0	0
WBGene00013131	-0.00431263	Y52B11C.1	Y52B11C.1	I 7.192634	0	0	0
WBGene00022719	-0.00430868	pdhk-2	ZK370.5	III -0.080879	0	0	0
WBGene00016992	-0.00430754	zhit-1	CD4.7	V -1.351691	0	0	0
WBGene00021440	-0.00430595	Y39A3CL.1	Y39A3CL.1	III -15.974760	0	0	0
WBGene00019141	-0.00430295	bath-5	F59H6.11	II -13.977580	0	0	0
WBGene00001309	-0.00429696	emr-1	M01D7.6	I -12.533250	0	0	0
WBGene00013997	-0.00429416	ZK550.3	ZK550.3	IV 16.283939	0	0	0
WBGene00001258	-0.00429399	emb-4	Y80D3A.2	V 18.446680	0	0	0
WBGene00021038	-0.00429321	W05F2.6	W05F2.6	I -3.789301	0	0	0
WBGene00006706	-0.00429206	ubc-9	F29B9.6	IV 0.518478	0	0	0
WBGene00003922	-0.00428749	pas-1	C15H11.7	V 6.303223	0	0	0
WBGene00008398	-0.00428619	D2005.3	D2005.3	I 2.365685	0	0	0
WBGene00022138	-0.00428612	trpp-10	Y71G12A.2	I -12.452400	0	0	0
WBGene00016793	-0.00428577	arp-11	C49H3.8	IV 3.496101	0	0	0
WBGene00003499	-0.00428099	mut-2	K04F10.6	I 1.061967	0	0	0
WBGene00003052	-0.00427926	lmn-1	DY3.2	I 3.071043	0	0	0
WBGene00020717	-0.00427725	mrpl-4	T23B12.2	V 1.418611	0	0	0
WBGene00006466	-0.00427662	tag-115	JC8.13	IV 8.483463	0	0	0
WBGene00044742	-0.00427016	Y55F3BR.10	Y55F3BR.10	IV -23.301310	0	0	0
WBGene00000109	-0.00426918	alh-3	F36H1.6	IV 4.783471	0	0	0
WBGene00016128	-0.00426609	elpc-4	C26B2.6	IV 3.579356	0	0	0
WBGene00018950	-0.00426382	F56C9.6	F56C9.6	III -0.754078	0	0	0
WBGene00021522	-0.00426208	nhr-274	Y41D4B.21	IV -16.267660	0	0	0
WBGene00000375	-0.00425857	cyp-44A1	ZK177.5	II -1.236742	0	0	0
WBGene00004413	-0.00425813	rpl-2	B0250.1	V 24.998640	0	0	0
WBGene00021649	-0.00425422	Y47G6A.25	Y47G6A.25	I -3.150471	0	0	0
WBGene00012230	-0.00425409	cacn-1	W03H9.4	II 22.446751	0	0	0
WBGene00021868	-0.00425294	atln-1	Y54G2A.2	IV -6.739790	0	0	0
WBGene00001214	-0.00425116	ego-1	F26A3.3	I 2.213032	0	0	0
WBGene00009289	-0.00424686	exos-7	F31D4.1	V 25.367460	0	0	0
WBGene00011597	-0.0042462	zim-1	T07G12.6	IV 4.618477	0	0	0
WBGene00001005	-0.00423986	dlc-1	T26A5.9	III -1.254366	0	0	0
WBGene00003413	-0.00423847	mrp-7	Y43F8C.12	V 22.763260	0	0	0
WBGene00017352	-0.00423521	F10E7.11	F10E7.11	II 0.495457	0	0	0
WBGene00021959	-0.0042351	Y57E12AL.6	Y57E12AL.6	V 0.503012	0	0	0
WBGene00012966	-0.00423086	exos-1	Y48A6B.5	III 5.843200	0	0	0
WBGene00000668	-0.00422936	col-93	W05B2.5	III 5.801294	0	0	0
WBGene00009557	-0.00422888	mtcu-1	F39B2.7	I 26.799700	0	0	0
WBGene00016142	-0.00422882	mrps-18C	C26E6.6	III -2.339257	0	0	0
WBGene00043051	-0.00422647	C29E4.13	C29E4.13	III -0.490623	0	0	0
WBGene00020246	-0.00421642	clic-1	T05B11.3	V 0.856302	0	0	0
WBGene00010624	-0.00421495	mrps-15	K07A12.7	I 3.017707	0	0	0
WBGene00004463	-0.0042135	rpn-7	F49C12.8	IV 4.160541	0	0	0
WBGene00004450	-0.00421135	rpl-36	F37C12.4	III -0.776104	0	0	0
WBGene00001813	-0.00421056	haf-3	F57A10.3	V 8.739826	0	0	0
WBGene00022037	-0.00421014	acs-13	Y65B4BL.5	I -18.969120	0	0	0
WBGene00000533	-0.00420912	clh-6	R07B7.1	V 3.621699	0	0	0
WBGene00009944	-0.00420675	mtcu-2	F52H3.2	II 1.825050	0	0	0
WBGene00016632	-0.00420287	C44B7.12	C44B7.12	II 0.136473	0	0	0
WBGene00010450	-0.0042003	K01A11.2	K01A11.2	III -6.957352	0	0	0
WBGene00022126	-0.00419909	Y71F9B.2	Y71F9B.2	I -7.278657	0	0	0
WBGene00016442	-0.0041988	C35D10.5	C35D10.5	III -2.415678	0	0	0
WBGene00019598	-0.00419772	K09H9.7	K09H9.7	I -4.475171	0	0	0
WBGene00007188	-0.0041947	B0464.9	B0464.9	III 0.558134	0	0	0
WBGene00013689	-0.00419071	bath-40	Y105E8B.4	I 25.950251	0	0	0
WBGene00018395	-0.00418976	mtch-1	F43E2.7	II 0.502806	0	0	0
WBGene00021149	-0.00418916	dnc-3	W10G11.20	II -6.242084	0	0	0
WBGene00010549	-0.00418538	K03H4.2	N.A.	N.A.	0	0	0
WBGene00000405	-0.00418512	cdk-1	T05G5.3	III 0.969120	0	0	0
WBGene00015185	-0.00418353	mrpl-41	B0432.3	II -15.651190	0	0	0
WBGene00016947	-0.00418039	C55B7.11	C55B7.11	I 1.190341	0	0	0
WBGene00018151	-0.00417743	F37C12.3	F37C12.3	III -0.775975	0	0	0
WBGene00022832	-0.00417575	pdp-1	ZK973.3	I -1.417636	0	0	0
WBGene00016432	-0.00417569	C35B1.2	C35B1.2	IV -0.718325	0	0	0
WBGene00019792	-0.00417413	M116.5	M116.5	IV 3.781627	0	0	0
WBGene00020383	-0.00417362	tin-44	T09B4.9	I 0.873661	0	0	0
WBGene00021789	-0.0041722	nol-6	Y51H7C.11	II -15.449330	0	0	0
WBGene00004333	-0.00417196	rec-8	W02A2.6	IV 8.534218	0	0	0
WBGene00006794	-0.0041707	unc-60	C38C3.5	V -18.876770	0	0	0
WBGene00013719	-0.00416942	Y106G6H.6	Y106G6H.6	I 5.040852	0	0	0
WBGene00020718	-0.00416736	mrps-2	T23B12.3	V 1.413473	0	0	0
WBGene00012179	-0.00416531	W01D2.1	W01D2.1	II 23.531660	0	0	0
WBGene00021831	-0.00416366	Y54E10A.11	Y54E10A.11	I -4.473382	0	0	0
WBGene00021888	-0.00416032	manf-1	Y54G2A.23	IV -6.694170	0	0	0
WBGene00022257	-0.00415797	puf-11	Y73B6BL.38	IV 3.198293	0	0	0
WBGene00011464	-0.0041532	T05B9.1	T05B9.1	II 3.386796	0	0	0
WBGene00018667	-0.00415129	bath-7	F52C6.10	II -14.151200	0	0	0
WBGene00013724	-0.00414855	Y106G6H.14	Y106G6H.14	I 5.051290	0	0	0
WBGene00012716	-0.0041449	Y39E4B.5	Y39E4B.5	III 20.995790	0	0	0
WBGene00009364	-0.00414454	F33H1.3	F33H1.3	II 2.169721	0	0	0
WBGene00016353	-0.00414439	C33F10.4	C33F10.4	II -3.034936	0	0	0
WBGene00009542	-0.00413717	copb-2	F38E11.5	IV 4.270420	0	0	0
WBGene00009396	-0.00413637	clec-65	F35C5.8	II 12.414880	0	0	0
WBGene00015579	-0.00413629	C07H6.2	C07H6.2	III -0.705096	0	0	0
WBGene00019457	-0.00413001	vms-1	K06H7.3	III -0.379244	0	0	0
WBGene00003614	-0.00412981	nhr-15	F33E11.1	V -20.004000	0	0	0
WBGene00010759	-0.00412802	cysl-2	K10H10.2	II 23.031931	0	0	0
WBGene00015754	-0.00412705	C14B9.8	C14B9.8	III -0.375938	0	0	0
WBGene00012830	-0.00412601	mrps-28	Y43F8C.8	V 22.620951	0	0	0
WBGene00009004	-0.00412551	pfd-6	F21C3.5	I 1.873635	0	0	0
WBGene00012984	-0.00412433	Y48B6A.13	Y48B6A.13	II 22.879311	0	0	0
WBGene00017887	-0.00412402	F28B3.6	F28B3.6	I -0.469179	0	0	0
WBGene00008412	-0.00412347	D2030.2	D2030.2	I 2.163173	0	0	0
WBGene00015815	-0.00411949	C16A11.2	C16A11.2	II -5.067834	0	0	0
WBGene00014109	-0.00411913	chpf-1	ZK856.8	V 2.328816	0	0	0
WBGene00013690	-0.00411578	hprt-1	Y105E8B.5	I 26.036600	0	0	0
WBGene00012360	-0.0041101	tat-3	W09D10.2	III 5.052332	0	0	0
WBGene00008266	-0.00411003	C53A5.6	C53A5.6	V 6.476666	0	0	0
WBGene00006968	-0.00410733	yars-2	K08F11.4	IV 0.694058	0	0	0
WBGene00007054	-0.00410705	scpl-1	B0379.4	I 4.633111	0	0	0
WBGene00008887	-0.00410368	tbcd-1	F16D3.4	I 2.765340	0	0	0
WBGene00007974	-0.0041011	dhfr-1	C36B1.7	I 3.042628	0	0	0
WBGene00009745	-0.00409972	cox-19	F45H11.5	I 4.961650	0	0	0
WBGene00016622	-0.00409931	mafr-1	C43H8.2	I 5.058860	0	0	0
WBGene00011691	-0.00409916	T10C6.10	T10C6.10	V 9.376002	0	0	0
WBGene00004449	-0.0040966	rpl-35	ZK652.4	III -0.554535	0	0	0
WBGene00011115	-0.00409592	R07E5.7	R07E5.7	III -3.174217	0	0	0
WBGene00004338	-0.00409424	rfc-2	F58F6.4	IV -20.273399	0	0	0
WBGene00015460	-0.0040918	C05C8.1	C05C8.1	V 0.645875	0	0	0
WBGene00022069	-0.00409078	eel-1	Y67D8C.5	IV -6.257386	0	0	0
WBGene00012909	-0.00408743	spds-1	Y46G5A.19	II 11.270310	0	0	0
WBGene00012697	-0.00408519	mrps-35	Y39B6A.39	V 18.473721	0	0	0
WBGene00017606	-0.00408441	ets-6	F19F10.10	V 0.813051	0	0	0
WBGene00012766	-0.00408363	Y41E3.8	Y41E3.8	IV 12.814930	0	0	0
WBGene00018894	-0.00408025	mff-2	F55F8.6	I 0.301245	0	0	0
WBGene00022092	-0.00408008	Y69A2AR.21	Y69A2AR.21	IV -7.267388	0	0	0
WBGene00013025	-0.0040777	vha-13	Y49A3A.2	V 6.248433	0	0	0
WBGene00001411	-0.00407718	fem-1	F35D6.1	IV 1.807739	0	0	0
WBGene00001154	-0.00407171	ech-5	F56B3.5	IV -23.422020	0	0	0
WBGene00012896	-0.00407121	snrp-200	Y46G5A.4	II 10.873100	0	0	0
WBGene00004028	-0.00406987	pif-1	Y18H1A.6	I -18.547791	0	0	0
WBGene00011268	-0.004069	pde-12	R17.2	III 5.427540	0	0	0
WBGene00022855	-0.00406736	tcer-1	ZK1127.9	II 0.349925	0	0	0
WBGene00012615	-0.00406586	dct-16	Y38H6C.1	V 25.003880	0	0	0
WBGene00006988	-0.00406046	zyg-1	F59E12.2	II -0.987630	0	0	0
WBGene00004411	-0.00405812	rpc-1	C42D4.8	IV 3.291122	0	0	0
WBGene00013339	-0.00405641	phf-14	Y59A8A.2	V 13.318860	0	0	0
WBGene00021832	-0.0040563	Y54E10A.12	Y54E10A.12	I -4.473222	0	0	0
WBGene00002074	-0.00405224	ima-3	F32E10.4	IV 3.356506	0	0	0
WBGene00010367	-0.00404716	H05L14.2	H05L14.2	I 2.418089	0	0	0
WBGene00020549	-0.00404607	nmt-1	T17E9.2	III -1.419235	0	0	0
WBGene00002228	-0.0040454	klp-18	C06G3.2	IV 3.279504	0	0	0
WBGene00009219	-0.00404296	dpm-3	F28D1.11	IV 5.903020	0	0	0
WBGene00002043	-0.00404158	hyl-1	C09G4.1	IV 3.902557	0	0	0
WBGene00010420	-0.00403655	mcrs-1	H28O16.2	I 13.874700	0	0	0
WBGene00006568	-0.00403615	thk-1	Y43C5A.5	IV 4.565297	0	0	0
WBGene00001832	-0.00403407	hcp-4	T03F1.9	I -1.985671	0	0	0
WBGene00007111	-0.00403163	sart-3	B0035.12	IV 4.959570	0	0	0
WBGene00017547	-0.00402989	alfa-1	F18A1.6	II 0.507998	0	0	0
WBGene00011236	-0.00402977	R11A8.1	R11A8.1	IV 4.576933	0	0	0
WBGene00018680	-0.00402842	tsen-54	F52C12.3	IV -12.734580	0	0	0
WBGene00008413	-0.00402178	D2030.3	D2030.3	I 2.167461	0	1	0
WBGene00004503	-0.00402145	rpt-3	F23F12.6	III -1.187575	0	0	0
WBGene00013531	-0.00402033	Y73F8A.26	Y73F8A.26	IV 14.073640	0	0	0
WBGene00003801	-0.00401999	npp-15	C29E4.4	III -0.488878	0	0	0
WBGene00007493	-0.00401965	npp-23	C09G9.2	IV 3.988170	0	0	0
WBGene00001092	-0.00401809	dro-1	F53A2.5	III 21.210970	0	0	0
WBGene00020652	-0.00401443	egg-4	T21E3.1	I -1.905838	0	0	0
WBGene00011631	-0.00401353	T08G11.4	T08G11.4	I 3.287694	0	0	0
WBGene00011489	-0.00401014	T05F1.2	T05F1.2	I 3.821640	0	0	0
WBGene00020962	-0.00400746	W02H5.8	W02H5.8	V -13.394150	0	0	0
WBGene00006383	-0.00400696	taf-2	Y37E11B.4	IV -3.131992	0	0	0
WBGene00011915	-0.00400544	ctf-8	T22C1.4	I 2.412210	0	0	0
WBGene00011348	-0.0040032	T01H3.2	T01H3.2	II 0.594902	0	0	0
WBGene00019543	-0.00399743	cif-1	K08F11.3	IV 0.686130	0	0	0
WBGene00007108	-0.00399612	gspd-1	B0035.5	IV 4.956467	0	0	0
WBGene00000197	-0.00399339	aars-2	F28H1.3	I -1.897594	0	0	0
WBGene00012206	-0.00399169	W02B12.11	W02B12.11	II 3.495745	0	0	0
WBGene00008533	-0.00398904	F02E9.10	F02E9.10	I 2.831206	0	0	0
WBGene00004051	-0.00398801	parg-1	F20C5.1	IV 3.958965	0	0	0
WBGene00138717	-0.00398445	F52C12.6	F52C12.6	IV -12.679050	0	0	0
WBGene00010721	-0.0039814	K09E4.3	K09E4.3	II 22.443470	0	0	0
WBGene00018893	-0.00398056	wdr-12	F55F8.5	I 0.299521	0	0	0
WBGene00021681	-0.00397863	Y48G1C.8	Y48G1C.8	I -19.974501	0	0	0
WBGene00009987	-0.00397611	tbcb-1	F53F4.3	V 5.465160	0	0	0
WBGene00003418	-0.00397568	msh-2	H26D21.2	I -2.885333	0	0	0
WBGene00004319	-0.00397303	rbr-2	ZK593.4	IV 4.734960	0	0	0
WBGene00022368	-0.00397227	Y92H12BR.2	Y92H12BR.2	I -14.689340	0	0	0
WBGene00001230	-0.00396846	eif-3.G	F22B5.2	II 0.776238	0	0	0
WBGene00001862	-0.00396744	him-3	ZK381.1	IV 3.273330	0	0	0
WBGene00007696	-0.00396503	tram-1	C24F3.1	IV 4.561370	0	0	0
WBGene00022088	-0.00396378	Y69A2AR.17	N.A.	N.A.	0	0	0
WBGene00019380	-0.00396348	K04C2.2	K04C2.2	III -0.907512	0	0	0
WBGene00013139	-0.00395723	Y53C12A.3	Y53C12A.3	II 1.660997	0	0	0
WBGene00009319	-0.003957	mccc-1	F32B6.2	IV 4.437160	0	0	0
WBGene00009551	-0.00395679	mob-1	F38H4.10	IV 5.327100	0	0	0
WBGene00001645	-0.00395475	gly-20	C03E10.4	V 3.054919	0	0	0
WBGene00018956	-0.00394856	F56C11.4	N.A.	N.A.	0	0	0
WBGene00001486	-0.00394658	frh-1	F59G1.7	II -0.852617	0	0	0
WBGene00000836	-0.0039464	cul-1	D2045.6	III 2.519494	0	0	0
WBGene00016390	-0.00394587	ttc-1	C34B2.5	I 5.060460	0	0	0
WBGene00001719	-0.00394463	grl-10	C26F1.5	V 0.884834	0	0	0
WBGene00004382	-0.00393971	rnh-1.0	F59A6.6	II -2.600477	0	0	0
WBGene00022864	-0.00393969	ZK1236.5	ZK1236.5	III -0.261513	0	0	0
WBGene00003080	-0.00393893	lsm-6	Y71G12B.14	I -13.299230	0	0	0
WBGene00006781	-0.00393892	unc-45	F30H5.1	III -26.824949	0	0	0
WBGene00015021	-0.00393889	B0205.6	B0205.6	I 5.075464	0	0	0
WBGene00011759	-0.00393629	mrps-18B	T13H5.5	II 0.814759	0	0	0
WBGene00014203	-0.00393394	ZK1058.3	ZK1058.3	III -4.180545	0	0	0
WBGene00015515	-0.00393368	spdl-1	C06A8.5	II 0.562983	0	0	0
WBGene00013307	-0.00393306	Y57G11C.9	Y57G11C.9	IV 12.448790	0	0	0
WBGene00018785	-0.00393253	F54A3.6	F54A3.6	II -13.838920	0	0	0
WBGene00022059	-0.00393055	Y67D8A.2	Y67D8A.2	IV -5.404681	0	0	0
WBGene00003797	-0.00392966	npp-11	F53F10.5	I -2.253283	0	0	0
WBGene00009744	-0.00392859	hpo-35	F45H11.3	I 4.957459	0	0	0
WBGene00000883	-0.00392845	cyn-7	Y75B12B.2	V 7.514287	0	0	0
WBGene00013123	-0.00392742	Y52B11A.3	Y52B11A.3	I 6.225340	0	0	0
WBGene00011275	-0.00392693	psf-1	R53.6	II 1.816080	0	0	0
WBGene00021000	-0.00392557	W03F9.2	W03F9.2	V -20.011709	0	0	0
WBGene00015312	-0.00392524	C01G8.1	C01G8.1	I -0.215535	0	0	0
WBGene00000093	-0.00392319	agt-1	Y62E10A.5	IV 8.653161	0	0	0
WBGene00003912	-0.0039212	pal-1	C38D4.6	III -2.460483	0	0	0
WBGene00019894	-0.00391513	R05F9.11	R05F9.11	II -2.920678	0	0	0
WBGene00018088	-0.00391077	trpp-4	F36D4.2	V 2.019070	0	0	0
WBGene00009330	-0.00391059	F32D8.5	F32D8.5	V 2.827496	0	0	0
WBGene00008350	-0.00391011	CE7X_3.2	CE7X_3.2	X -21.621910	0	0	0
WBGene00007880	-0.00390951	C33A12.1	C33A12.1	IV 4.290532	0	0	0
WBGene00003177	-0.00390905	mec-15	T01E8.4	II 2.311071	0	0	0
WBGene00022369	-0.00390861	Y92H12BR.3	Y92H12BR.3	I -14.687690	0	0	0
WBGene00017037	-0.00390641	D1069.3	D1069.3	II -15.620140	0	0	0
WBGene00016203	-0.0039059	tag-250	C29E4.5	III -0.494191	0	0	0
WBGene00008172	-0.00390573	C48B4.9	C48B4.9	III 0.617354	0	0	0
WBGene00003927	-0.00390424	pas-6	CD4.6	V -1.389933	0	0	0
WBGene00020185	-0.00390418	pgk-1	T03F1.3	I -1.974909	0	0	0
WBGene00022244	-0.00390362	Y73B6BL.23	Y73B6BL.23	IV 3.197963	0	0	0
WBGene00015941	-0.00390262	C18A3.3	C18A3.3	II -0.962291	0	0	0
WBGene00020682	-0.00389956	T22D1.3	T22D1.3	IV 3.249157	0	0	0
WBGene00008505	-0.00389626	F01G4.6	F01G4.6	IV 4.909771	0	0	0
WBGene00021097	-0.00388809	cdc-37	W08F4.8	II -15.594430	0	0	0
WBGene00013324	-0.00388743	mrps-7	Y57G11C.34	IV 12.444120	0	0	0
WBGene00008459	-0.00388652	mrpl-53	E02H1.8	II 1.616065	0	0	0
WBGene00017770	-0.0038862	F25B4.7	F25B4.7	V -1.240420	0	0	0
WBGene00022029	-0.00388465	Y65B4A.6	Y65B4A.6	I -18.680450	0	0	0
WBGene00015350	-0.003883	fbxl-1	C02F5.7	III -0.356302	0	0	0
WBGene00014115	-0.003878	gld-4	ZK858.1	I 3.598981	0	0	0
WBGene00019353	-0.00387643	K03B4.1	K03B4.1	V -4.671941	0	0	0
WBGene00006617	-0.00387563	tars-1	C47D12.6	II 3.978575	0	0	0
WBGene00000205	-0.00387212	arx-7	M01B12.3	I -4.494796	0	0	0
WBGene00001333	-0.00387084	erm-1	C01G8.5	I -0.159008	0	0	0
WBGene00009305	-0.00386771	F32A7.4	F32A7.4	I 27.952730	0	0	0
WBGene00044987	-0.00386428	K07A1.17	K07A1.17	I 3.803677	0	0	0
WBGene00019439	-0.00386364	K06B9.2	K06B9.2	IV -0.225720	0	0	0
WBGene00000250	-0.00386159	bir-2	C50B8.2	V 5.461470	0	0	0
WBGene00013686	-0.00385908	Y105E8A.29	N.A.	N.A.	0	0	0
WBGene00020171	-0.0038567	T02H6.1	T02H6.1	II -15.591440	0	0	0
WBGene00004468	-0.00385343	rpn-12	ZK20.5	II 3.839079	0	0	0
WBGene00007731	-0.00385273	C25G4.3	C25G4.3	IV 5.937078	0	0	0
WBGene00007605	-0.00384999	hrg-7	C15C8.3	V 4.618680	0	0	0
WBGene00000148	-0.00384919	aph-2	ZC434.6	I 4.926944	0	0	0
WBGene00007464	-0.0038488	C08H9.3	C08H9.3	II 1.761537	0	0	0
WBGene00011015	-0.00384795	R04F11.2	R04F11.2	V 3.998899	0	0	0
WBGene00010621	-0.00384416	egg-6	K07A12.2	I 3.017245	0	0	0
WBGene00004917	-0.00384303	snr-4	C52E4.3	V 3.555940	0	0	0
WBGene00008670	-0.00384221	eif-2Bdelta	F11A3.2	V 2.042670	0	0	0
WBGene00003785	-0.00383808	nos-3	Y53C12B.3	II 1.708621	0	0	0
WBGene00003928	-0.00383716	pas-7	ZK945.2	II 1.889398	0	0	0
WBGene00002063	-0.00383544	ife-5	Y57A10A.30	II 7.531252	0	0	0
WBGene00021074	-0.0038352	W07E6.2	W07E6.2	II -15.602600	0	0	0
WBGene00012015	-0.00382699	T25B9.9	T25B9.9	IV 4.695494	0	0	0
WBGene00045237	-0.00382694	mrt-1	F39H2.5	I 3.016332	0	0	0
WBGene00010480	-0.00382551	tasp-1	K01G5.9	III 5.320664	0	0	0
WBGene00009138	-0.00382348	F25H9.6	F25H9.6	V 5.348967	0	0	0
WBGene00019631	-0.00382308	K10D2.5	K10D2.5	III -2.039512	0	0	0
WBGene00003417	-0.00382292	mrt-2	Y41C4A.14	III 12.074260	0	0	0
WBGene00008053	-0.00382227	cdc-48.2	C41C4.8	II 0.708325	0	0	0
WBGene00013419	-0.00382164	Y65A5A.2	Y65A5A.2	IV 15.075690	0	0	0
WBGene00009672	-0.00381976	F43G9.12	F43G9.12	I 3.013997	0	0	0
WBGene00001830	-0.00381392	hcp-2	T06E4.1	V 2.062151	0	0	0
WBGene00016676	-0.00381231	C45G9.5	C45G9.5	III -2.206297	0	0	0
WBGene00014083	-0.00380702	ZK795.3	ZK795.3	IV 6.018832	0	0	0
WBGene00004981	-0.00380378	spl-1	Y66H1B.4	IV -26.303829	0	0	0
WBGene00001563	-0.00380179	gei-6	C05C8.4	V 0.638831	0	0	0
WBGene00010942	-0.00380008	chch-3	M176.3	II 1.408841	0	0	0
WBGene00022277	-0.00379926	homt-1	Y74C9A.3	I -21.825199	0	0	0
WBGene00013221	-0.00379861	Y54G11A.14	Y54G11A.14	II 22.904690	0	0	0
WBGene00006593	-0.00379813	tol-1	C07F11.1	I -19.038851	0	0	0
WBGene00004679	-0.00379476	rars-1	F26F4.10	III -2.377083	0	0	0
WBGene00020742	-0.00379325	T23H2.3	T23H2.3	I 1.099912	0	0	0
WBGene00019221	-0.00379044	H20J04.6	H20J04.6	II -4.883732	0	0	0
WBGene00001935	-0.00378727	his-61	F55G1.10	IV 3.338039	0	0	0
WBGene00010139	-0.00378658	F56A8.3	F56A8.3	III 21.152010	0	0	0
WBGene00003947	-0.00378591	pbs-1	K08D12.1	IV -16.188700	0	0	0
WBGene00001513	-0.00377975	gad-1	T05H4.14	V -0.177814	0	0	0
WBGene00000145	-0.00377482	apc-11	F35G12.9	III -3.037818	0	0	0
WBGene00003258	-0.00377242	cogc-1	Y54E10A.2	I -4.448351	0	0	0
WBGene00021767	-0.00376699	Y51F10.6	N.A.	N.A.	0	0	0
WBGene00016791	-0.00376127	C49H3.4	C49H3.4	IV 3.496676	0	0	0
WBGene00000940	-0.00375936	dcs-1	Y113G7A.9	V 24.646891	0	0	0
WBGene00017084	-0.00375819	E01A2.1	E01A2.1	I -1.699924	0	0	0
WBGene00006515	-0.00375808	txdc-9	C05D11.3	III -1.280124	0	0	0
WBGene00022464	-0.00375526	N.A.	N.A.	N.A.	0	0	0
WBGene00003422	-0.00375366	msh-6	Y47G6A.11	I -3.384259	0	0	0
WBGene00022781	-0.00375034	pmt-1	ZK622.3	II -1.810606	0	0	0
WBGene00022882	-0.00374679	ZK1248.13	ZK1248.13	II -0.894749	0	0	0
WBGene00001406	-0.0037444	fce-2	F48F5.5	V 24.993280	0	0	0
WBGene00021753	-0.00373977	Y50D7A.3	Y50D7A.3	III -26.905640	0	0	0
WBGene00006404	-0.00373971	tag-10	C31C9.1	II 18.866831	0	0	0
WBGene00017085	-0.00373612	E01A2.2	E01A2.2	I -1.702614	0	0	0
WBGene00001855	-0.00373489	hil-4	C18G1.5	V -4.337120	0	0	0
WBGen+A1479:E2730e00016002	-0.00373447	C18H9.3	C18H9.3	II -0.037832	0	0	0
WBGene00022678	-0.00373207	sar-1	ZK180.4	IV 0.447421	0	0	0
WBGene00013766	-0.00372499	prmt-1	Y113G7B.17	V 24.980379	0	0	0
WBGene00007217	-0.0037214	tads-1	C01A2.5	I 19.510599	0	0	0
WBGene00003802	-0.00372131	npp-16	Y56A3A.17	III 13.387060	0	0	0
WBGene00007513	-0.00372033	wht-2	C10C6.5	IV 4.987261	0	1	0
WBGene00022663	-0.0037194	glrx-21	ZK121.1	III -1.808378	0	0	1
WBGene00002136	-0.00371913	inx-14	F07A5.1	I 1.946146	0	0	0
WBGene00002957	-0.00371701	let-858	F33A8.1	II 3.150290	0	0	0
WBGene00000766	-0.00371441	coq-6	K07B1.2	V 1.997325	0	0	0
WBGene00019503	-0.00371366	tbce-1	K07H8.1	IV 3.705500	0	0	0
WBGene00008418	-0.00370972	D2030.8	D2030.8	I 2.189964	0	0	0
WBGene00000236	-0.00370958	bag-1	F57B10.11	I 1.213389	0	0	0
WBGene00013442	-0.00370548	Y66D12A.16	Y66D12A.16	III 10.762040	0	0	0
WBGene00018833	-0.00370502	ztf-1	F54F2.5	III -0.052045	0	0	0
WBGene00011941	-0.0037041	T23B5.4	T23B5.4	IV 6.133206	0	0	0
WBGene00008149	-0.00370363	pyp-1	C47E12.4	IV 4.462343	0	0	0
WBGene00008528	-0.00370218	F02E9.1	F02E9.1	I 2.789675	0	0	0
WBGene00021655	-0.00369862	Y48A5A.1	Y48A5A.1	IV -12.606560	0	0	0
WBGene00009346	-0.00369767	F32H2.10	F32H2.10	I 3.339715	0	0	0
WBGene00016341	-0.00369585	mtq-2	C33C12.9	II -13.840700	0	0	0
WBGene00001997	-0.0036955	hpr-9	Y39A1A.23	III 4.040273	0	0	0
WBGene00004178	-0.00369257	prg-1	D2030.6	I 2.183741	0	0	0
WBGene00019466	-0.00369158	tos-1	K07B1.6	V 2.002053	0	0	0
WBGene00008710	-0.00368092	F11E6.7	F11E6.7	IV 17.080900	0	0	0
WBGene00007165	-0.00367715	B0391.10	B0391.10	V 8.402420	0	0	0
WBGene00014222	-0.0036759	trpp-3	ZK1098.5	III 0.577842	0	0	0
WBGene00019542	-0.00367577	K08F11.2	K08F11.2	IV 0.697639	0	0	0
WBGene00006565	-0.00367472	tfg-1	Y63D3A.5	I 23.146521	0	0	0
WBGene00000941	-0.00367124	ddp-1	Y39A3CR.4	III -15.865210	0	0	0
WBGene00021714	-0.00366775	cyh-1	Y49F6B.1	II -6.249086	0	0	0
WBGene00022268	-0.00366741	Y73E7A.1	Y73E7A.1	I -13.632350	0	0	0
WBGene00019334	-0.00366727	K02F3.12	K02F3.12	III -25.664909	0	0	0
WBGene00007277	-0.00366702	asfl-1	C03D6.5	I 3.838565	0	0	0
WBGene00003825	-0.00366428	ntl-2	B0286.4	II -4.744582	0	0	0
WBGene00019247	-0.00365857	syp-4	H27M09.3	I 1.389586	0	0	0
WBGene00012324	-0.00365768	rhy-1	W07A12.7	II 1.056158	0	0	0
WBGene00013137	-0.00365668	Y53C10A.6	Y53C10A.6	I 13.018320	0	0	0
WBGene00001134	-0.00365479	eat-3	D2013.5	II 1.266246	0	0	0
WBGene00015235	-0.00364968	cdc-26	B0511.9	I 5.059443	0	0	0
WBGene00015734	-0.00364897	copd-1	C13B9.3	III -1.032490	0	0	0
WBGene00018967	-0.00364701	ddx-15	F56D2.6	III -1.524710	0	0	0
WBGene00000609	-0.00364487	col-20	F11G11.11	II -2.975349	0	0	0
WBGene00012276	-0.0036411	his-74	W05B10.1	V 4.609766	0	0	0
WBGene00012845	-0.00363364	set-24	Y43F11A.5	II 6.676568	0	0	0
WBGene00004510	-0.00363346	rrf-3	F10B5.7	II 0.738281	0	0	0
WBGene00007797	-0.00362989	C29A12.1	C29A12.1	V 2.818859	0	0	0
WBGene00006608	-0.00362777	tre-2	T05A12.2	IV 3.247752	0	0	0
WBGene00011610	-0.0036246	T08D2.5	T08D2.5	X -20.610540	0	0	0
WBGene00006489	-0.00362343	zhit-3	ZK856.9	V 2.363947	0	0	0
WBGene00006618	-0.00361999	trt-1	DY3.4	I 3.093274	0	0	0
WBGene00004883	-0.00361541	smg-5	W02D3.8	I 1.301661	0	0	0
WBGene00003210	-0.00361212	mel-28	C38D4.3	III -2.540566	0	0	0
WBGene00020434	-0.00361182	T11F8.2	T11F8.2	IV 1.705061	0	0	0
WBGene00006703	-0.00360522	ubc-6	D1022.1	II 0.503258	0	0	0
WBGene00022853	-0.00360209	ZK1127.6	ZK1127.6	II 0.343441	0	0	0
WBGene00044076	-0.00360037	H20J04.8	N.A.	N.A.	0	0	0
WBGene00009922	-0.00359785	F52B5.3	F52B5.3	I 2.730458	0	0	0
WBGene00020948	-0.00359446	era-1	W02F12.3	V 0.134417	0	0	0
WBGene00008645	-0.00359219	F10C2.4	F10C2.4	V 3.614179	0	0	0
WBGene00004302	-0.00358958	ran-1	K01G5.4	III 5.174762	0	0	0
WBGene00004318	-0.00358863	rbg-2	T22C1.10	I 2.417110	0	0	0
WBGene00011857	-0.00358725	coa-4	T20D3.3	IV 4.183425	0	0	0
WBGene00004426	-0.0035837	rpl-14	C04F12.4	I 3.855074	0	0	0
WBGene00007630	-0.00358297	har-1	C16C10.11	III -3.779141	0	0	0
WBGene00015101	-0.00358136	rpia-1	B0280.3	III -0.789407	0	0	0
WBGene00016981	-0.00358032	rpn-13	C56G2.7	III -1.386850	0	0	0
WBGene00004465	-0.00357331	rpn-9	T06D8.8	II 3.377469	0	0	0
WBGene00009981	-0.00357244	F53F1.3	F53F1.3	V 5.259105	0	0	0
WBGene00003153	-0.00357002	mca-3	Y67D8C.10	IV -5.833269	0	0	0
WBGene00019220	-0.00356968	pfd-2	H20J04.5	II -4.850496	0	0	0
WBGene00015273	-0.00356778	mct-2	C01B4.9	V -14.841400	0	0	0
WBGene00002985	-0.00356762	lig-1	C29A12.3	V 2.819747	0	0	0
WBGene00020839	-0.00356329	usp-5	T27A3.2	I 0.785773	0	0	0
WBGene00013096	-0.0035588	mcd-1	Y51H1A.6	II 21.046610	0	0	0
WBGene00003964	-0.00355709	pdi-3	H06O01.1	I 1.653385	0	0	0
WBGene00017372	-0.00355658	F10G7.9	F10G7.9	II -3.149676	0	0	0
WBGene00001340	-0.00355459	etr-1	T01D1.2	II -15.902600	0	0	0
WBGene00011412	-0.00355435	mrpl-16	T04A8.11	III -2.812489	0	0	0
WBGene00010081	-0.00355369	F55A11.8	F55A11.8	V 3.381446	0	0	0
WBGene00010305	-0.00355298	F59A2.5	F59A2.5	III -6.973363	0	0	0
WBGene00021311	-0.00355211	thoc-5	Y32H12A.2	III -1.806540	0	0	0
WBGene00000813	-0.00355166	csn-1	Y59A8A.1	V 13.315210	0	0	0
WBGene00002850	-0.00355047	let-716	C16A3.3	III -1.316461	0	0	0
WBGene00018964	-0.00354945	F56D2.2	F56D2.2	III -1.526937	0	0	0
WBGene00007444	-0.00354924	C08F8.2	C08F8.2	IV 4.910510	0	0	0
WBGene00006473	-0.00354918	tag-124	E02H1.3	II 1.615757	0	0	0
WBGene00010583	-0.00354751	K05C4.7	K05C4.7	I 26.570681	0	0	0
WBGene00045419	-0.0035406	lsy-12	R07B5.9	V 2.201053	0	0	0
WBGene00011600	-0.00354039	zim-2	T07G12.10	IV 4.624032	0	0	0
WBGene00017708	-0.00354012	F22E5.9	F22E5.9	II -12.247890	0	0	0
WBGene00004326	-0.00353798	rde-4	T20G5.11	III 2.019907	0	0	0
WBGene00003074	-0.0035371	lars-2	ZK524.3	I 2.094540	0	0	0
WBGene00001999	-0.00353482	hrp-1	F42A6.7	IV -4.684262	0	0	0
WBGene00001037	-0.00353468	dnj-19	T05C3.5	V -1.790988	0	0	0
WBGene00010678	-0.00353463	K08F4.3	K08F4.3	IV 4.531652	0	0	0
WBGene00011303	-0.00353416	R166.3	R166.3	II 3.076234	0	0	0
WBGene00000041	-0.00353358	aco-2	F54H12.1	III -0.455963	0	0	0
WBGene00009187	-0.00353196	F27D4.1	F27D4.1	I 2.292733	0	0	0
WBGene00015011	-0.00352292	B0041.8	B0041.8	I -1.034377	0	0	0
WBGene00021227	-0.00352091	mct-1	Y19D10A.12	V -14.856200	0	0	0
WBGene00011033	-0.00352037	R05D11.5	R05D11.5	I 2.983588	0	0	0
WBGene00009172	-0.00351951	F26F2.7	F26F2.7	V 25.015200	0	0	0
WBGene00003783	-0.00351677	nos-1	R03D7.7	II 3.134193	0	0	0
WBGene00006729	-0.0035158	ucp-4	K07B1.3	V 1.990988	0	0	0
WBGene00013550	-0.00350937	Y75B8A.14	Y75B8A.14	III 16.127489	0	0	0
WBGene00016118	-0.00350858	C25H3.9	C25H3.9	II -0.968325	0	0	0
WBGene00003136	-0.00350566	mau-2	C09H6.3	I 2.561189	0	0	0
WBGene00001090	-0.00350115	drh-1	F15B10.2	IV 3.214000	0	0	0
WBGene00000226	-0.00349657	atl-1	T06E4.3	V 2.060219	0	0	0
WBGene00020915	-0.00349527	nol-58	W01B11.3	I -4.100308	0	0	0
WBGene00008458	-0.0034928	E02H1.6	E02H1.6	II 1.616049	0	0	0
WBGene00016493	-0.0034913	C37A2.7	C37A2.7	I 1.320930	0	0	0
WBGene00013360	-0.00348968	Y60A3A.9	Y60A3A.9	V 24.102791	0	0	0
WBGene00004506	-0.00348899	rpt-6	Y49E10.1	III 17.199640	0	0	0
WBGene00022742	-0.00348822	ZK430.7	ZK430.7	II -4.544079	0	0	0
WBGene00016444	-0.00348683	C35D10.7	C35D10.7	III -2.416619	0	0	0
WBGene00021560	-0.00348562	coh-4	Y45G5AM.8	V -6.344190	0	0	0
WBGene00004336	-0.00348466	ret-1	W06A7.3	V 6.945422	1	0	0
WBGene00018635	-0.00348375	nprl-2	F49E8.1	IV 3.355710	0	0	0
WBGene00018156	-0.00348358	ncbp-1	F37E3.1	I 1.082740	0	0	0
WBGene00011050	-0.00348198	agl-1	R06A4.8	II 22.911440	0	0	0
WBGene00018928	-0.00348119	F56B3.2	F56B3.2	IV -23.519119	0	0	0
WBGene00009276	-0.00348104	F30F8.9	F30F8.9	I 2.373831	0	0	0
WBGene00012887	-0.003478	Y45F10D.7	Y45F10D.7	IV 10.860780	0	0	0
WBGene00019600	-0.00347714	rga-3	K09H11.3	V -1.143607	0	0	0
WBGene00007501	-0.00347378	apc-17	C09H10.7	II 3.275802	0	0	0
WBGene00017811	-0.00347223	F26A1.13	F26A1.13	III -2.423058	0	0	0
WBGene00008151	-0.00347191	C47E12.7	C47E12.7	IV 4.458450	0	0	0
WBGene00004014	-0.00346275	phb-1	Y37E3.9	I -11.894810	0	0	0
WBGene00013133	-0.00346267	Y53C10A.2	N.A.	N.A.	0	0	0
WBGene00022850	-0.00346185	ZK1127.3	ZK1127.3	II 0.359745	0	0	0
WBGene00002152	-0.00346139	iars-1	R11A8.6	IV 4.579115	0	0	0
WBGene00002073	-0.00346117	ima-2	F26B1.3	I 0.958776	0	0	0
WBGene00007785	-0.00345931	tofu-1	C27H6.3	V 2.225300	0	0	0
WBGene00016888	-0.00345893	C52E12.1	C52E12.1	II 0.311648	0	0	0
WBGene00016236	-0.00345588	cec-9	C29H12.5	II -0.472322	0	0	0
WBGene00003081	-0.00345284	lsm-7	ZK593.7	IV 4.752563	0	0	0
WBGene00004881	-0.00344887	smg-3	Y73B6BL.18	IV 3.171083	0	0	0
WBGene00000419	-0.00344751	ced-5	C02F4.1	IV 4.610670	0	0	0
WBGene00001598	-0.00344545	glh-1	T21G5.3	I 1.412604	0	0	0
WBGene00007637	-0.00343697	dhhc-7	C17D12.1	I 9.321190	0	0	0
WBGene00015742	-0.00343404	kxd-1	C13F10.2	V 0.635099	0	0	0
WBGene00012182	-0.00343361	osta-3	W01D2.5	II 23.529800	0	0	0
WBGene00004975	-0.00343187	spe-39	ZC404.3	V 0.262561	0	0	0
WBGene00004391	-0.0034305	rnr-1	T23G5.1	III 0.326335	0	0	0
WBGene00016650	-0.00343003	ubr-4	C44E4.1	I -1.037370	0	0	0
WBGene00015187	-0.00342906	B0432.6	N.A.	N.A.	0	0	0
WBGene00010048	-0.00342655	F54D5.2	F54D5.2	II 3.767013	0	0	0
WBGene00022363	-0.00342556	Y92H12BL.1	Y92H12BL.1	I -14.698080	0	0	0
WBGene00045078	-0.00342435	C46C2.7	C46C2.7	IV 4.107310	0	0	0
WBGene00045483	-0.00342403	oxy-5	F56H1.7	I 0.444147	0	0	0
WBGene00002070	-0.00341822	ile-1	K07A1.8	I 3.807199	0	0	0
WBGene00017549	-0.0034175	pid-1	F18A1.8	II 0.521927	0	0	0
WBGene00001405	-0.00341706	fce-1	C04F12.10	I 3.860080	0	0	0
WBGene00013461	-0.00341693	Y67H2A.2	Y67H2A.2	IV 8.515863	0	0	0
WBGene00022198	-0.00341299	Y71H2B.11	Y71H2B.11	III -11.358550	0	0	0
WBGene00003133	-0.00341135	mat-2	W10C6.1	II 3.316379	0	0	0
WBGene00015083	-0.00340892	egg-1	B0244.8	III -1.446664	0	0	0
WBGene00007788	-0.0034058	C28A5.1	C28A5.1	III -3.173437	0	0	0
WBGene00002066	-0.00340427	ifg-1	M110.4	II 0.750204	0	0	0
WBGene00018208	-0.00340065	F39G3.3	F39G3.3	V -4.469781	0	0	0
WBGene00021686	-0.00339998	Y48G8AL.5	Y48G8AL.5	I -16.642321	0	0	0
WBGene00020036	-0.00339619	R12E2.11	R12E2.11	I -1.642440	0	0	0
WBGene00001225	-0.00339469	eif-3.B	Y54E2A.11	II 23.480261	0	0	0
WBGene00011367	-0.00339436	snpc-3.4	T02C12.2	III -4.026170	0	0	0
WBGene00007505	-0.00339161	pezo-1	C10C5.1	IV 4.189659	0	0	0
WBGene00013210	-0.00338946	Y54G9A.7	Y54G9A.7	II 19.962469	0	0	0
WBGene00018181	-0.00338267	F38E1.9	F38E1.9	V 1.325969	0	0	0
WBGene00003253	-0.00338237	mig-22	PAR2.4	III -0.061227	0	0	0
WBGene00016737	-0.00338218	miro-2	C47C12.4	X -1.298010	0	0	0
WBGene00009368	-0.00338214	pole-1	F33H2.5	I 29.271400	0	0	0
WBGene00008399	-0.00338205	D2005.4	D2005.4	I 2.366494	0	0	0
WBGene00009365	-0.00338099	F33H1.4	F33H1.4	II 2.175895	0	0	0
WBGene00013679	-0.00337964	Y105E8A.21	Y105E8A.21	I 25.758169	0	0	0
WBGene00019941	-0.00337822	pgam-5	R07G3.5	II 0.504952	0	0	0
WBGene00010582	-0.00337787	K05C4.5	K05C4.5	I 26.602720	0	0	0
WBGene00002144	-0.0033762	inx-22	Y47G6A.2	I -3.141923	0	0	0
WBGene00012353	-0.00337606	W09C5.7	W09C5.7	I 21.635611	0	0	0
WBGene00194861	-0.00337519	H04D03.6	H04D03.6	III 2.502049	0	0	0
WBGene00018963	-0.00336857	ucr-1	F56D2.1	III -1.521590	0	0	0
WBGene00004914	-0.0033647	snr-1	Y116A8C.42	IV 16.129530	0	0	0
WBGene00015029	-0.00336421	B0207.6	B0207.6	I 0.481856	0	0	0
WBGene00016656	-0.00336305	C44E4.7	N.A.	N.A.	0	0	0
WBGene00011435	-0.00336233	T04D3.8	T04D3.8	I 17.621380	0	1	0
WBGene00012390	-0.003359	gpap-1	Y6B3B.5	I 21.656099	0	0	0
WBGene00003799	-0.00335718	npp-13	Y37E3.15	I -11.816150	0	0	0
WBGene00008344	-0.00335386	C56A3.5	C56A3.5	V 5.445532	0	0	0
WBGene00012601	-0.00334782	Y38E10A.23	N.A.	N.A.	0	0	0
WBGene00012111	-0.00334728	T28A8.5	T28A8.5	III 21.247841	0	0	0
WBGene00012806	-0.00334615	Y43F4B.9	Y43F4B.9	III 21.210159	0	0	0
WBGene00012879	-0.00334117	fbxa-215	Y45F10C.3	IV 10.550000	0	0	0
WBGene00003241	-0.00333984	mig-5	T05C12.6	II 0.749075	0	0	0
WBGene00021270	-0.00333916	Y23H5A.3	Y23H5A.3	I -8.140908	0	0	0
WBGene00014023	-0.00333847	lnkn-1	ZK637.3	III -0.012597	0	0	0
WBGene00021430	-0.00333422	Y38F2AR.12	Y38F2AR.12	IV -7.518337	0	0	0
WBGene00021292	-0.00333384	copb-1	Y25C1A.5	II -8.613750	0	0	0
WBGene00013201	-0.0033316	dus-2	Y54E5A.6	I 26.384800	0	0	0
WBGene00020500	-0.00333104	T14B4.3	T14B4.3	II 0.050062	0	0	0
WBGene00019997	-0.00332437	R10F2.6	R10F2.6	III -8.449360	0	0	0
WBGene00021247	-0.00331806	Y22D7AL.9	Y22D7AL.9	III -20.279070	0	0	0
WBGene00004417	-0.00331721	rpl-6	R151.3	III -0.769674	0	0	0
WBGene00020113	-0.00331708	R151.10	R151.10	III -0.767928	0	0	0
WBGene00007969	-0.00331497	acs-19	C36A4.9	III -4.247662	0	0	0
WBGene00018328	-0.00331375	F42A6.6	F42A6.6	IV -4.694060	0	0	0
WBGene00020588	-0.00331312	T19H12.2	T19H12.2	V -3.755015	0	0	0
WBGene00003950	-0.00331233	pbs-4	T20F5.2	I -1.921998	0	0	0
WBGene00019712	-0.00331136	rmh-1	M01E11.3	I 0.200567	0	0	0
WBGene00018898	-0.00331105	F55F10.1	F55F10.1	IV 0.191138	0	0	0
WBGene00000165	-0.00331097	aps-3	Y48G8AL.14	I -16.936440	0	0	0
WBGene00006976	-0.00331038	zhp-3	K02B12.8	I 2.903471	0	0	0
WBGene00012094	-0.00331037	T27E9.2	T27E9.2	III 21.218309	0	0	0
WBGene00002994	-0.00330976	lin-5	T09A5.10	II 0.586677	0	0	0
WBGene00021652	-0.00330676	Y47G6A.29	N.A.	N.A.	0	0	0
WBGene00018835	-0.00330432	F54F2.7	F54F2.7	III -0.049185	0	0	0
WBGene00010896	-0.00330204	M28.5	M28.5	II 3.122915	0	0	0
WBGene00003926	-0.00330066	pas-5	F25H2.9	I 5.055170	0	0	0
WBGene00001814	-0.00329899	haf-4	W04C9.1	I -18.998051	0	0	0
WBGene00003796	-0.00329768	npp-10	ZK328.5	III -1.427042	0	0	0
WBGene00004360	-0.00329564	rib-1	F12F6.3	IV 5.009057	0	0	0
WBGene00013376	-0.00329555	Y62E10A.6	Y62E10A.6	IV 8.784007	0	0	0
WBGene00004886	-0.00329346	smi-1	Y39A3CR.1	III -15.823620	0	0	0
WBGene00020936	-0.00329134	hrpf-1	W02D3.11	I 1.308772	0	0	0
WBGene00019898	-0.00329127	R05G6.4	R05G6.4	IV 3.341843	0	0	0
WBGene00019811	-0.00328909	egg-2	R01H2.3	III -0.804974	0	0	0
WBGene00000962	-0.00328725	dhc-1	T21E12.4	I -1.310427	0	0	0
WBGene00011334	-0.00328676	mrps-14	T01E8.6	II 2.324153	0	0	0
WBGene00022425	-0.00328662	plst-1	Y104H12BR.1	IV -20.410179	0	0	0
WBGene00043060	-0.0032862	R144.12	R144.12	III -2.246786	0	0	0
WBGene00007329	-0.00328047	C05C10.2	C05C10.2	II 1.786110	0	0	0
WBGene00015074	-0.00327908	natc-2	B0238.10	V -2.336102	0	0	0
WBGene00015525	-0.00327761	rha-2	C06E1.10	III -0.222823	0	0	0
WBGene00013532	-0.00327141	Y73F8A.27	Y73F8A.27	IV 14.071710	0	0	0
WBGene00044310	-0.00326938	H20J04.9	H20J04.9	II -4.808296	0	0	0
WBGene00004239	-0.00326914	puf-3	Y45F10A.2	IV 9.432586	0	0	0
WBGene00007018	-0.0032691	mdt-18	C55B7.9	I 1.158763	0	0	0
WBGene00004460	-0.00326872	rpn-3	C30C11.2	III -0.259374	0	0	0
WBGene00007698	-0.00326645	qns-1	C24F3.4	IV 4.560870	0	0	0
WBGene00021351	-0.00326495	eif-2alpha	Y37E3.10	I -11.889000	0	0	0
WBGene00020417	-0.00326273	nuo-2	T10E9.7	I 1.209354	0	0	0
WBGene00001035	-0.00326207	dnj-17	T03F6.2	III 21.212851	0	0	0
WBGene00006933	-0.00325811	vps-35	F59G1.3	II -0.853861	0	0	0
WBGene00011580	-0.00325628	ddx-19	T07D4.4	II 0.921880	0	0	0
WBGene00010771	-0.00325163	K11D2.5	K11D2.5	I 13.333360	0	0	0
WBGene00003214	-0.00325152	mel-32	C05D11.11	III -1.270542	0	0	0
WBGene00007258	-0.00324861	hasp-1	C01H6.9	I 1.850270	0	0	0
WBGene00008339	-0.00324636	C55A6.10	C55A6.10	V 3.175906	0	0	0
WBGene00022862	-0.00324526	ZK1236.1	ZK1236.1	III -0.261681	0	0	0
WBGene00004931	-0.00324246	sod-2	F10D11.1	I 2.830848	0	0	0
WBGene00019009	-0.00324225	clec-90	F57C9.2	I -0.707218	0	0	0
WBGene00021891	-0.00324099	Y54G2A.27	Y54G2A.27	IV -6.660169	0	0	0
WBGene00022036	-0.00324069	Y65B4BL.4	Y65B4BL.4	I -18.986490	0	0	0
WBGene00184990	-0.00323215	C14B1.12	C14B1.12	III -4.327620	0	0	0
WBGene00008506	-0.003231	tkt-1	F01G10.1	IV 4.563870	0	0	0
WBGene00006888	-0.00323053	vbh-1	Y54E10A.9	I -4.474897	0	0	0
WBGene00009666	-0.00322996	slc-25A42	F43G9.3	I 2.996087	0	0	0
WBGene00003924	-0.00322071	pas-3	Y110A7A.14	I -0.410020	0	0	0
WBGene00007092	-0.00321656	B0001.7	B0001.7	IV 5.743047	0	0	0
WBGene00011272	-0.00321595	dtmk-1	R53.2	II 1.815752	0	0	0
WBGene00017988	-0.00321328	fipp-1	F32D1.9	V -5.734055	0	0	0
WBGene00012868	-0.00321306	tbc-9	Y45F10A.6	IV 9.298292	0	0	0
WBGene00000421	-0.00320992	ced-7	C48B4.4	III 0.651197	0	0	0
WBGene00044431	-0.0032081	W03G9.8	W03G9.8	I -0.445428	0	0	0
WBGene00002162	-0.00320593	isp-1	F42G8.12	IV 3.622401	0	0	0
WBGene00019971	-0.00320193	ergo-1	R09A1.1	V -19.871820	0	0	0
WBGene00007587	-0.0031987	mma-1	C14C10.4	V 4.520290	0	0	0
WBGene00022398	-0.00319828	Y97E10AR.3	Y97E10AR.3	V 1.000746	0	0	0
WBGene00010697	-0.00319592	uda-1	K08H10.4	V 2.231155	0	0	0
WBGene00021206	-0.0031897	N.A.	N.A.	N.A.	0	0	0
WBGene00010061	-0.00318679	F54E12.2	F54E12.2	IV 4.959973	0	0	0
WBGene00015487	-0.00318662	mrps-17	C05D11.10	III -1.280765	0	0	0
WBGene00015075	-0.00318555	B0238.11	B0238.11	V -2.338746	0	0	0
WBGene00006993	-0.00318552	zyg-8	Y79H2A.11	III 14.687160	0	0	0
WBGene00012474	-0.00318545	attf-6	Y18D10A.1	I 14.043420	0	0	0
WBGene00000465	-0.00318351	cpg-1	C07G2.1	III -3.155073	0	0	0
WBGene00000532	-0.00318283	clh-5	C07H4.2	II 1.014364	0	0	0
WBGene00010279	-0.00317897	letm-1	F58G11.1	V 5.565785	0	0	0
WBGene00021795	-0.00317866	Y52E8A.2	Y52E8A.2	II -4.888973	0	0	0
WBGene00020763	-0.00317757	ztf-18	T24C4.7	III -25.393890	0	0	0
WBGene00021644	-0.00317713	Y47G6A.18	Y47G6A.18	I -3.201139	0	0	0
WBGene00004704	-0.00317665	rsp-7	D2089.1	II 3.123043	0	0	0
WBGene00008683	-0.00317416	repo-1	F11A10.2	IV 5.673895	0	0	0
WBGene00000247	-0.00317202	bec-1	T19E7.3	IV 2.200270	0	0	0
WBGene00022028	-0.00316833	Y65B4A.4	Y65B4A.4	I -18.757500	0	0	0
WBGene00011250	-0.00316823	R11H6.2	R11H6.2	V 6.538951	0	0	0
WBGene00002180	-0.00316801	jtr-1	Y77E11A.4	IV -19.513920	0	0	0
WBGene00022107	-0.00316644	Y71F9AL.1	Y71F9AL.1	I -5.292306	0	0	0
WBGene00006373	-0.00316403	syx-5	F55A11.2	V 3.329829	0	0	0
WBGene00016889	-0.00316202	lst-6	C52E12.4	II 0.289206	0	0	0
WBGene00022381	-0.00316029	ubxn-2	Y94H6A.9	IV -6.746885	0	0	0
WBGene00021200	-0.00315771	cyp-31A3	Y17G9B.3	IV 0.936961	0	0	0
WBGene00021359	-0.00315677	Y37E11AL.3	Y37E11AL.3	IV -2.647481	0	0	0
WBGene00004466	-0.00315425	rpn-10	B0205.3	I 5.064636	0	0	0
WBGene00011282	-0.00315343	R74.8	R74.8	III -3.669265	0	0	0
WBGene00018152	-0.00314962	acs-4	F37C12.7	III -0.777808	0	0	0
WBGene00013075	-0.00314554	Y51A2D.7	Y51A2D.7	V 16.856730	0	0	0
WBGene00007780	-0.00314551	C27D8.4	C27D8.4	IV 6.140491	0	0	0
WBGene00001228	-0.00314164	eif-3.E	B0511.10	I 5.059668	0	0	0
WBGene00018599	-0.0031412	F48C1.6	F48C1.6	I -0.144776	0	0	0
WBGene00010843	-0.00313369	M03C11.6	M03C11.6	III 2.495968	0	0	0
WBGene00008133	-0.00313355	efsc-1	C47B2.7	I 16.815861	0	1	0
WBGene00001029	-0.0031329	dnj-11	F38A5.13	IV 3.209836	0	0	0
WBGene00016124	-0.00313287	dnc-4	C26B2.1	IV 3.581897	0	0	0
WBGene00014227	-0.00313071	ZK1128.1	ZK1128.1	III 1.834003	0	0	0
WBGene00002148	-0.0031266	gon-14	F44C4.4	V 0.110981	0	0	0
WBGene00011859	-0.0031265	T20D3.6	T20D3.6	IV 4.186826	0	0	0
WBGene00044131	-0.00312624	Y45G12C.16	Y45G12C.16	V -14.835120	0	0	0
WBGene00021830	-0.00312514	Y54E10A.10	Y54E10A.10	I -4.473519	0	0	0
WBGene00021827	-0.00312335	dnc-6	Y54E10A.5	I -4.473586	0	0	0
WBGene00018071	-0.0031212	F35H10.6	F35H10.6	IV 3.706178	0	0	0
WBGene00011806	-0.00311215	ekl-6	T16G12.5	III 1.763453	0	0	0
WBGene00008502	-0.00311202	skih-2	F01G4.3	IV 4.908600	0	0	0
WBGene00014243	-0.00310909	dcaf-1	ZK1251.9	IV 4.376297	0	0	0
WBGene00019766	-0.00310873	M4.1	M4.1	IV -5.561371	0	0	0
WBGene00022360	-0.00310696	Y92H12A.4	Y92H12A.4	I -14.598700	0	0	0
WBGene00000818	-0.00310591	csn-6	Y67H2A.6	IV 8.517699	0	0	0
WBGene00013167	-0.00310588	Y53F4B.21	Y53F4B.21	II 24.044970	0	0	0
WBGene00005020	-0.00310116	sqv-2	Y110A2AL.14	II -9.489775	0	0	0
WBGene00018995	-0.00310085	ccpp-1	F56H1.5	I 0.442013	0	0	0
WBGene00004441	-0.00309725	rpl-27	C53H9.1	I -12.675560	0	0	0
WBGene00021750	-0.00309666	Y50D4C.6	Y50D4C.6	V -19.917721	0	0	0
WBGene00022773	-0.00309562	ZK616.3	ZK616.3	IV 1.654897	0	0	0
WBGene00009124	-0.00309287	rtel-1	F25H2.13	I 5.055844	0	0	0
WBGene00004047	-0.00309217	plx-1	Y55F3AL.1	IV -22.879580	0	0	0
WBGene00011611	-0.00309042	T08D2.6	T08D2.6	X -20.597639	0	0	0
WBGene00003835	-0.00308748	nxf-2	C15H11.6	V 6.291755	0	0	0
WBGene00018777	-0.00308633	F53H1.3	F53H1.3	IV -20.311581	0	0	0
WBGene00022785	-0.00308414	ZK652.6	ZK652.6	III -0.576186	0	0	0
WBGene00020796	-0.00308348	mrpl-28	T25D3.2	II -15.935390	0	0	0
WBGene00017855	-0.0030819	F27C1.6	F27C1.6	I -0.015126	0	0	0
WBGene00003218	-0.00307945	mep-1	M04B2.1	IV 4.998512	0	0	0
WBGene00001482	-0.00307746	fog-2	Y113G7B.5	V 24.921169	0	0	0
WBGene00006958	-0.0030771	wve-1	R06C1.3	I 13.010090	0	0	0
WBGene00000773	-0.00307609	cpf-1	F28C6.3	II 0.824213	0	0	0
WBGene00002363	-0.00307604	let-92	F38H4.9	IV 5.322544	0	0	0
WBGene00007118	-0.00307458	npp-22	B0240.4	V 3.317003	0	0	0
WBGene00003132	-0.00307263	mat-1	Y110A7A.17	I -0.397417	0	0	0
WBGene00008118	-0.00307158	madf-8	C46F11.3	III -5.004501	0	0	0
WBGene00004339	-0.00307082	rfc-3	C39E9.13	IV 7.862854	0	0	0
WBGene00010230	-0.00306436	rpac-19	F58A4.9	III 0.819375	0	0	0
WBGene00003415	-0.00305862	2001-03-01	F58B3.5	IV 5.092665	0	0	0
WBGene00001020	-0.00305813	dnj-2	B0035.2	IV 4.950371	0	0	0
WBGene00003129	-0.00305804	map-1	Y37E11AL.7	IV -2.675140	0	0	0
WBGene00010458	-0.00305766	mrpl-10	K01C8.6	II 0.757024	0	0	0
WBGene00006997	-0.00305731	zyg-12	ZK546.1	II -2.635415	0	0	0
WBGene00008062	-0.00305577	set-32	C41G7.4	I 3.787822	0	0	0
WBGene00018923	-0.00305237	eme-1	F56A6.4	I -18.756800	0	0	0
WBGene00011111	-0.00304773	snfc-5	R07E5.3	III -3.177602	0	0	0
WBGene00017348	-0.00304445	F10E7.6	F10E7.6	II 0.494956	0	0	0
WBGene00015809	-0.00304432	C16A3.4	C16A3.4	III -1.317854	0	0	0
WBGene00017142	-0.00304294	EEED8.14	EEED8.14	II -1.673991	0	0	0
WBGene00009139	-0.00304274	F25H9.7	F25H9.7	V 5.349032	0	0	0
WBGene00194986	-0.00304239	T27F7.4	T27F7.4	II -2.604341	0	0	0
WBGene00016249	-0.00304159	mrpl-32	C30C11.1	III -0.257990	0	0	0
WBGene00016582	-0.0030413	vps-8	C42C1.4	IV 5.830290	0	0	0
WBGene00018475	-0.00303937	mrpl-14	F45E12.5	II 0.501331	0	0	0
WBGene00001601	-0.00303605	glh-4	T12F5.3	I -2.771220	0	0	0
WBGene00008041	-0.00303496	ufc-1	C40H1.6	III 0.416172	0	0	0
WBGene00009145	-0.00303376	F26A3.7	F26A3.7	I 2.229867	0	0	0
WBGene00021952	-0.00303024	vha-19	Y55H10A.1	IV -4.576808	0	0	0
WBGene00012544	-0.00302872	Y37D8A.2	Y37D8A.2	III 19.048639	0	0	0
WBGene00021973	-0.00302783	emc-2	Y57G7A.10	II -15.513400	0	0	0
WBGene00018064	-0.00302529	cdc-73	F35F11.1	IV -0.973707	0	0	0
WBGene00017750	-0.00302485	F23F1.10	F23F1.10	II -17.973619	0	0	0
WBGene00002845	-0.00302394	let-711	F57B9.2	III -0.875257	0	0	0
WBGene00018891	-0.00302299	F55F8.3	F55F8.3	I 0.291710	0	0	0
WBGene00017797	-0.00302182	symk-1	F25G6.2	V 1.472766	0	0	0
WBGene00022031	-0.00301948	Y65B4A.8	Y65B4A.8	I -18.621510	0	1	0
WBGene00000937	-0.00301593	dbr-1	C55B7.8	I 1.155283	0	0	0
WBGene00004453	-0.00301401	rpl-39	C26F1.9	V 0.887662	0	0	0
WBGene00015092	-0.00301183	mrpl-47	B0261.4	I -0.262397	0	0	0
WBGene00006977	-0.0030117	zif-1	F59B2.6	III 0.061132	0	0	0
WBGene00008145	-0.00300898	set-5	C47E8.8	V 6.706552	0	0	0
WBGene00007971	-0.00300774	rpb-3	C36B1.3	I 3.038330	0	0	0
WBGene00019275	-0.00300605	rpac-40	H43I07.2	V -6.303930	0	0	0
WBGene00002324	-0.00300548	let-49	Y54E5B.3	I 27.911160	0	0	0
WBGene00016277	-0.00300332	C30G12.6	C30G12.6	II 0.500128	0	0	0
WBGene00011908	-0.00300294	pash-1	T22A3.5	I 5.058475	0	0	0
WBGene00021076	-0.00300143	W07E6.5	W07E6.5	II -15.603570	0	0	0
WBGene00006519	-0.00300028	cox-6A	F54D8.2	III -2.186446	0	0	0
WBGene00004496	-0.00299876	rps-27	F56E10.4	V -20.012640	0	0	0
WBGene00018900	-0.00299602	rod-1	F55G1.4	IV 3.337743	0	0	0
WBGene00016404	-0.00299557	mutd-1	C34D4.13	IV 3.290610	0	0	0
WBGene00018721	-0.00299296	polh-1	F53A3.2	III -15.755300	0	0	0
WBGene00020097	-0.00299212	larp-1	R144.7	III -2.237234	0	0	0
WBGene00016062	-0.00299116	cox-16	C24G6.8	V -1.683100	0	0	0
WBGene00016326	-0.0029909	ubr-1	C32E8.11	I -2.365110	0	0	0
WBGene00016117	-0.00298739	C25H3.8	N.A.	N.A.	0	0	0
WBGene00001358	-0.00298695	evl-20	F22B5.1	II 0.777826	0	0	0
WBGene00018090	-0.00298354	F36D4.5	F36D4.5	V 2.020290	0	0	0
WBGene00004502	-0.00298233	rpt-2	F29G9.5	V -0.454333	0	0	0
WBGene00021170	-0.00298148	arx-4	Y6D11A.2	III -25.582451	0	0	0
WBGene00010625	-0.00298008	K07C5.2	K07C5.2	V 2.508727	0	0	0
WBGene00012565	-0.00298002	fbxa-210	Y37H2A.5	V 14.221670	0	0	0
WBGene00008877	-0.00297993	rtcb-1	F16A11.2	I 3.759350	0	0	0
WBGene00015184	-0.00297794	djr-1.1	B0432.2	II -15.646280	0	0	0
WBGene00012341	-0.00297589	catp-6	W08D2.5	IV 4.424980	0	0	0
WBGene00022087	-0.00297502	Y69A2AR.16	Y69A2AR.16	IV -7.251878	0	0	0
WBGene00001998	-0.0029737	hpr-17	F32A11.2	II 14.588200	0	0	0
WBGene00004274	-0.00297225	rab-11.1	F53G12.1	I -19.840330	0	0	0
WBGene00006730	-0.00295559	uev-1	F39B2.2	I 26.883490	0	0	0
WBGene00019698	-0.00295445	riok-1	M01B12.5	I -4.485761	0	0	0
WBGene00008997	-0.00295193	lgc-31	F21A3.7	V 8.328782	0	0	0
WBGene00021564	-0.0029518	Y45G12B.3	Y45G12B.3	V -13.327710	0	0	0
WBGene00021035	-0.00295061	W05F2.3	W05F2.3	I -3.790624	0	0	0
WBGene00015499	-0.00294546	inst-1	C06A5.1	I 0.673422	0	0	0
WBGene00010913	-0.00294201	M110.3	M110.3	II 0.750121	0	0	0
WBGene00021956	-0.00294029	Y57E12AL.1	Y57E12AL.1	V 0.504872	0	0	0
WBGene00004418	-0.00293752	rpl-7	F53G12.10	I -19.625851	0	0	0
WBGene00003085	-0.00293739	ccar-1	Y37A1B.1	IV 11.401280	0	0	0
WBGene00013240	-0.00293705	Y56A3A.28	Y56A3A.28	III 13.630400	0	0	0
WBGene00011225	-0.00293388	R10H10.7	R10H10.7	IV 4.588413	0	0	0
WBGene00009952	-0.0029329	acaa-2	F53A2.7	III 21.211300	0	0	0
WBGene00018362	-0.00293134	F42G9.1	F42G9.1	III -26.033480	0	0	0
WBGene00013252	-0.00292972	Y57A10A.7	Y57A10A.7	II 6.838845	0	0	0
WBGene00012982	-0.00292753	jmjd-2	Y48B6A.11	II 22.890680	0	0	0
WBGene00018613	-0.00292658	skpt-1	F48E8.7	III -1.690365	0	0	0
WBGene00021346	-0.00292646	Y37E3.1	Y37E3.1	I -12.228200	0	0	0
WBGene00022371	-0.00292499	set-29	Y92H12BR.6	I -14.690760	0	0	0
WBGene00021687	-0.00292492	Y48G8AL.7	Y48G8AL.7	I -16.927980	0	0	0
[truncated: 5,240 more rows]

## Sheet: upregulated contributors
Gene ID	WCA score	Public Name	Sequence Name	Genetic Map Position	mes-2 mes-4 up SS	mes-2 mes-4 dn	GLP-1/Notch	LIN-15B activated genes
WBGene00044698	0.0569403	K09F5.6	K09F5.6	X -1.333957	0	0	0	0
WBGene00019858	0.0567883	R03H10.6	R03H10.6	II -5.316464	0	0	0	0
WBGene00006539	0.0556109	tbb-6	T04H1.9	V 3.961322	1	0	0	0
WBGene00004349	0.0542819	rgs-6	C41G11.3	X -4.384929	1	0	0	0
WBGene00019592	0.0531575	K09F6.9	K09F6.9	II -13.836020	0	0	0	0
WBGene00003647	0.0521119	nhr-57	T05B4.2	V -6.434584	0	0	0	1
WBGene00004423	0.0490555	rpl-11.2	F07D10.1	X -15.999300	1	0	1	0
WBGene00004776	0.0487784	ser-1	F59C12.2	X 24.055361	0	0	0	0
WBGene00003635	0.0486745	nhr-45	F16H11.5	X -6.924947	0	0	0	0
WBGene00019832	0.0486288	osg-1	R02F2.2	III -1.614780	0	0	0	0
WBGene00003143	0.0481969	max-1	C34B4.1	V 4.878058	0	0	0	1
WBGene00022674	0.0476316	ZK177.9	ZK177.9	II -1.218015	0	0	0	0
WBGene00001824	0.0473652	hbl-1	F13D11.2	X -4.269094	0	0	0	1
WBGene00001906	0.0470096	his-32	F17E9.10	IV 3.708610	0	0	0	0
WBGene00044443	0.0469842	ZC21.10	ZC21.10	III -0.254030	0	0	0	0
WBGene00020710	0.0467503	T23B3.2	T23B3.2	I 1.296032	0	0	0	1
WBGene00020134	0.0466532	T01B6.1	T01B6.1	X -15.637470	0	0	0	0
WBGene00002187	0.0463938	kgb-1	T07A9.3	IV -26.114201	0	0	0	1
WBGene00004245	0.0446434	puf-9	W06B11.2	X -4.228453	1	0	1	0
WBGene00001475	0.0437859	fmi-1	F15B9.7	V 4.813127	0	0	0	1
WBGene00001894	0.0437779	his-20	K06C4.4	V 1.674480	0	0	0	0
WBGene00013899	0.0437198	ZC443.4	ZC443.4	V 4.712480	0	0	0	1
WBGene00001882	0.043491	his-8	F45F2.12	V 1.438901	1	0	0	0
WBGene00011474	0.0433902	aldo-1	T05D4.1	III 21.267429	0	0	1	0
WBGene00001169	0.0432683	eef-1A.2	R03G5.1	X -1.124560	1	0	0	0
WBGene00004857	0.0430746	sma-3	R13F6.9	III -0.916500	1	0	0	0
WBGene00001928	0.0429522	his-54	F07B7.11	V 1.646880	0	0	0	0
WBGene00009691	0.0428311	F44E5.4	F44E5.4	II 4.035963	0	0	0	1
WBGene00001926	0.042797	his-52	F07B7.4	V 1.645200	0	0	0	0
WBGene00001483	0.0426545	fog-3	C03C11.2	I 4.492162	0	0	0	0
WBGene00008980	0.0423099	emre-1	F20D1.10	X 21.616440	1	0	0	0
WBGene00008865	0.0422499	F15G9.1	F15G9.1	X 1.458033	0	0	0	0
WBGene00017755	0.0420518	zip-8	F23F12.9	III -1.195399	0	0	0	1
WBGene00007734	0.0419965	C25G4.7	C25G4.7	IV 5.967076	0	0	0	0
WBGene00020510	0.0419499	T14G11.1	T14G11.1	X -13.891170	1	0	0	0
WBGene00001896	0.0416237	his-22	K06C4.12	V 1.672810	0	0	0	0
WBGene00009804	0.0415204	F47B8.3	F47B8.3	V 6.228701	1	0	0	1
WBGene00019102	0.0415082	F59C12.3	F59C12.3	X 24.056299	0	0	0	0
WBGene00001913	0.0413948	his-39	F45F2.2	V 1.441511	0	0	0	0
WBGene00005655	0.0412641	srr-4	K11D12.3	V -3.590946	0	0	0	0
WBGene00000551	0.0409722	clx-1	C50F7.2	IV 3.463071	0	0	0	0
WBGene00000493	0.0409127	che-14	F56H1.1	I 0.439693	0	0	0	0
WBGene00019967	0.040803	cyp-33C8	R08F11.3	V -7.990460	1	0	0	0
WBGene00021343	0.0405989	cutl-23	Y37B11A.1	III -1.446343	0	0	0	0
WBGene00012980	0.0405595	efhd-1	Y48B6A.6	II 22.565300	0	0	0	0
WBGene00022735	0.0405562	ZK418.6	ZK418.6	III -0.793966	0	0	0	0
WBGene00001210	0.0403344	egl-46	K11G9.4	V 0.132676	0	0	0	0
WBGene00001927	0.040205	his-53	F07B7.3	V 1.647300	0	0	0	0
WBGene00000170	0.0401852	aqp-2	C01G6.1	II 1.097113	0	0	0	1
WBGene00007847	0.03997	C31E10.6	C31E10.6	X 15.949660	1	0	0	0
WBGene00021059	0.0399673	atat-2	W06B11.1	X -4.212209	0	0	0	0
WBGene00000068	0.0399653	acy-1	F17C8.1	III -2.648999	0	0	0	1
WBGene00011392	0.0399319	sbt-1	T03D8.3	V 25.300859	0	0	0	0
WBGene00006063	0.0397575	sto-1	F08C6.4	X -1.595989	0	0	0	0
WBGene00008206	0.0396961	set-6	C49F5.2	X 6.835643	0	0	0	1
WBGene00018702	0.0396611	F52E4.5	F52E4.5	X -12.292290	0	0	0	1
WBGene00020767	0.0396554	lgc-40	T24D8.1	X -15.609490	0	0	0	0
WBGene00017970	0.0393779	F32A5.4	F32A5.4	II 0.499667	1	0	0	0
WBGene00016422	0.0393209	noah-1	C34G6.6	I 0.472301	0	0	0	0
WBGene00045401	0.039317	eol-1	T26F2.3	V 5.869270	0	0	0	0
WBGene00008099	0.0392233	C44H9.4	C44H9.4	V 4.717251	0	0	0	1
WBGene00022396	0.0391862	Y97E10AR.1	Y97E10AR.1	V 1.000523	0	0	0	0
WBGene00010558	0.0391755	ptp-4	K04D7.4	IV 4.558390	0	0	0	0
WBGene00010700	0.039143	nipi-3	K09A9.1	X 22.930870	0	0	0	1
WBGene00003378	0.0389783	mml-1	T20B12.6	III -0.747815	0	0	0	0
WBGene00002991	0.0389403	lin-2	F17E5.1	X 7.040575	0	0	0	0
WBGene00004057	0.0387815	pmk-3	F42G8.4	IV 3.630603	0	0	1	0
WBGene00001925	0.038715	his-51	F07B7.10	V 1.644760	0	0	0	0
WBGene00011679	0.0386486	ucr-2.2	T10B10.2	X 22.263500	1	0	0	0
WBGene00001875	0.0384854	his-1	T10C6.14	V 9.402401	0	0	0	1
WBGene00001880	0.038362	his-6	F45F2.13	V 1.440357	0	0	0	0
WBGene00001893	0.0382013	his-19	K06C4.11	V 1.674920	0	0	0	0
WBGene00004858	0.038173	sma-4	R12B2.1	III -1.439873	0	0	0	0
WBGene00008975	0.0381652	F20D1.3	F20D1.3	X 21.615320	1	0	0	0
WBGene00022146	0.0381599	Y71G12B.6	Y71G12B.6	I -12.831550	0	0	0	0
WBGene00013639	0.0380343	Y105C5A.15	Y105C5A.15	IV 14.286880	0	0	0	0
WBGene00020834	0.0379914	T27A1.2	T27A1.2	II -15.595830	0	0	0	0
WBGene00017904	0.0379553	lim-8	F28F5.3	III -0.943352	0	0	0	0
WBGene00000224	0.0379453	atgp-1	F26D10.9	IV 16.288179	1	0	0	0
WBGene00007479	0.0379195	C09F9.2	C09F9.2	II 23.388420	0	0	0	0
WBGene00019593	0.0379085	K09F6.10	K09F6.10	II -13.835230	0	0	0	0
WBGene00001876	0.037849	his-2	T10C6.13	V 9.388276	0	0	0	0
WBGene00011059	0.0377914	R06C1.4	R06C1.4	I 13.010500	1	0	0	0
WBGene00017437	0.0377856	nmgp-1	F13H8.4	II -0.392446	1	0	0	0
WBGene00004933	0.0376638	sod-4	F55H2.1	III 0.570123	0	0	0	0
WBGene00001895	0.0375322	his-21	K06C4.3	V 1.672370	0	0	0	0
WBGene00001878	0.0374875	his-4	T10C6.11	V 9.378220	0	0	0	0
WBGene00013763	0.0374738	Y113G7B.14	Y113G7B.14	V 24.971910	0	0	0	0
WBGene00013135	0.0374592	rga-2	Y53C10A.4	I 13.017490	0	0	0	0
WBGene00010935	0.0374588	M163.1	M163.1	X 16.724680	0	0	0	0
WBGene00011995	0.0372963	rsf-1	T24F1.3	II 3.411000	0	0	0	1
WBGene00001544	0.0372752	gcy-19	C17F4.6	II -7.109808	0	0	0	0
WBGene00017133	0.0368732	EEED8.2	EEED8.2	II -1.656154	1	0	0	1
WBGene00000562	0.0366224	cng-1	F14H8.6	V 7.175889	1	0	0	0
WBGene00010742	0.0366169	K10D6.2	K10D6.2	V 2.970443	0	0	0	0
WBGene00011498	0.0366148	T05G5.1	T05G5.1	III 0.939747	0	0	0	0
WBGene00001414	0.0365389	fer-1	F43G9.6	I 3.004124	0	0	0	0
WBGene00003408	0.0364357	mrp-2	F57C12.4	X -19.634661	0	0	0	0
WBGene00001387	0.0363985	far-3	F15B9.1	V 4.792540	0	0	0	0
WBGene00044134	0.0363514	D1025.10	D1025.10	X 16.728769	0	0	0	0
WBGene00006470	0.0362965	tag-120	F40F9.2	V 2.099961	0	0	0	0
WBGene00009678	0.0362962	magu-4	F44D12.1	IV 4.464960	0	0	0	1
WBGene00015801	0.0361789	C15H9.5	C15H9.5	X -3.729872	0	0	0	0
WBGene00012158	0.0361205	ucr-2.1	VW06B3R.1	X 6.992190	1	0	1	0
WBGene00022705	0.0360946	ZK354.2	ZK354.2	IV 1.589227	0	0	0	0
WBGene00019902	0.0359529	R05G6.10	R05G6.10	IV 3.343492	0	0	0	0
WBGene00001923	0.0359314	his-49	F07B7.5	V 1.643550	0	0	0	1
WBGene00017908	0.035911	F28H1.1	F28H1.1	I -1.885795	0	0	0	1
WBGene00012861	0.0358769	Y45F3A.4	Y45F3A.4	III 3.730814	0	0	0	0
WBGene00008121	0.0357775	C46F11.6	C46F11.6	III -4.864618	0	0	0	0
WBGene00004438	0.0356508	rpl-25.1	F55D10.2	X -6.784580	0	0	0	0
WBGene00013215	0.0356045	Y54G11A.4	Y54G11A.4	II 22.901100	0	0	0	0
WBGene00010234	0.0355754	ttr-50	F58B3.9	IV 5.097729	1	0	0	1
WBGene00009945	0.0355363	bath-38	F52H3.3	II 1.835131	1	0	0	0
WBGene00022316	0.035501	Y81B9A.2	Y81B9A.2	X 0.795718	0	0	0	0
WBGene00007388	0.0354499	folt-1	C06H2.4	V 2.957953	1	0	0	0
WBGene00010221	0.0353785	F57G12.1	F57G12.1	X 7.007856	0	0	0	1
WBGene00019304	0.0352496	K02D10.4	K02D10.4	III -0.054166	0	0	0	0
WBGene00002179	0.0352447	jph-1	T22C1.7	I 2.414508	0	0	0	0
WBGene00015430	0.0352406	C04E7.3	C04E7.3	X -20.160931	0	0	0	0
WBGene00022499	0.0351819	set-30	ZC8.3	X -6.198349	0	0	0	0
WBGene00007919	0.0351698	cup-16	C34C6.7	II 0.851120	0	0	0	0
WBGene00011199	0.0351569	R10E4.2	N.A.	N.A.	0	0	0	0
WBGene00003497	0.0351488	mup-4	K07D8.1	III -0.729766	0	0	0	1
WBGene00001820	0.0350373	ham-1	F53B2.6	IV 6.017510	0	0	0	0
WBGene00013715	0.0349246	Y106G6G.6	Y106G6G.6	N.A.	0	0	0	0
WBGene00007489	0.0349017	C09G5.7	C09G5.7	II 3.124254	0	0	0	0
WBGene00008515	0.0348017	F02C12.1	F02C12.1	X 11.884010	0	0	0	1
WBGene00021049	0.034696	W05H9.2	W05H9.2	X -3.218976	1	0	0	1
WBGene00000591	0.0346843	coh-1	K08A8.3	X -1.680205	1	0	1	0
WBGene00017571	0.034632	jmjd-3.1	F18E9.5	X 0.120563	0	0	0	1
WBGene00003733	0.0344789	nhx-5	F57C7.2	X 2.277578	1	0	0	1
WBGene00008572	0.0344673	F08B12.4	F08B12.4	X 3.597689	0	0	0	0
WBGene00011977	0.034386	T24B8.3	T24B8.3	II 0.995897	0	0	0	1
WBGene00020830	0.0343839	T26C11.4	T26C11.4	X -17.494419	0	0	0	0
WBGene00010329	0.0343466	F59D12.1	F59D12.1	X 22.933701	0	0	0	0
WBGene00015391	0.0343133	sdha-1	C03G5.1	X 0.101983	0	0	0	1
WBGene00006575	0.0342552	tir-1	F13B10.1	III -4.246902	1	0	0	0
WBGene00008922	0.034216	F17C11.11	F17C11.11	V 2.832720	1	0	0	0
WBGene00022816	0.0341298	fbn-1	ZK783.1	III -0.655224	0	0	0	0
WBGene00018060	0.0341085	arrd-18	F35F10.11	V -12.196260	0	0	0	0
WBGene00009647	0.0340552	phlp-2	F43C1.1	III -3.664360	0	0	0	0
WBGene00006372	0.0340544	syx-2	F48F7.2	X 15.861700	0	0	0	0
WBGene00007764	0.0340422	C27B7.7	C27B7.7	IV 3.999727	0	0	0	0
WBGene00001891	0.0339695	his-17	K06C4.5	V 1.676100	0	0	0	0
WBGene00006742	0.0339394	unc-2	T02C5.5	X -13.794560	0	0	0	0
WBGene00017974	0.0339294	vps-41	F32A6.3	X -5.782831	1	0	0	0
WBGene00000914	0.0339162	daf-19	F33H1.1	II 2.156526	0	0	0	0
WBGene00044471	0.033881	F56D6.9	F56D6.9	IV -1.896266	0	0	0	0
WBGene00022349	0.0338745	Y82E9BR.17	Y82E9BR.17	III -21.842360	0	0	0	0
WBGene00020833	0.0337885	T26C12.3	T26C12.3	IV -4.908737	0	0	0	0
WBGene00017046	0.0337592	utx-1	D2021.1	X 0.112824	0	0	1	1
WBGene00001901	0.0337502	his-27	K06C4.13	V 1.671170	0	0	0	1
WBGene00001520	0.0337324	gas-1	K09A9.5	X 22.875170	1	0	1	0
WBGene00045409	0.0335615	T01D3.7	N.A.	N.A.	0	0	0	0
WBGene00015569	0.0333206	C07D10.5	C07D10.5	II 0.502855	0	0	0	0
WBGene00020674	0.03331	T22B7.7	T22B7.7	X -4.416073	0	0	0	0
WBGene00007440	0.0333068	C08E8.4	C08E8.4	V 16.164330	0	0	0	0
WBGene00017265	0.0332934	snpc-1.3	F08F3.9	V -1.944550	0	0	0	0
WBGene00000803	0.0332875	csb-1	F53H4.1	X 22.962870	1	0	0	0
WBGene00016006	0.0332851	fln-2	C23F12.1	X 1.176526	0	0	0	0
WBGene00000397	0.0332737	cdh-5	F08B4.2	IV 3.929611	0	0	0	0
WBGene00006745	0.0332561	unc-5	B0273.4	IV 1.783025	0	0	0	0
WBGene00002060	0.0331652	ife-2	R04A9.4	X -19.972111	1	0	1	0
WBGene00022252	0.0331304	Y73B6BL.31	Y73B6BL.31	IV 3.198868	1	0	0	0
WBGene00008974	0.0331196	tbc-1	F20D1.2	X 21.613211	0	0	1	0
WBGene00009957	0.0331152	F53B2.8	F53B2.8	IV 6.013222	0	0	0	0
WBGene00007984	0.0331134	irx-1	C36F7.1	I 3.800917	0	0	0	0
WBGene00000482	0.033099	chd-3	T14G8.1	X 8.518822	1	0	0	1
WBGene00044737	0.0330913	ttr-45	JC8.14	IV 8.497598	0	0	0	0
WBGene00008779	0.0330838	F14B4.1	F14B4.1	I 3.720738	0	0	0	0
WBGene00003149	0.0330331	mbk-1	T04C10.1	X 21.409180	1	0	1	1
WBGene00000003	0.0330117	aat-2	F07C3.7	V 1.958319	0	0	0	0
WBGene00020366	0.0329828	acdh-10	T08G2.3	X 24.085859	1	0	0	1
WBGene00001879	0.0329736	his-5	F45F2.3	V 1.440770	0	0	0	0
WBGene00016274	0.0329654	C30G12.2	C30G12.2	II 0.500120	0	0	0	0
WBGene00000503	0.032949	cht-1	C04F6.3	X -10.370900	0	0	0	0
WBGene00007694	0.0329293	C23H4.6	C23H4.6	X 7.012506	0	0	0	0
WBGene00007943	0.0328981	C34F6.9	C34F6.9	X 2.863643	0	0	0	0
WBGene00043992	0.0327142	bbs-4	F58A4.14	III 0.731898	0	0	0	0
WBGene00015647	0.0326921	C09F5.1	C09F5.1	III -26.314190	0	0	0	0
WBGene00000086	0.0326477	aex-3	C02H7.3	X -19.503960	0	0	0	0
WBGene00020382	0.0326102	T09B4.8	T09B4.8	I 0.850703	0	0	0	0
WBGene00000444	0.0326076	ceh-21	T26C11.6	X -17.483509	0	0	0	1
WBGene00007846	0.0326016	C31E10.5	C31E10.5	X 15.939580	0	0	0	0
WBGene00010440	0.0325986	ttr-51	JC8.8	IV 8.490333	0	0	0	0
WBGene00010976	0.0325792	R02D5.1	R02D5.1	V 6.430018	0	0	0	0
WBGene00003516	0.0325733	nab-1	C43E11.6	I -1.564161	0	0	0	0
WBGene00016458	0.0325108	C35E7.6	C35E7.6	I 5.249014	0	0	0	1
WBGene00000462	0.0325029	ceh-41	T26C11.5	X -17.490379	1	0	0	0
WBGene00000120	0.0324746	aly-1	C01F6.5	IV 4.050430	1	0	0	0
WBGene00015789	0.0324135	syx-6	C15C7.1	X -11.677660	0	0	0	0
WBGene00015492	0.032406	lnp-1	C05E11.1	X -7.213713	1	0	1	0
WBGene00010572	0.0322926	wdr-5.2	K04G11.4	X 16.696369	0	0	0	0
WBGene00010045	0.0322761	F54C9.11	F54C9.11	II 0.823111	0	0	0	0
WBGene00000910	0.0322378	daf-14	F01G10.8	IV 4.564370	0	0	0	0
WBGene00019434	0.0322359	nmtn-1	K06A5.8	I 1.148970	0	0	0	0
WBGene00000245	0.0322275	bca-1	T13C5.5	X -3.423329	1	0	0	0
WBGene00007801	0.0322167	trpa-1	C29E6.2	IV 5.340274	0	0	0	0
WBGene00019959	0.0322079	R08E3.3	R08E3.3	X -6.227812	1	0	0	0
WBGene00007059	0.0321762	vps-52	F08C6.3	X -1.548205	1	0	0	0
WBGene00008971	0.0320818	F20C5.6	F20C5.6	IV 3.961381	0	0	0	0
WBGene00011869	0.0320093	dod-6	T20G5.7	III 2.008233	0	0	0	0
WBGene00018259	0.0319915	F41B4.3	F41B4.3	X -2.350734	1	0	0	1
WBGene00007548	0.0319503	C13C4.4	C13C4.4	V 3.660249	0	0	0	1
WBGene00018837	0.0319321	F54G2.1	F54G2.1	X -14.144100	0	0	0	0
WBGene00018704	0.0319012	ztf-13	F52E4.8	X -12.171100	0	0	0	0
WBGene00001892	0.0318993	his-18	K06C4.10	V 1.676530	0	0	0	0
WBGene00004945	0.0318408	sop-2	C50E10.4	II 8.551888	0	0	0	0
WBGene00016845	0.0318211	C50F7.5	C50F7.5	IV 3.454531	0	0	0	0
WBGene00006472	0.0317784	tag-123	F08F1.7	X -0.101605	1	0	1	0
WBGene00016138	0.0317412	flh-2	C26E6.2	III -2.311424	0	0	0	0
WBGene00045435	0.0317265	Y34B4A.11	N.A.	N.A.	0	0	0	0
WBGene00000150	0.031721	apm-1	F55A12.7	I -0.096672	0	0	0	0
WBGene00006599	0.0316655	tpa-1	B0545.1	IV -27.004129	0	0	0	0
WBGene00001685	0.0315675	gpd-3	K10B3.7	X -12.153250	1	0	1	1
WBGene00010553	0.0315597	K04C1.3	K04C1.3	X 16.670300	1	0	0	1
WBGene00010177	0.0315123	F57A8.1	F57A8.1	V 2.237545	0	0	0	0
WBGene00009692	0.0314753	F44E5.5	F44E5.5	II 4.037546	0	0	0	0
WBGene00016716	0.0314503	acs-17	C46F4.2	X -4.032456	0	0	0	0
WBGene00016885	0.0314492	fbxb-97	C52E2.6	II -14.311170	0	0	0	1
WBGene00022100	0.031417	Y69A2AR.31	Y69A2AR.31	IV -6.763552	0	0	0	0
WBGene00020322	0.0314066	T07F12.2	T07F12.2	X -6.218997	1	0	0	0
WBGene00006663	0.0313892	twk-8	ZC410.4	IV 4.027312	0	0	0	0
WBGene00007350	0.0313526	sucl-1	C05G5.4	X 21.251900	0	0	0	1
WBGene00017463	0.0312525	F14D12.1	F14D12.1	X -4.443416	0	0	0	0
WBGene00008563	0.0312266	F07H5.13	F07H5.13	II 0.898762	0	0	0	0
WBGene00022033	0.0311819	Y65B4BL.1	Y65B4BL.1	I -18.961020	0	0	0	0
WBGene00045382	0.0311622	T05E12.8	T05E12.8	V 12.576150	0	0	0	0
WBGene00017583	0.0311346	F19B10.1	F19B10.1	II -6.228930	0	0	0	0
WBGene00001076	0.0311037	dpy-17	F54D8.1	III -2.135116	0	0	0	0
WBGene00011680	0.0310948	T10B10.3	T10B10.3	X 22.265209	0	0	1	0
WBGene00004317	0.0310725	rbg-1	F20D1.6	X 21.709629	0	0	0	0
WBGene00011564	0.0310262	ugt-50	T07C5.1	X 7.846113	0	0	0	0
WBGene00016997	0.0309503	cebp-1	D1005.3	X -18.109699	0	0	0	0
WBGene00007993	0.0309422	idhb-1	C37E2.1	X 16.658400	0	0	0	0
WBGene00000057	0.03094	acr-18	F28F8.1	V 8.344267	0	0	0	0
WBGene00003242	0.0308706	mig-6	C37C3.6	V 0.911478	0	0	0	0
WBGene00004089	0.0308696	ppk-3	VF11C1L.1	X 9.144646	1	0	0	0
WBGene00000161	0.0308622	apa-2	T20B5.1	X 1.032791	0	0	1	0
WBGene00008940	0.0308066	F18H3.4	F18H3.4	X 12.694070	0	0	0	1
WBGene00044949	0.0308009	Y49A10A.2	Y49A10A.2	X 1.980593	0	0	0	1
WBGene00009212	0.0307649	atz-1	F28D1.2	IV 5.870820	0	0	0	0
WBGene00003929	0.0307612	pat-2	F54F2.1	III -0.048404	0	0	0	0
WBGene00021068	0.030752	W06H8.6	W06H8.6	V -0.202933	0	0	0	1
WBGene00010947	0.0306777	M176.11	M176.11	II 1.412740	0	0	0	0
WBGene00010338	0.0306711	F59F4.3	F59F4.3	X 22.962440	1	0	0	0
WBGene00001772	0.0306432	gst-24	F37B1.1	II 18.714260	0	0	0	0
WBGene00023405	0.0306411	sor-1	ZK1236.3	III -0.262167	0	0	0	0
WBGene00003589	0.0306308	nex-2	T07C4.9	III 2.320976	0	0	0	0
WBGene00019188	0.0306167	H11E01.3	H11E01.3	X -17.893801	0	0	0	0
WBGene00017178	0.0305867	atg-16.1	F02E8.5	X -7.591200	1	0	0	0
WBGene00010702	0.0305772	usp-33	K09A9.4	X 22.897779	1	0	0	0
WBGene00044071	0.0305674	dhhc-14	D2021.2	X 0.104154	1	0	0	0
WBGene00006780	0.030539	unc-44	B0350.2	IV 2.884653	0	0	0	0
WBGene00016197	0.0305388	pxl-1	C28H8.6	III -1.436530	1	0	0	0
WBGene00006649	0.0304259	tth-1	F08F1.8	X -0.047642	0	0	0	1
WBGene00011705	0.0304034	T11A5.6	T11A5.6	V 2.202910	0	0	0	1
WBGene00007976	0.0303915	C36B1.9	C36B1.9	I 3.047297	0	0	0	0
WBGene00000792	0.0303484	crb-1	F11C7.4	X 24.090679	0	0	0	1
WBGene00017744	0.0303477	fbxc-54	F23F1.3	II -17.985359	0	0	0	0
WBGene00017027	0.0303048	D1044.1	D1044.1	III -1.554897	0	0	0	0
WBGene00001105	0.0302933	dsl-3	Y41D4B.10	IV -16.505659	0	0	0	0
WBGene00012131	0.0302649	T28F3.5	T28F3.5	IV 16.438070	0	0	0	0
WBGene00012239	0.0301644	W04A8.4	W04A8.4	I 22.012810	0	0	0	0
WBGene00018878	0.0301247	glit-1	F55D10.3	X -6.788347	1	0	0	0
WBGene00022668	0.0301181	ZK154.6	ZK154.6	X -1.222450	0	0	0	0
WBGene00002232	0.0300797	kpc-1	F11A6.1	I 9.536111	0	0	0	0
WBGene00004313	0.0300152	rbc-1	F54E4.1	X 19.584370	1	0	0	1
WBGene00021114	0.0298927	W09C3.7	W09C3.7	I -0.835294	0	0	0	0
WBGene00007877	0.0298678	nfki-1	C33A11.1	X 22.465401	0	0	0	0
WBGene00004773	0.0298545	sem-4	F15C11.1	I 1.654888	0	0	0	0
WBGene00008958	0.0298004	F19H6.3	F19H6.3	X 7.033824	1	0	0	0
WBGene00003692	0.0297907	nhr-102	T06C12.6	V 9.050699	0	0	0	0
WBGene00194651	0.0297735	C33D9.13	C33D9.13	IV 3.961618	0	0	0	0
WBGene00000232	0.0297707	2014-04-01	B0207.12	I 0.500409	0	0	0	0
WBGene00020812	0.029709	acdh-7	T25G12.5	X 24.086100	0	0	1	1
WBGene00015795	0.0296647	C15F1.2	C15F1.2	II 0.206239	0	0	0	0
WBGene00001489	0.0295749	frm-2	T04C9.6	III -1.427555	0	0	0	0
WBGene00009089	0.0295002	jmjd-3.2	F23D12.5	X 16.705601	0	0	0	0
WBGene00003096	0.0294937	lys-7	C02A12.4	V -10.899770	0	0	0	0
WBGene00009370	0.0293821	set-10	F33H2.7	I 29.649670	0	0	0	0
WBGene00000958	0.0293418	dgk-1	C09E10.2	X -18.871389	0	0	0	0
WBGene00003561	0.0293245	ncr-1	F02E8.6	X -7.478408	0	0	0	0
WBGene00018958	0.029266	F56C11.6	F56C11.6	I -19.138519	0	0	0	0
WBGene00003243	0.0291919	mig-10	F10E9.6	III -0.346394	0	0	0	0
WBGene00019282	0.0291374	mps-2	K01A2.8	II -15.629010	0	0	0	0
WBGene00008353	0.0290891	D1025.1	D1025.1	X 16.729820	0	0	0	0
WBGene00002253	0.0290658	lbp-1	F40F4.3	X -10.653100	0	0	0	0
WBGene00014171	0.0290435	nep-26	ZK970.1	II 2.352510	0	0	0	0
WBGene00007286	0.0290353	C04A11.2	C04A11.2	X 14.126440	1	0	0	1
WBGene00003911	0.0290239	pak-1	C09B8.7	X -3.802215	0	0	1	0
WBGene00000301	0.0289083	cav-1	T13F2.8	IV 4.405890	0	0	0	1
WBGene00043998	0.0289079	T21C12.8	T21C12.8	III 3.551996	0	0	0	0
WBGene00002071	0.028873	ile-2	T04G9.3	X -19.501200	1	0	0	0
WBGene00019294	0.0288374	K02A6.3	K02A6.3	X -0.306576	0	0	0	1
WBGene00008973	0.0287822	F20D1.1	F20D1.1	X 21.611130	1	0	1	0
WBGene00003970	0.0287598	pek-1	F46C3.1	X 3.655770	1	0	0	0
WBGene00018193	0.0287488	F39C12.1	F39C12.1	X -6.225037	1	0	0	0
WBGene00017028	0.0286882	dex-1	D1044.2	III -1.563940	0	0	0	0
WBGene00000460	0.0286834	ceh-39	T26C11.7	X -17.475330	0	0	0	0
WBGene00000425	0.0286633	ced-11	ZK512.3	III 0.165457	0	0	0	0
WBGene00015621	0.0286402	C09B7.2	C09B7.2	X -14.065480	0	0	0	0
WBGene00001945	0.0286084	his-71	F45E1.6	X -0.766026	0	0	0	1
WBGene00017065	0.0285982	D2092.4	D2092.4	I 1.244864	0	0	0	0
WBGene00018520	0.0285782	F46H5.4	F46H5.4	X -1.788279	1	0	0	1
WBGene00000463	0.0285757	ceh-43	C28A5.4	III -3.172828	0	0	0	0
WBGene00015561	0.0285135	C07A12.7	C07A12.7	X -7.372906	1	0	0	0
WBGene00014021	0.0285035	svop-1	ZK637.1	III -0.018190	0	0	0	0
WBGene00009429	0.0284827	irg-5	F35E12.5	V 5.586410	0	0	0	0
WBGene00021039	0.0284686	W05F2.7	W05F2.7	I -3.798558	0	0	0	0
WBGene00015324	0.0284603	C02B8.6	C02B8.6	X -0.516420	0	0	0	0
WBGene00015680	0.0284322	egal-1	C10G6.1	IV 2.426164	1	0	0	1
WBGene00010028	0.0283534	F54B11.5	F54B11.5	X 13.801560	1	0	0	0
WBGene00020379	0.0283479	T09B4.5	T09B4.5	I 0.831452	0	0	0	1
WBGene00010047	0.0283406	F54D1.6	F54D1.6	IV 4.942471	1	0	0	0
WBGene00008805	0.0283336	git-1	F14F3.2	X 2.225176	1	0	0	0
WBGene00011771	0.0283308	T14G8.3	T14G8.3	X 8.662553	0	0	0	0
WBGene00003618	0.0282805	nhr-19	E02H1.7	II 1.616212	0	0	0	0
WBGene00018164	0.0282427	sup-36	F38A5.7	IV 3.213060	0	0	0	0
WBGene00018920	0.0281963	F56A4.12	F56A4.12	V -14.842250	0	0	0	0
WBGene00001924	0.028148	his-50	F07B7.9	V 1.643160	0	0	0	1
WBGene00015777	0.0281436	sfxn-2	C14F5.4	X -0.833002	0	0	0	0
WBGene00004001	0.0281165	pgp-7	T21E8.2	X 2.623109	0	0	0	0
WBGene00015278	0.0281159	C01B10.3	C01B10.3	IV 3.217261	1	0	0	0
WBGene00010552	0.0281076	K04C1.2	K04C1.2	X 16.670240	1	0	0	1
WBGene00002026	0.0280851	hsp-70	C12C8.1	I 3.742662	0	0	0	1
WBGene00014213	0.0280804	ZK1073.1	ZK1073.1	X 23.691690	0	0	0	0
WBGene00002827	0.02808	let-653	C29E6.1	IV 5.365642	0	0	0	0
WBGene00015429	0.0280705	sor-3	C04E7.2	X -20.150061	1	0	0	0
WBGene00004822	0.0280395	skr-16	C42D4.6	IV 3.291260	1	0	0	0
WBGene00008018	0.0280334	tbc-8	C38H2.1	III 2.477701	0	0	0	0
WBGene00194671	0.0280228	F55F1.5	N.A.	N.A.	0	0	0	0
WBGene00001345	0.0279955	fos-1	F29G9.4	V -0.462278	0	0	0	0
WBGene00010433	0.027985	H40L08.1	H40L08.1	X 21.830891	1	0	0	0
WBGene00003374	0.0279625	mlk-1	K11D12.10	V -3.042946	0	0	0	0
WBGene00006657	0.0279619	twk-2	T12C9.3	II -4.378139	0	0	0	0
WBGene00009572	0.0279533	F40D4.13	F40D4.13	V 12.805270	0	0	1	0
WBGene00003907	0.0279307	paf-2	C52B9.7	X -7.795546	0	0	0	0
WBGene00020496	0.0279194	spat-3	T13H2.5	X -7.192102	0	0	1	1
WBGene00021370	0.0279146	nape-2	Y37E11AR.3	IV -2.547914	0	0	0	0
WBGene00016102	0.0279035	C25F6.1	C25F6.1	X -5.247832	0	0	0	0
WBGene00010757	0.0278993	pad-2	K10G9.3	III 2.226835	1	0	0	0
WBGene00008110	0.0278804	C46C2.2	C46C2.2	IV 4.110593	0	0	0	0
WBGene00006839	0.0278734	unc-115	F09B9.2	X 1.862440	0	0	0	0
WBGene00019780	0.0278262	M60.4	M60.4	X -0.297258	0	0	0	1
WBGene00021977	0.0278215	Y58A7A.3	Y58A7A.3	V -2.866567	0	0	0	0
WBGene00001915	0.0277944	his-41	C50F4.5	V 2.048117	0	0	0	0
WBGene00019408	0.0277812	K05F1.6	K05F1.6	II -0.931698	0	0	0	1
WBGene00019249	0.0277751	H28G03.1	H28G03.1	X -6.001622	1	0	0	0
WBGene00000870	0.0277454	cyd-1	Y38F1A.5	II 13.290650	0	0	0	0
WBGene00002210	0.0277405	kin-29	F58H12.1	X -12.699840	0	0	0	1
WBGene00000904	0.0277356	daf-8	R05D11.1	I 2.975935	0	0	0	0
WBGene00012226	0.0277014	W03G11.4	W03G11.4	X 7.001843	0	0	0	0
WBGene00019490	0.0276867	K07E3.1	K07E3.1	X -0.536475	0	0	0	1
WBGene00020486	0.0276852	T13C5.6	T13C5.6	X -3.415787	1	0	0	0
WBGene00018369	0.0276554	mig-39	F42H10.5	III -0.257167	0	0	0	0
WBGene00012113	0.0276017	T28B8.1	T28B8.1	I 2.571454	0	0	0	0
WBGene00002029	0.027561	hst-2	C34F6.4	X 2.862122	1	0	0	0
WBGene00000253	0.0275422	bli-3	F56C11.1	I -19.148491	0	0	0	0
WBGene00010984	0.0275393	nkat-3	R03A10.4	X 22.661520	1	0	1	0
WBGene00019938	0.0275372	R07E4.5	R07E4.5	X -4.019495	1	0	0	0
WBGene00003019	0.027519	lin-33	H32C10.2	IV 2.562056	1	0	0	1
WBGene00007771	0.0275071	C27C12.1	C27C12.1	X 21.454670	1	0	0	0
WBGene00013917	0.0274993	cdk-11.2	ZC504.3	X 2.187490	1	0	0	0
WBGene00015552	0.027482	C06G3.6	C06G3.6	IV 3.277138	1	0	0	0
WBGene00003163	0.0274805	mdl-1	R03E9.1	X -2.508585	0	0	0	0
WBGene00012216	0.0274704	W02D9.10	W02D9.10	I 13.507130	0	0	0	0
WBGene00003040	0.0274659	lin-59	T12F5.4	I -2.831037	0	0	0	1
WBGene00007372	0.0274259	C06B8.7	C06B8.7	V 8.324864	0	0	0	1
WBGene00021051	0.0274233	W05H9.4	W05H9.4	X -3.225144	0	0	0	1
WBGene00000403	0.0274117	casy-1	B0034.3	II -0.800583	0	0	0	0
WBGene00000149	0.0274107	apl-1	C42D8.8	X -6.179721	0	0	0	0
WBGene00044201	0.0274094	H39E23.3	H39E23.3	V 6.129540	0	0	0	0
WBGene00007593	0.0274057	C14H10.3	C14H10.3	X 1.896125	0	0	0	0
WBGene00011661	0.0273643	ztf-27	T09F3.1	II 2.542255	0	0	0	1
WBGene00022593	0.0273355	ZC328.3	ZC328.3	I 1.074023	0	0	0	0
WBGene00006477	0.027326	chup-1	ZK721.1	X 0.403924	1	0	0	0
WBGene00015274	0.0273231	N.A.	N.A.	N.A.	0	0	0	0
WBGene00006798	0.0272939	unc-64	F56A8.7	III 21.199530	0	0	0	0
WBGene00022666	0.0272732	ZK154.4	ZK154.4	X -1.262772	0	0	0	0
WBGene00013711	0.0272675	Y106G6G.2	Y106G6G.2	I 4.869891	0	0	0	1
WBGene00018516	0.0272198	gakh-1	F46G11.3	X -4.308070	1	0	0	0
WBGene00001902	0.0272014	his-28	K06C4.2	V 1.670780	0	0	0	0
WBGene00018703	0.0271717	sec-3	F52E4.7	X -12.196910	1	0	0	0
WBGene00001787	0.0271652	gst-39	Y53F4B.33	II 24.347380	0	0	0	0
WBGene00006777	0.0271619	unc-41	C27H6.1	V 2.223392	0	0	0	0
WBGene00006366	0.0271481	sym-1	C44H4.3	X 16.756910	0	0	0	0
WBGene00006757	0.0271205	unc-18	F27D9.1	X -1.348420	0	0	0	0
WBGene00008939	0.0271183	F18H3.1	F18H3.1	X 12.681860	0	0	0	1
WBGene00007900	0.0271175	C33D9.6	C33D9.6	IV 3.961453	0	0	0	1
WBGene00003637	0.0271034	nhr-47	C24G6.4	V -1.758366	1	0	0	0
WBGene00012100	0.0270389	sipa-1	T27F2.2	V 3.228210	0	0	0	1
WBGene00019854	0.0270277	R03H10.1	R03H10.1	II -5.298035	0	0	0	0
WBGene00003593	0.026974	nfm-1	F42A10.2	III -1.412153	0	0	0	0
WBGene00015779	0.0269695	lrch-1	C14F11.2	X -3.407550	1	0	0	0
WBGene00006843	0.0269629	unc-119	M142.1	III 5.589251	0	0	0	0
WBGene00019781	0.0269101	M60.6	M60.6	X -0.262547	1	0	0	1
WBGene00012813	0.0268798	Y43F8B.2	Y43F8B.2	V 22.220119	0	0	0	1
WBGene00004321	0.0268757	rcan-1	F54E7.7	III -1.455880	0	0	0	0
WBGene00021913	0.0268616	cec-8	Y55B1BR.3	III -26.857620	0	0	0	0
WBGene00004369	0.026844	rig-1	K09E2.4	X 0.194401	0	0	0	0
WBGene00001666	0.0268196	gpa-4	T07A9.7	IV -26.202921	0	0	0	0
WBGene00016642	0.0268072	chil-10	C44C1.2	X -18.885799	1	0	0	0
WBGene00004509	0.0268059	rrf-2	M01G12.12	I 13.056110	0	0	0	1
WBGene00004395	0.0267996	rol-3	C16D9.2	V 1.247743	1	0	0	0
WBGene00015955	0.0267992	C18B2.4	C18B2.4	X -9.986035	1	0	0	0
WBGene00008979	0.0267952	slc-25A18.1	F20D1.9	X 21.744400	1	0	0	0
WBGene00021319	0.0267839	Y34B4A.2	Y34B4A.2	X -5.828126	1	0	0	0
WBGene00018044	0.0267654	F35D11.3	F35D11.3	II -3.837689	0	0	0	0
WBGene00016457	0.026735	C35E7.5	C35E7.5	I 5.275984	0	0	0	1
WBGene00007906	0.0267233	C33G3.6	C33G3.6	X 16.362761	0	0	0	0
WBGene00006495	0.0267084	cpna-1	F31D5.3	II -5.262903	0	0	0	0
WBGene00020633	0.0266	aakg-2	T20F7.6	X 24.065300	1	0	0	1
WBGene00016661	0.0265889	C45B2.6	C45B2.6	X -3.792113	1	0	0	0
WBGene00020911	0.0265595	cpt-6	W01A11.5	V -0.091125	0	0	0	0
WBGene00009801	0.026539	ipla-2	F47A4.5	X 1.721840	0	0	0	0
WBGene00007799	0.0264976	nrx-1	C29A12.4	V 2.822306	1	0	0	0
WBGene00010726	0.0264611	K09E9.3	K09E9.3	X 22.931080	1	0	0	0
WBGene00006814	0.0264566	unc-82	B0496.3	IV 3.334924	0	0	0	0
WBGene00016500	0.0264377	memo-1	C37C3.8	V 0.915864	0	0	0	0
WBGene00006494	0.0264292	zipt-7.2	H13N06.5	X 22.769510	1	0	0	1
WBGene00007297	0.0264	C04F12.1	C04F12.1	I 3.853164	0	0	0	1
WBGene00016407	0.026396	C34D10.2	C34D10.2	X -0.717504	0	0	0	0
WBGene00007053	0.026383	chd-7	T04D1.4	I -0.928876	0	0	0	1
WBGene00022745	0.0263602	ZK470.2	ZK470.2	X -8.203329	0	0	0	1
WBGene00016868	0.0263542	C52B9.8	C52B9.8	X -7.790890	0	0	0	0
WBGene00017582	0.0263507	F18G5.6	F18G5.6	X 0.953201	0	0	0	0
WBGene00004106	0.0263491	pqn-15	C24A8.3	X -7.792214	0	0	0	0
WBGene00021870	0.026317	samt-1	Y54G2A.4	IV -6.691440	1	0	0	0
WBGene00015800	0.0263113	C15H9.4	C15H9.4	X -3.717073	0	0	0	0
WBGene00015793	0.0262865	C15C7.7	C15C7.7	X -11.640940	0	0	0	0
WBGene00012514	0.0262179	Y26E6A.3	Y26E6A.3	X 15.141170	0	0	0	0
WBGene00019994	0.0262167	cdh-1	R10F2.1	III -8.547379	0	0	0	0
WBGene00001817	0.0261589	haf-7	Y50E8A.16	V 6.811554	0	0	0	0
WBGene00010725	0.0261453	erv-46	K09E9.2	X 22.931200	0	0	0	0
WBGene00015295	0.0260716	acl-12	C01C10.3	X -1.713976	0	0	0	0
WBGene00018073	0.0260552	F35H10.10	F35H10.10	IV 3.707231	0	0	0	0
WBGene00006971	0.0260355	zak-1	R13F6.6	III -0.926358	0	0	0	1
WBGene00016172	0.0260301	C27H5.2	C27H5.2	II 0.496185	0	0	0	0
WBGene00007774	0.0260278	C27C12.4	C27C12.4	X 21.458071	1	0	0	0
WBGene00017244	0.0259954	apy-1	F08C6.6	X -1.525911	1	0	0	0
WBGene00011614	0.0259111	nfya-1	T08D10.1	X 6.754451	1	0	0	0
WBGene00016735	0.0259033	fhod-1	C46H11.11	I -0.421363	0	0	0	1
WBGene00021296	0.0257486	Y25C1A.13	Y25C1A.13	II -8.508203	0	0	0	0
WBGene00019456	0.0257323	K06H7.2	K06H7.2	III -0.377416	1	0	0	0
WBGene00002220	0.0256864	gcc-1	C15C7.2	X -11.912260	1	0	0	0
WBGene00016072	0.0256846	C24H12.2	C24H12.2	II -15.610340	0	0	0	0
WBGene00001425	0.0256653	fis-2	F13B9.8	X -0.194898	1	0	0	0
WBGene00010011	0.0256216	F53H4.6	F53H4.6	X 22.962740	0	0	0	0
WBGene00016088	0.0256134	clec-266	C25B8.4	X -2.718125	0	0	0	0
WBGene00012825	0.0255975	Y43F8C.3	Y43F8C.3	V 22.572889	0	0	0	0
WBGene00007791	0.025591	C28A5.6	C28A5.6	III -3.173543	0	0	0	0
WBGene00010943	0.025547	M176.4	M176.4	II 1.411524	0	0	0	0
WBGene00002132	0.0255352	inx-10	T18H9.5	V 1.950784	0	0	0	0
WBGene00008586	0.0255303	snrp-40.1	F08G12.2	X 2.872140	1	0	0	0
WBGene00011645	0.0255295	T09B9.4	T09B9.4	X 1.529287	0	0	0	0
WBGene00001502	0.0255225	ftt-2	F52D10.3	X 4.887937	0	0	0	1
WBGene00019615	0.0254618	K10B4.3	K10B4.3	II -16.096411	0	0	0	1
WBGene00020507	0.0254317	vha-15	T14F9.1	X -16.011101	0	0	0	0
WBGene00011820	0.0254231	T18D3.1	T18D3.1	X 7.098065	0	0	0	0
WBGene00004172	0.0253958	pqn-92	Y75B8A.27	III 16.359560	0	0	0	0
WBGene00002266	0.0253784	lec-3	ZK892.1	II 1.818972	0	0	0	1
WBGene00001331	0.0253411	erd-2	F09B9.3	X 1.864920	0	0	0	1
WBGene00006369	0.0253408	sym-4	R03E1.1	X 16.658239	1	0	0	1
WBGene00000020	0.0253295	abt-2	F12B6.1	I -10.495230	0	0	0	0
WBGene00017445	0.025306	sid-5	F14B8.2	X -2.043120	1	0	0	0
WBGene00008880	0.0252905	F16B12.4	F16B12.4	X 16.458250	1	0	0	1
WBGene00020214	0.0252412	attf-5	T04G9.1	X -19.500401	0	0	0	1
WBGene00018330	0.0251968	elks-1	F42A6.9	IV -4.606668	0	0	0	1
WBGene00021461	0.0251816	nekl-1	Y39G10AR.3	I -8.925428	0	0	0	0
WBGene00022418	0.0251546	igcm-4	Y102A11A.8	X -17.074600	0	0	0	0
WBGene00007848	0.0251159	cytb-5.1	C31E10.7	X 15.960900	0	0	0	0
WBGene00003089	0.0250888	ltd-1	K02C4.4	II 0.663748	0	0	0	1
WBGene00012124	0.0250863	T28D6.4	T28D6.4	III 8.779594	0	0	0	0
WBGene00009926	0.0250856	noah-2	F52B11.3	IV 11.420360	0	0	0	0
WBGene00010776	0.0250784	pix-1	K11E4.4	X 14.498320	0	0	0	0
WBGene00018238	0.0250599	F40F4.7	F40F4.7	X -10.693610	1	0	0	0
WBGene00021044	0.0250326	W05H7.1	W05H7.1	X -18.111231	0	0	0	0
WBGene00015328	0.0250117	C02B10.3	C02B10.3	IV 1.449489	0	0	0	0
WBGene00002239	0.0250116	ksr-1	F13B9.5	X -0.200671	0	0	0	0
WBGene00019656	0.0249856	slc-25A10	K11G12.5	X -2.526320	0	0	0	0
WBGene00003084	0.0249815	lst-2	R160.7	X -7.767320	1	0	0	0
WBGene00006543	0.0249567	tbx-2	F21H11.3	III -2.089744	0	0	0	0
WBGene00003602	0.0248694	nhr-3	H01A20.1	X 16.746941	0	0	0	1
WBGene00006438	0.024824	nrfl-1	C01F6.6	IV 4.051433	0	0	0	0
WBGene00003903	0.024824	pab-2	F18H3.3	X 12.688190	0	0	0	1
WBGene00007528	0.0248	C11H1.2	C11H1.2	X 16.678419	0	0	0	1
WBGene00009726	0.0247875	tbc-13	F45E6.3	X 7.120306	0	0	0	0
WBGene00000414	0.0247679	cec-1	ZK1236.2	III -0.262030	0	0	0	1
WBGene00006683	0.0247345	twk-31	Y47D3B.5	III 9.319897	0	0	0	0
WBGene00009888	0.0247041	F49E2.5	F49E2.5	X 1.419389	0	0	0	1
WBGene00022848	0.0246852	ZK1055.7	ZK1055.7	V 0.110227	0	0	0	0
WBGene00006368	0.0246718	sym-3	C54H2.1	X -4.372223	1	0	0	0
WBGene00000485	0.0246677	che-3	F18C12.1	I 2.442445	0	0	0	0
WBGene00004036	0.0246642	plc-1	F31B12.1	X 2.539883	0	0	0	0
WBGene00003915	0.0245953	pan-1	M88.6	III -3.107147	0	0	0	0
WBGene00001329	0.0245684	epn-1	T04C10.2	X 21.389620	0	0	1	1
WBGene00001439	0.0245153	fkh-7	F26D12.1	IV 1.898358	0	0	0	1
WBGene00006444	0.0245114	shn-1	C33B4.3	II 3.464859	0	0	0	0
WBGene00006779	0.0245053	unc-43	K11E8.1	IV 4.576159	0	0	0	0
WBGene00009233	0.0244627	F28H6.4	F28H6.4	X 16.509541	1	0	0	0
WBGene00008691	0.0244617	mff-1	F11C1.2	X 9.316970	1	0	0	0
WBGene00010493	0.0244586	meg-2	K02B9.2	X 15.338890	1	0	0	1
WBGene00020630	0.0244322	T20F7.1	T20F7.1	X 24.065510	1	0	0	0
WBGene00023497	0.0244192	lin-15B	ZK662.4	X 22.945370	0	0	1	0
WBGene00050944	0.0244161	C14A11.9	C14A11.9	X -12.939720	0	0	0	0
WBGene00018537	0.0244027	F47B7.6	F47B7.6	X -9.442326	0	0	0	0
WBGene00015181	0.0244006	B0416.5	B0416.5	X 0.962227	1	0	1	0
WBGene00002215	0.0243794	klc-2	C18C4.10	V -1.484523	0	0	0	1
WBGene00003254	0.0243756	mig-23	R07E4.4	X -4.027198	0	0	0	0
WBGene00004375	0.0243656	rme-4	F46F6.1	X 1.981503	0	0	0	1
WBGene00009812	0.0243027	suca-1	F47B10.1	X 2.680950	0	0	0	0
WBGene00009215	0.0242958	thn-2	F28D1.5	IV 5.894496	0	0	0	0
WBGene00010568	0.0242942	K04G2.10	K04G2.10	I 2.439297	1	0	0	0
WBGene00011955	0.0242862	cdka-1	T23F11.3	III -2.950104	0	0	0	0
WBGene00017147	0.0242668	EGAP2.1	EGAP2.1	II -1.855359	1	0	0	0
WBGene00020334	0.0242634	epg-7	T08A9.1	X -1.752603	0	0	0	1
WBGene00018393	0.0242437	msra-1	F43E2.5	II 0.502778	1	0	0	0
WBGene00004224	0.0242404	ptr-10	F55F8.1	I 0.302993	0	0	0	0
WBGene00000262	0.0242289	bra-1	F54B11.6	X 13.875110	1	0	0	0
WBGene00000841	0.0241987	cul-6	K08E7.7	IV 6.070129	0	0	0	1
WBGene00003659	0.0241956	nhr-69	T23H4.2	I 3.976752	0	0	0	0
WBGene00007934	0.0241902	C34E7.4	C34E7.4	X 9.003037	0	0	0	0
WBGene00021654	0.0241716	Y47G7B.2	Y47G7B.2	II -11.866270	0	0	0	0
WBGene00001898	0.0241353	his-24	M163.3	X 16.709330	0	0	0	0
WBGene00000781	0.0241151	cpr-1	C52E4.1	V 3.546540	0	0	0	0
WBGene00001583	0.0240952	gfi-3	M163.4	X 16.708599	0	0	0	0
WBGene00022613	0.0240771	sek-3	ZC449.3	X -6.196800	0	0	0	0
WBGene00019207	0.0240194	fgt-1	H17B01.1	II -15.432600	0	0	0	0
WBGene00002262	0.02401	ldh-1	F13D12.2	II 4.003786	1	0	0	0
WBGene00000074	0.0240028	adm-2	C04A11.4	X 14.341230	1	0	0	1
WBGene00001877	0.0239997	his-3	T10C6.12	V 9.378742	0	0	0	0
WBGene00001480	0.0239851	fmo-5	H24K24.5	V -19.945499	0	0	0	0
WBGene00016188	0.0239615	sec-15	C28G1.3	X 0.419637	0	0	0	0
WBGene00020738	0.0239598	T23F2.5	T23F2.5	X -5.141114	0	0	0	1
WBGene00004727	0.0239128	sax-1	R11G1.4	X -9.905824	1	0	0	1
WBGene00001175	0.0238663	egl-6	C46F4.1	X -4.038969	1	0	0	0
WBGene00008103	0.0238543	C44H9.8	N.A.	N.A.	0	0	0	0
WBGene00019813	0.0238243	ger-1	R01H2.5	III -0.802408	1	0	0	0
WBGene00022847	0.0237786	ZK1055.6	ZK1055.6	V 0.109726	0	0	0	0
WBGene00008424	0.0237729	D2045.7	D2045.7	III 2.547177	0	0	0	0
WBGene00009973	0.0237568	F53C11.3	F53C11.3	V 5.587299	0	0	0	0
WBGene00004276	0.023753	rab-14	K09A9.2	X 22.927040	1	0	0	1
WBGene00000164	0.0237477	apm-3	F53H8.1	X -18.890800	1	0	1	0
WBGene00001649	0.02372	gob-1	H13N06.3	X 22.719790	0	0	0	1
WBGene00019554	0.0236567	K09C4.10	K09C4.10	X -10.587860	1	0	0	1
WBGene00023491	0.0236565	tsp-21	C17G1.8	X 1.731200	0	0	0	0
WBGene00004927	0.023643	snx-1	C05D9.1	X -18.485880	1	0	0	0
WBGene00018682	0.0236305	aagr-4	F52D1.1	X -19.828461	0	0	0	0
WBGene00015547	0.023612	ain-1	C06G1.4	X 24.056580	0	0	0	1
WBGene00006371	0.0236069	syx-3	F35C8.4	X -5.632465	0	0	0	0
WBGene00000157	0.0236059	aps-2	F02E8.3	X -7.598622	1	0	0	0
WBGene00002222	0.0235931	klp-11	F20C5.2	IV 3.961105	0	0	0	0
WBGene00004111	0.0235905	pqn-21	C37A2.5	I 1.315224	0	0	0	0
WBGene00006476	0.0235718	rhgf-2	T08H4.1	II -5.622830	0	0	0	0
WBGene00011434	0.0235645	T04D3.5	T04D3.5	I 17.731880	0	0	0	1
WBGene00000221	0.0235414	atf-5	T04C10.4	X 21.368700	1	0	0	0
WBGene00001555	0.0235352	gcy-35	T04D3.4	I 17.683960	0	0	0	0
WBGene00012624	0.0235136	fbxa-150	Y38H6C.11	V 25.007481	0	0	0	0
WBGene00015565	0.0234731	C07D8.6	C07D8.6	X -1.752476	1	0	0	0
WBGene00020457	0.0234286	fbxa-67	T12B5.11	III -25.004690	0	0	0	0
WBGene00017467	0.0234272	F14F9.4	F14F9.4	V -2.485563	0	0	0	0
WBGene00000100	0.0234072	ajm-1	C25A11.4	X 0.672056	0	0	0	1
WBGene00009380	0.0233521	F34H10.3	F34H10.3	X 1.424537	0	0	0	0
WBGene00010491	0.0233486	K02B7.3	K02B7.3	II 23.377960	0	0	0	0
WBGene00001178	0.0233307	egl-9	F22E12.4	V 2.566904	0	0	0	1
WBGene00001063	0.023328	dpy-1	M01E10.2	III -15.659140	0	0	0	0
WBGene00002163	0.0233022	ist-1	C54D1.3	X -1.829543	0	0	0	0
WBGene00003071	0.0231956	lrp-1	F29D11.1	I 2.210433	0	0	0	0
WBGene00001911	0.0231873	his-37	C50F4.7	V 2.049120	1	0	0	0
WBGene00001025	0.0231853	dnj-7	C55B6.2	X -1.799856	0	0	0	0
WBGene00003520	0.0231828	nas-1	F45G2.1	III 21.213301	0	0	0	0
WBGene00001577	0.0231801	gem-4	T12A7.1	IV 5.272073	0	0	0	1
WBGene00002248	0.0231494	lam-3	T22A3.8	I 5.058725	0	0	0	0
WBGene00002007	0.0231021	hsp-3	C15H9.6	X -3.737724	0	0	0	1
WBGene00020090	0.023085	R119.5	R119.5	I -19.045839	0	0	0	0
WBGene00019344	0.02308	dhhc-10	K02G10.1	X -6.843010	1	0	0	0
WBGene00020018	0.0230592	R12B2.2	R12B2.2	III -1.443981	0	0	0	0
WBGene00001368	0.0230354	exc-7	F35H8.5	II 1.609523	0	0	0	0
WBGene00001908	0.0230261	his-34	F17E9.9	IV 3.708970	0	0	0	0
WBGene00001172	0.0229839	egl-3	C51E3.7	V 2.285676	0	0	0	0
WBGene00019864	0.0229531	ceh-93	R04A9.5	X -19.965099	1	0	0	0
WBGene00010993	0.022952	vha-20	R03E1.2	X 16.641729	1	0	0	0
WBGene00008258	0.0229441	mans-2	C52E4.5	V 3.564120	1	0	0	0
WBGene00019918	0.0229436	fbxc-36	R07C3.2	II -15.583400	0	0	0	0
WBGene00021978	0.0229317	Y58A7A.4	Y58A7A.4	V -2.827804	0	0	0	0
WBGene00000370	0.0228725	ccg-1	Y73F8A.6	IV 13.316200	0	0	0	0
WBGene00008311	0.0228723	rskn-2	C54G4.1	I 2.419347	0	0	0	0
WBGene00016968	0.0228719	epg-5	C56C10.12	II -0.068762	0	0	0	0
WBGene00017584	0.0228628	F19B10.2	F19B10.2	II -6.230666	0	0	0	0
WBGene00003412	0.0228606	mrp-6	F20B6.3	X -8.088610	0	0	0	1
WBGene00004876	0.022859	smf-1	K11G12.4	X -2.529397	0	0	0	1
WBGene00020758	0.0228528	T24C4.2	T24C4.2	III -25.565359	0	0	0	1
WBGene00001253	0.0228456	elt-6	F52C12.5	IV -12.965410	0	0	0	0
WBGene00008085	0.0228379	smcl-1	C44C10.4	X 6.137970	1	0	0	0
WBGene00011615	0.0228193	lsd-1	T08D10.2	X 6.763390	1	0	0	1
WBGene00007011	0.0228159	mdt-1.2	T23C6.1	X 24.081499	1	0	0	0
WBGene00020596	0.0228076	oga-1	T20B5.3	X 1.066574	0	0	0	1
WBGene00021799	0.0228062	Y53G8AL.1	Y53G8AL.1	III -7.331752	0	0	0	0
WBGene00007128	0.0228055	memb-1	B0272.2	X 1.222260	1	0	0	0
WBGene00019250	0.0228004	H28G03.2	H28G03.2	X -6.014255	1	0	0	0
WBGene00016507	0.0227939	abhd-5.2	C37H5.3	V -4.042520	0	0	0	0
WBGene00003655	0.0227936	nhr-65	Y17D7A.3	V 18.125040	0	0	0	0
WBGene00008549	0.0227657	din-1	F07A11.6	II 3.793319	0	0	0	1
WBGene00019730	0.0227593	asns-2	M02D8.4	X 0.344226	0	0	0	1
WBGene00009135	0.0227564	F25H9.2	F25H9.2	V 5.346991	1	0	0	0
WBGene00006410	0.0227297	nck-1	ZK470.5	X -8.136799	0	0	0	1
WBGene00012005	0.02272	2001-06-01	T24H10.7	II 1.047588	0	0	0	0
WBGene00011823	0.0227132	T18D3.6	T18D3.6	X 7.092096	0	0	0	0
WBGene00016131	0.0226859	C26B9.1	C26B9.1	X -5.641900	0	0	0	0
WBGene00022569	0.0226853	ZC239.6	ZC239.6	II -7.655803	0	0	0	0
WBGene00017563	0.0226846	F18C5.10	F18C5.10	II -0.126193	0	0	0	0
WBGene00000004	0.0226569	aat-3	F52H2.2	X -14.411200	0	0	0	1
WBGene00018740	0.0226203	tra-4	F53B3.1	X -12.690510	1	0	0	1
WBGene00018386	0.0226018	F43C11.9	F43C11.9	II -13.832800	1	0	0	1
WBGene00001395	0.0225974	fat-3	W08D2.4	IV 4.421224	0	0	0	1
WBGene00004056	0.0225586	pmk-2	F42G8.3	IV 3.637770	1	0	1	0
WBGene00005647	0.0225578	srp-6	C03G6.19	V 0.747837	0	0	0	0
WBGene00006816	0.0225418	unc-84	F54B11.3	X 13.753320	0	0	0	1
WBGene00001631	0.0225398	gly-6	H38K22.5	III -3.189011	0	0	0	0
WBGene00004265	0.0225364	qui-1	Y45F10B.10	IV 9.805353	0	0	0	0
WBGene00001995	0.0225309	hpl-1	K08H2.6	X 10.522470	0	0	0	0
WBGene00016573	0.0224911	C41H7.3	C41H7.3	II -9.043364	1	0	0	0
WBGene00017380	0.0224857	F11D5.1	F11D5.1	X -10.443770	0	0	0	0
WBGene00002269	0.0224762	lec-6	Y55B1AR.1	III -26.579960	0	0	0	0
WBGene00006760	0.0224711	unc-23	H14N18.1	V 1.863304	0	0	0	0
WBGene00016539	0.0224592	madd-2	C39F7.2	V -19.847561	0	0	0	0
WBGene00020612	0.022458	arrd-22	T20D4.6	V -11.794680	0	0	0	0
WBGene00002203	0.0224502	kin-20	F46F2.2	X 22.313351	0	0	0	1
WBGene00008927	0.022401	snx-17	F17H10.3	X 10.211300	1	0	0	0
WBGene00019205	0.0223659	kcc-2	H16O14.1	IV 2.949966	0	0	0	0
WBGene00006453	0.0223651	Y2C2A.1	N.A.	N.A.	0	0	0	0
WBGene00003624	0.0223648	nhr-28	C11G6.4	X 23.845900	0	0	0	0
WBGene00011226	0.0223495	slc-25A21	R11.1	X 23.695101	0	0	0	0
WBGene00001000	0.0223483	dim-1	C18A11.7	X -0.639521	0	0	0	0
WBGene00001082	0.0223466	dpy-23	R160.1	X -7.765195	1	0	1	0
WBGene00008999	0.0223267	myrf-2	F21A10.2	X 1.871960	0	0	0	1
WBGene00011060	0.0223167	R06C1.6	R06C1.6	I 13.012350	0	0	0	1
WBGene00007139	0.0222944	mnp-1	B0285.7	III -3.182923	0	0	0	0
WBGene00009953	0.0222502	F53A2.9	F53A2.9	III 21.211700	0	0	0	0
WBGene00016678	0.022221	C45G9.7	C45G9.7	III -2.206829	0	0	0	0
WBGene00017302	0.0222182	F09F7.5	F09F7.5	III -1.552522	0	0	0	0
WBGene00015684	0.0222037	C10G8.8	C10G8.8	V -2.216709	0	0	0	0
WBGene00020919	0.0221893	set-19	W01C8.3	X -4.403888	0	0	0	0
WBGene00008010	0.0221812	C38D9.2	C38D9.2	V 12.920750	0	0	0	0
WBGene00000222	0.0221786	atf-6	F45E6.2	X 7.113975	0	0	0	0
WBGene00000715	0.0221451	col-142	T15B7.4	V 0.310106	0	0	0	0
WBGene00010904	0.0221318	ugt-62	M88.1	III -3.130312	0	0	0	0
WBGene00007956	0.0221209	trpp-9	C35C5.6	X 4.653570	1	0	0	0
WBGene00016423	0.0221123	tag-275	C34H3.1	X -3.623028	0	0	0	0
WBGene00007348	0.0221058	C05G5.2	C05G5.2	X 21.232580	0	0	0	0
WBGene00023498	0.0220888	lin-15A	ZK678.1	X 22.945890	1	0	1	0
WBGene00009976	0.0220788	swan-2	F53C11.7	V 5.588202	0	0	0	1
WBGene00020315	0.0220663	T07E3.4	T07E3.4	III -0.907216	0	0	0	0
WBGene00003738	0.0220619	nid-1	F54F3.1	V 4.727077	0	0	0	0
WBGene00012130	0.0220534	slc-17.4	T28F3.4	IV 16.421061	0	0	0	0
WBGene00008447	0.0220472	E01G4.5	E01G4.5	II 17.435230	1	0	0	0
WBGene00021226	0.0220472	Y19D10A.11	Y19D10A.11	V -14.857060	0	0	0	0
WBGene00013969	0.0220301	tep-1	ZK337.1	I 29.047729	0	0	0	0
WBGene00016704	0.0220114	hosl-1	C46C11.1	X -7.098290	0	0	0	0
WBGene00001602	0.0220112	gln-1	C45B2.5	X -3.787290	1	0	0	0
WBGene00007520	0.0220101	C11E4.6	C11E4.6	X 1.424111	0	0	0	0
WBGene00003893	0.0220006	ost-1	C44B12.2	IV -22.030569	0	0	0	0
WBGene00003558	0.0219876	nca-2	C27F2.2	III -2.289498	0	0	0	0
WBGene00009851	0.0219771	F48F7.6	F48F7.6	X 15.902930	0	0	0	0
WBGene00004126	0.0219749	pqn-39	F48F7.4	X 15.876700	0	0	0	1
WBGene00000518	0.0219736	ckk-1	C05H8.1	III -1.465039	0	0	0	0
WBGene00020235	0.0219601	T05A12.4	T05A12.4	IV 3.248092	0	0	0	0
WBGene00020838	0.0219564	trak-1	T27A3.1	I 0.789029	0	0	0	0
WBGene00006752	0.0219419	unc-13	ZK524.2	I 2.074856	0	0	0	0
WBGene00001565	0.0219161	gei-8	C14B9.6	III -0.376759	0	0	0	1
WBGene00002190	0.0219156	kin-2	R07E4.6	X -3.975430	0	0	0	0
WBGene00004902	0.0219118	snf-3	T13B5.1	II -15.569400	0	0	0	0
WBGene00009674	0.0218856	nucb-1	F44A6.1	X 1.874447	0	0	0	0
WBGene00002020	0.0218728	hsp-16.49	T27E4.9	V 1.926198	0	0	0	0
WBGene00001819	0.021872	haf-9	ZK484.2	I 0.774715	0	0	0	0
WBGene00002261	0.021869	ldb-1	F58A3.1	X 2.856964	1	0	0	1
WBGene00007752	0.0218492	wdfy-3	C26H9A.2	IV 6.130780	0	0	0	0
WBGene00006923	0.0218489	vhp-1	F08B1.1	II -1.787894	0	0	0	1
WBGene00006591	0.0218249	toh-1	T24A11.3	III -4.251689	0	0	0	0
WBGene00003965	0.0218159	pdk-1	H42K12.1	X -18.389910	0	0	0	1
WBGene00018604	0.0218008	uggt-1	F48E3.3	X -1.662150	0	0	0	1
WBGene00010339	0.0217938	acl-1	F59F4.4	X 22.962601	0	0	1	0
WBGene00004769	0.0217881	sel-12	F35H12.3	X -18.929590	0	0	0	1
WBGene00007331	0.0217872	pho-11	C05C10.4	II 1.791512	0	0	0	0
WBGene00006066	0.0217864	sto-4	Y71H9A.3	X 5.338026	0	0	0	1
WBGene00019937	0.0217833	R07E4.3	R07E4.3	X -4.015109	1	0	0	0
WBGene00007405	0.0217692	C07A9.9	C07A9.9	III 0.858339	0	0	0	0
WBGene00007942	0.0217597	idh-2	C34F6.8	X 2.863535	1	0	0	0
WBGene00020511	0.0217489	immt-1	T14G11.3	X -13.927840	0	0	0	0
WBGene00003628	0.021734	nhr-35	C07A12.3	X -7.345575	0	0	0	0
WBGene00006423	0.0216969	asd-2	T21G5.5	I 1.447132	0	0	0	0
WBGene00007075	0.0216838	AC8.3	AC8.3	X -20.309811	0	0	0	0
WBGene00010332	0.0216789	F59D12.5	F59D12.5	X 22.932650	0	0	1	0
WBGene00000103	0.0215946	akt-2	F28H6.1	X 16.550421	0	0	0	1
WBGene00014199	0.0215938	ZK1053.4	ZK1053.4	I 17.317699	0	0	0	0
WBGene00003776	0.0215869	nmy-1	F52B10.1	X -12.673130	0	0	0	1
WBGene00009930	0.0215718	F52D10.2	F52D10.2	X 4.814487	0	0	0	1
WBGene00003394	0.0215466	mom-1	T07H6.2	X -3.176238	0	0	0	0
WBGene00014081	0.0215421	ipmk-1	ZK795.1	IV 6.018130	0	0	0	0
WBGene00004131	0.0215375	pqn-44	F55A12.9	I -0.030175	0	0	0	0
WBGene00004758	0.0215217	sek-1	R03G5.2	X -1.137955	1	0	0	1
WBGene00003414	0.0215027	mrp-8	Y75B8A.26	III 16.316000	1	0	0	0
WBGene00013216	0.0214851	Y54G11A.7	Y54G11A.7	II 22.901291	0	0	0	0
WBGene00016406	0.0214785	C34D10.1	C34D10.1	X -0.710682	0	0	0	0
WBGene00010124	0.0214729	F55G11.4	F55G11.4	IV 6.813521	0	0	0	0
WBGene00018857	0.0214709	stau-1	F55A4.5	X -18.821819	0	0	0	0
WBGene00009337	0.0214544	uig-1	F32F2.1	V 5.099605	0	0	0	0
WBGene00001709	0.0214495	grk-2	W02B3.2	III -26.288130	0	0	0	0
WBGene00017419	0.0214212	F13B9.1	F13B9.1	X -0.190952	0	0	0	0
WBGene00018533	0.0214026	F47B7.2	F47B7.2	X -9.431820	0	0	0	1
WBGene00009025	0.0213998	phf-34	F21G4.4	X 1.730980	1	0	0	0
WBGene00018367	0.0213993	F42H10.3	F42H10.3	III -0.256673	0	0	0	0
WBGene00013898	0.0213987	ZC443.3	ZC443.3	V 4.712202	0	0	0	1
WBGene00015776	0.0213864	dct-1	C14F5.1	X -0.839041	0	0	0	1
WBGene00002999	0.0213817	lin-10	C09H6.2	I 2.558853	0	0	0	1
WBGene00001086	0.0213758	dpy-27	R13G10.1	III -4.251510	0	0	0	1
WBGene00001152	0.0213471	ech-3	F43H9.1	V 1.003307	0	0	0	0
WBGene00000832	0.0213329	ctn-1	Y23H5A.5	I -8.187869	0	0	0	1
WBGene00014080	0.0213318	atg-4.2	ZK792.8	IV 5.140799	0	0	0	0
WBGene00000040	0.0212955	aco-1	ZK455.1	X 3.010544	0	0	0	1
WBGene00008832	0.0212749	obr-2	F14H8.1	V 7.162247	0	0	0	1
WBGene00007736	0.0212472	igdb-2	C25G4.10	IV 5.971870	0	0	0	0
WBGene00000237	0.0212427	bam-2	Y71F9AR.1	I -5.269063	0	0	0	0
WBGene00007284	0.0212309	C03H12.1	C03H12.1	X 22.936211	0	0	0	0
WBGene00019143	0.021222	H01M10.1	H01M10.1	X -14.336670	0	0	0	0
WBGene00008585	0.021218	F08G12.1	F08G12.1	X 2.874958	1	0	0	0
WBGene00019733	0.0212169	M02E1.1	M02E1.1	X -20.168739	0	0	0	0
WBGene00019729	0.021214	M02D8.3	M02D8.3	X 0.316879	0	0	0	0
WBGene00006517	0.0212125	madd-3	E02H4.3	X 16.676020	0	0	0	1
WBGene00004134	0.0211796	myrf-1	F59B10.1	II 2.983805	0	0	0	0
WBGene00000897	0.0211517	daf-1	F29C4.1	IV -26.904020	0	0	0	0
WBGene00001837	0.0211255	hda-4	C10E2.3	X 24.059420	0	0	0	1
WBGene00016879	0.0211178	cnnm-1	C52D10.12	IV 16.250999	0	0	0	0
WBGene00003638	0.0211165	nhr-48	ZK662.3	X 22.940359	0	0	1	1
WBGene00003630	0.0210673	nhr-40	T03G6.2	X -14.269880	0	0	0	0
WBGene00003772	0.0210432	nlr-1	F20B10.1	IV 5.769948	0	0	0	0
WBGene00022175	0.0210295	Y71H2AM.10	Y71H2AM.10	III -10.783170	0	0	0	0
WBGene00019589	0.021015	K09F6.6	K09F6.6	II -13.836200	0	0	0	0
WBGene00016574	0.0209793	C41H7.4	C41H7.4	II -9.045263	1	0	0	0
WBGene00002213	0.0209741	kin-32	C30F8.4	I -0.419438	0	0	0	0
WBGene00017954	0.0209724	F31E8.4	F31E8.4	II 0.113155	0	0	0	0
WBGene00018051	0.0209471	che-10	F35D11.11	II -3.787282	0	0	0	0
WBGene00022769	0.0209441	sorf-1	ZK563.5	X -10.394900	1	0	0	0
WBGene00019170	0.0208846	H06I04.6	H06I04.6	III -7.962663	0	0	0	0
WBGene00019173	0.0208697	H08J11.2	N.A.	N.A.	0	0	0	1
WBGene00009116	0.0208651	snx-27	F25H2.2	I 5.054760	0	0	0	0
WBGene00001081	0.0208071	dpy-22	F47A4.2	X 1.710108	0	0	0	1
WBGene00010199	0.0208025	bet-2	F57C7.1	X 2.257186	0	0	0	1
WBGene00006830	0.0207927	unc-103	C30D11.1	III -3.785924	0	0	0	0
WBGene00019666	0.0207889	sago-1	K12B6.1	V -0.185789	0	0	0	0
WBGene00003423	0.0207825	msi-1	R10E9.1	III -4.085056	0	0	0	0
WBGene00007162	0.0207279	fbxa-153	B0391.5	V 8.433097	0	0	0	1
WBGene00009793	0.0207243	pkn-1	F46F6.2	X 2.179647	0	0	0	1
WBGene00019521	0.0207072	dmd-7	K08B12.2	V -0.198354	0	0	0	0
WBGene00014150	0.020705	ZK909.6	ZK909.6	I 28.865120	0	0	0	0
WBGene00003411	0.020698	mrp-5	F14F4.3	X 21.577761	1	0	0	1
WBGene00018223	0.0206923	bath-13	F40B1.1	II -12.592980	0	0	1	0
WBGene00022644	0.0206755	dod-19	ZK6.10	V -19.996500	0	0	0	0
WBGene00009939	0.0206542	ztf-11	F52F12.6	I 4.051335	0	0	0	0
WBGene00019760	0.0206445	calu-1	M03F4.7	X -6.199412	0	0	0	1
WBGene00009142	0.0206437	F26A3.4	F26A3.4	I 2.216273	0	0	0	0
WBGene00003577	0.020633	ndg-4	F56F3.2	III -3.172441	0	0	0	0
WBGene00004354	0.0206175	rgs-11	F45B8.1	X 21.608320	0	0	0	0
WBGene00017864	0.020614	pcca-1	F27D9.5	X -1.420000	0	0	0	1
WBGene00006705	0.0205905	ubc-8	Y94H6A.6	IV -6.752665	0	0	0	1
WBGene00007967	0.0205892	cyp-25A4	C36A4.6	III -4.248217	0	0	0	0
WBGene00016330	0.0205587	C32E12.4	C32E12.4	I -0.263320	0	0	0	0
WBGene00002295	0.0205523	let-19	K08F8.6	II 0.887503	0	0	0	1
WBGene00007529	0.0205407	C11H1.3	C11H1.3	X 16.678909	0	0	0	1
WBGene00011531	0.0205365	rsbp-1	T06D10.1	I 3.510196	0	0	0	0
WBGene00003735	0.0204687	nhx-8	Y18D10A.6	I 14.138680	0	0	0	0
WBGene00015926	0.0204659	C17H11.6	C17H11.6	X -0.373404	0	0	0	0
WBGene00007532	0.0204585	C11H1.8	C11H1.8	X 16.676979	0	0	0	0
WBGene00020160	0.0204394	igcm-3	T02C5.3	X -13.814310	0	0	0	1
WBGene00010470	0.0204336	cdr-4	K01D12.11	V 4.119417	0	0	0	0
WBGene00006882	0.0204215	vab-19	T22D2.1	II -13.805340	0	0	0	0
WBGene00003674	0.0204039	nhr-84	T06C12.7	V 9.082788	0	0	0	0
WBGene00001745	0.0203961	gsa-1	R06A10.2	I -16.967569	0	0	0	0
WBGene00001484	0.020395	fox-1	T07D1.4	X -15.444740	0	0	0	0
WBGene00008951	0.0203945	F19C6.2	F19C6.2	X 1.732810	0	0	0	1
WBGene00016616	0.0203728	C43H6.3	C43H6.3	X -15.568620	0	0	0	1
WBGene00019907	0.0203532	R05H11.1	R05H11.1	III -0.944831	0	0	0	0
WBGene00006479	0.0203332	tmbi-4	B0563.4	X 0.777703	0	0	0	0
WBGene00011956	0.020316	T23F11.4	T23F11.4	III -2.949488	0	0	0	0
WBGene00007261	0.0202978	lron-3	C02C6.3	X 22.836700	0	0	0	0
WBGene00002979	0.020288	lfe-2	C46H11.4	I -0.423671	0	0	0	0
WBGene00018187	0.0202807	twf-2	F38E9.5	X 23.976000	0	0	0	0
WBGene00004121	0.0202792	ptrn-1	F35B3.5	X 24.071791	0	0	0	1
WBGene00006498	0.0202748	ten-1	R13F6.4	III -0.935519	0	0	0	1
WBGene00003847	0.0202677	blmp-1	F25D7.3	I 4.985596	0	0	0	0
WBGene00013876	0.0202656	ceh-74	ZC376.4	V 6.187422	0	0	0	0
WBGene00006353	0.0202643	sur-7	F01G12.2	X 23.913790	1	0	0	0
WBGene00020230	0.0202379	nep-2	T05A8.4	II -11.824940	0	0	0	0
WBGene00009632	0.0202267	ttyh-1	F42E11.2	X 3.387941	0	0	0	0
WBGene00016867	0.0202246	C52B9.4	C52B9.4	X -7.830432	1	0	0	0
WBGene00007480	0.020211	glna-1	C09F9.3	II 23.401360	0	0	0	0
WBGene00001335	0.0202016	F35A5.8	F35A5.8	X -9.379681	1	0	0	0
WBGene00000092	0.0201995	ags-3	F32A6.4	X -5.746852	0	0	0	1
WBGene00013965	0.0201976	ZK287.4	ZK287.4	V 2.067652	0	0	0	0
WBGene00017423	0.0201826	F13C5.2	F13C5.2	X -19.587360	0	0	0	1
WBGene00011738	0.020179	T12G3.2	T12G3.2	IV 5.528752	0	0	0	0
WBGene00001032	0.0201652	dnj-14	K02G10.8	X -6.830966	0	0	0	0
WBGene00021482	0.0201582	Y39H10A.6	Y39H10A.6	V -8.013110	0	0	0	0
WBGene00021036	0.0201554	W05F2.4	W05F2.4	I -3.770053	0	0	0	0
WBGene00015620	0.0201331	C08G9.2	C08G9.2	IV 3.375735	0	0	0	0
WBGene00014999	0.0201306	AH9.3	AH9.3	X -15.937070	0	0	0	0
WBGene00016289	0.0201249	lntl-1	C31H1.6	IV 2.407517	0	0	0	0
WBGene00001187	0.0201215	egl-19	C48A7.1	IV 3.334530	0	0	0	0
WBGene00008913	0.020112	F17C11.1	N.A.	N.A.	0	0	0	0
WBGene00001130	0.020082	dyn-1	C02C6.1	X 22.851231	0	0	0	1
WBGene00006660	0.0200613	twk-5	B0334.2	II 3.498743	0	0	0	0
WBGene00001881	0.0200565	his-7	F45F2.4	V 1.439682	0	0	0	0
WBGene00010272	0.0200489	amph-1	F58G6.1	IV 4.345376	0	0	0	0
WBGene00007668	0.0200093	C18B12.6	C18B12.6	X 21.749760	0	0	0	0
WBGene00021576	0.0199922	fbxc-51	Y46B2A.1	II -15.590430	0	0	0	1
WBGene00022139	0.0199886	tub-2	Y71G12A.3	I -12.482690	0	0	0	1
WBGene00008439	0.0199816	mfb-1	DY3.6	I 3.113691	0	0	0	0
WBGene00012512	0.0199799	ekl-5	Y26E6A.1	X 15.153680	0	0	0	1
WBGene00009660	0.0199759	F43G6.8	F43G6.8	II 4.052663	0	0	0	0
WBGene00008348	0.0199688	C56G7.3	C56G7.3	III -7.071548	0	0	0	0
WBGene00001560	0.0199662	gei-3	T22H6.6	X 8.479901	0	0	0	0
WBGene00000095	0.0199601	aha-1	C25A1.11	I 4.745168	0	0	0	0
WBGene00001955	0.0199344	hlh-11	F58A4.7	III 0.788189	0	0	0	0
WBGene00000210	0.0198436	asg-2	C53B7.4	X -2.339329	1	0	0	0
WBGene00000225	0.0198384	atgp-2	C38C6.2	II 23.271099	0	0	0	1
WBGene00018719	0.0198165	F52H2.7	F52H2.7	X -14.366940	0	0	0	0
WBGene00001994	0.0198152	hpk-1	F20B6.8	X -7.977442	0	0	0	1
WBGene00018518	0.0197934	F46H5.2	F46H5.2	X -1.786804	0	0	0	1
WBGene00012258	0.0197909	W04G3.5	W04G3.5	X 2.858190	0	0	0	0
WBGene00014148	0.0197755	ZK909.3	ZK909.3	I 28.616020	0	0	0	0
WBGene00000545	0.019766	clp-4	Y39A3CL.5	III -16.058411	0	0	0	0
WBGene00012136	0.0197648	T28F4.1	T28F4.1	I 2.095650	0	0	0	0
WBGene00000535	0.0197612	cpi-1	K08B4.6	IV 2.964349	1	0	0	0
WBGene00017587	0.0197428	F19B10.5	F19B10.5	II -6.232732	0	0	0	0
WBGene00003954	0.0197276	pcm-1	C10F3.5	V -0.699783	0	0	0	0
WBGene00004055	0.0197207	pmk-1	B0218.3	IV 3.643887	0	0	1	0
WBGene00018519	0.0197095	F46H5.3	F46H5.3	X -1.789634	0	0	0	1
WBGene00020451	0.0196856	fbxa-11	T12B5.4	III -24.976589	0	0	0	0
WBGene00013603	0.019685	soem-1	Y87G2A.17	I 21.002199	0	0	0	0
WBGene00013683	0.019682	zoo-1	Y105E8A.26	I 25.787460	0	0	0	0
WBGene00000942	0.0196778	deb-1	ZC477.9	IV 3.289453	0	0	0	0
WBGene00003728	0.0196508	nhr-138	C28D4.9	IV 4.388353	0	0	0	1
WBGene00006750	0.0196193	unc-10	T10A3.1	X -1.781603	0	0	0	0
WBGene00012343	0.019596	W08E3.2	W08E3.2	I 18.043961	0	0	0	0
WBGene00004786	0.0195917	sex-1	F44A6.2	X 1.882398	0	0	0	1
WBGene00000884	0.0195731	cyn-8	D1009.2	X 0.443497	0	0	0	0
WBGene00018203	0.0195558	F39F10.3	F39F10.3	X 24.065950	0	0	0	1
WBGene00013289	0.0195312	tag-273	Y57G11A.1	IV 12.180360	0	0	0	0
WBGene00007924	0.0195176	rsu-1	C34C12.5	III -6.574568	0	0	0	0
WBGene00003621	0.0195119	nhr-22	K06A1.4	II -0.244123	0	0	0	0
WBGene00001494	0.0195065	frm-8	H09G03.2	III -7.346672	0	0	0	0
WBGene00014215	0.019488	obr-3	ZK1086.1	X 14.947260	0	0	0	1
WBGene00002176	0.0194841	jip-1	F56D12.4	II -15.484590	0	0	0	0
WBGene00004745	0.0194717	sdc-1	F52E10.1	X 23.730730	0	0	0	0
WBGene00016489	0.0194717	fubl-3	C36E6.1	X 24.099131	1	0	0	1
WBGene00008426	0.0194614	D2045.9	D2045.9	III 2.534603	0	0	0	0
WBGene00021324	0.0194297	Y34B4A.8	Y34B4A.8	X -5.870342	1	0	0	0
WBGene00003404	0.0194138	mpz-1	C52A11.4	II 3.125190	0	0	0	0
WBGene00000396	0.0194044	cdh-4	F25F2.2	III -3.140455	0	0	0	0
WBGene00001208	0.0194003	egl-44	F28B12.2	II -0.841979	0	0	0	0
WBGene00013107	0.019397	Y51H4A.13	Y51H4A.13	IV 15.173420	0	0	0	0
WBGene00003239	0.0193857	mig-2	C35C5.4	X 4.357423	1	0	0	1
WBGene00018532	0.0193843	F47B7.1	F47B7.1	X -9.406020	0	0	0	0
WBGene00018869	0.019378	rfip-1	F55C12.1	II -0.857526	0	0	0	0
WBGene00020408	0.0193683	T10D4.6	T10D4.6	II -8.471506	0	0	1	0
WBGene00002038	0.0193671	hum-5	T02C12.1	III -4.020439	0	0	0	1
WBGene00004210	0.0193663	ptc-3	Y110A2AL.8	II -9.824056	0	0	0	1
WBGene00010918	0.0193655	M117.1	M117.1	IV 5.304706	0	0	0	0
WBGene00022519	0.0193276	ZC123.4	ZC123.4	I -18.132010	0	0	0	0
WBGene00018758	0.0193266	F53E10.1	F53E10.1	V -13.582080	0	0	0	0
WBGene00006786	0.0193228	unc-51	Y60A3A.1	V 24.432610	0	0	0	0
WBGene00003626	0.0193212	nhr-32	K08H2.8	X 10.810160	0	0	0	0
WBGene00004809	0.0193102	skr-3	F44G3.6	V 9.605447	1	0	0	0
WBGene00003609	0.019308	nhr-10	B0280.8	III -0.790395	0	0	0	0
WBGene00000105	0.0192909	alg-1	F48F7.1	X 15.840580	0	0	0	1
WBGene00013855	0.0192797	ZC116.3	ZC116.3	V 4.529779	0	0	0	0
WBGene00016935	0.0192553	ifta-1	C54G7.4	X -4.841988	1	0	0	0
WBGene00015787	0.0192423	actl-1	C15B12.6	X -2.891250	0	0	0	0
WBGene00000908	0.0192398	daf-12	F11A1.3	X 2.363775	0	0	0	0
WBGene00015972	0.0192354	C18E3.3	C18E3.3	I -1.599908	0	0	0	0
WBGene00018199	0.0192287	F39E9.7	F39E9.7	II -6.752392	0	0	0	0
WBGene00007175	0.019228	B0395.3	B0395.3	X 23.687130	0	0	0	1
WBGene00012906	0.0192244	Y46G5A.15	Y46G5A.15	II 11.180300	0	0	0	0
WBGene00015477	0.0192171	attf-4	C05D10.1	III -1.422337	0	0	0	0
WBGene00000180	0.0191952	arc-1	ZK1320.6	II 1.647203	0	0	0	0
WBGene00019511	0.0191776	K08A2.1	K08A2.1	II -9.051244	1	0	0	0
WBGene00010397	0.0191671	suox-1	H13N06.4	X 22.726700	0	0	0	1
WBGene00006863	0.0191579	gyg-1	F56B6.4	X -10.174900	0	0	0	0
WBGene00010066	0.0191242	F54F7.6	F54F7.6	X 6.739530	1	0	1	0
WBGene00004735	0.0191047	sbp-1	Y47D3B.7	III 9.543071	0	0	0	0
WBGene00007672	0.0191016	fbxa-136	C18D4.2	V 12.917590	0	0	0	0
WBGene00002915	0.0190975	let-805	H19M22.2	III -10.856720	0	0	0	0
WBGene00003087	0.0190853	lsy-2	F49H12.1	X -17.054859	1	0	1	0
WBGene00001077	0.0190841	dpy-18	Y47D3B.10	III 8.851169	0	0	0	1
WBGene00016849	0.0190832	acs-21	C50H11.1	V -12.756990	0	0	0	0
WBGene00006640	0.0190712	tsp-14	F39C12.3	X -6.219853	0	0	0	0
WBGene00000899	0.0190612	daf-3	F25E2.5	X -19.499390	0	0	0	1
WBGene00017431	0.0190508	F13H6.3	F13H6.3	V -0.181873	0	0	0	0
WBGene00007944	0.019046	C34F6.10	C34F6.10	X 2.864062	0	0	0	0
WBGene00017640	0.019031	F20D6.11	F20D6.11	V 1.182494	0	0	0	0
WBGene00012850	0.019014	Y44A6C.1	Y44A6C.1	V 25.035950	0	0	0	0
WBGene00009469	0.0189896	F36D3.1	F36D3.1	V 10.179270	1	0	1	0
WBGene00018976	0.0189746	daam-1	F56E10.2	V -20.013929	0	0	0	0
WBGene00009657	0.0189424	F43G6.4	F43G6.4	II 4.048955	0	0	0	0
WBGene00003627	0.0189245	nhr-34	F58G6.5	IV 4.350415	0	0	0	1
WBGene00011330	0.0189204	T01D3.6	T01D3.6	V 5.585329	0	0	0	0
WBGene00003844	0.0189161	odc-1	K11C4.4	V 0.451359	0	0	0	0
WBGene00015922	0.0189021	C17H11.2	C17H11.2	X -0.408001	1	0	0	0
WBGene00016913	0.0188873	lam-2	C54D1.5	X -1.824380	0	0	0	1
WBGene00016611	0.0188811	bicd-1	C43G2.2	IV 3.205800	0	0	0	1
WBGene00008587	0.0188806	F08G12.3	F08G12.3	X 2.873408	0	0	0	0
WBGene00007591	0.0188718	zipt-13	C14H10.1	X 1.903267	0	0	0	0
WBGene00011259	0.0188583	miz-1	R13.4	IV 4.709306	0	0	0	1
WBGene00004729	0.0188489	sax-3	ZK377.2	X -10.339830	0	0	0	1
WBGene00006815	0.01883	unc-83	W01A11.3	V -0.105154	0	0	0	1
WBGene00008694	0.0188178	F11C1.5	F11C1.5	X 9.381733	1	0	0	1
WBGene00021050	0.0187949	W05H9.3	W05H9.3	X -3.245129	0	0	0	1
WBGene00022248	0.0187763	Y73B6BL.27	Y73B6BL.27	IV 3.199676	1	0	0	0
WBGene00000266	0.0187758	bre-1	C53B4.7	IV 4.000217	0	0	0	0
WBGene00013227	0.0187683	Y56A3A.6	Y56A3A.6	III 13.286080	0	0	0	0
WBGene00002173	0.0187437	itr-1	F33D4.2	IV 3.376496	0	0	0	0
WBGene00016934	0.0187275	mboa-3	C54G7.2	X -5.120580	0	0	0	1
WBGene00004749	0.018721	sdn-1	F57C7.3	X 2.312212	0	0	0	1
WBGene00007574	0.0186829	C14B1.3	C14B1.3	III -4.556352	0	0	0	0
WBGene00009899	0.018649	efl-3	F49E12.6	II 0.772641	0	0	0	0
WBGene00021048	0.0186467	W05H9.1	W05H9.1	X -3.212680	0	0	0	0
WBGene00019620	0.018646	fah-1	K10C2.4	X -2.910510	0	0	0	1
WBGene00020504	0.0186394	svh-2	T14E8.1	X -2.785660	0	0	0	0
WBGene00009717	0.0186324	dep-1	F44G4.8	II 0.979807	0	0	0	1
WBGene00011418	0.0186187	igdb-1	T04A11.3	IV 5.974820	0	0	0	0
WBGene00022201	0.0186072	Y71H10B.1	Y71H10B.1	X -12.779590	0	0	0	0
WBGene00008666	0.018603	F10G8.8	F10G8.8	I 4.593682	0	0	0	0
WBGene00003685	0.0185845	nhr-95	Y39B6A.17	V 19.397381	0	0	0	0
WBGene00003932	0.0185671	pat-6	T21D12.4	IV -26.752270	0	0	0	1
WBGene00008945	0.0185653	F19B2.6	F19B2.6	V 24.827761	0	0	0	0
WBGene00013920	0.0185522	pssy-1	ZC506.3	X 1.731680	0	0	0	1
WBGene00002189	0.018552	kin-1	ZK909.2	I 28.415291	0	0	0	0
WBGene00001903	0.0185503	his-29	F35H10.11	IV 3.708220	0	0	0	0
WBGene00003072	0.0185369	lrp-2	T21E3.3	I -1.904060	0	0	0	1
WBGene00016490	0.0185274	C36E6.2	C36E6.2	X 24.103411	1	0	0	0
WBGene00007091	0.0184903	eri-12	B0001.6	IV 5.747402	0	0	0	0
WBGene00017782	0.0184889	F25E5.1	F25E5.1	V 0.751954	0	0	0	0
WBGene00011904	0.0184866	hlb-1	T21H8.1	X 15.087500	0	0	0	0
WBGene00010868	0.0184594	somi-1	M04G12.4	V 5.241350	0	0	0	0
WBGene00003368	0.018428	mkk-4	F42G10.2	X 1.734261	0	0	0	0
WBGene00000395	0.0184249	cdh-3	ZK112.7	III -0.618657	0	0	0	0
WBGene00000528	0.0183983	clh-1	T27D12.2	II 4.080044	0	0	0	0
WBGene00006364	0.0183965	syd-2	F59F5.6	X 2.238295	0	0	0	0
WBGene00016540	0.0183871	C39F7.5	C39F7.5	V -19.845449	0	0	0	0
WBGene00003601	0.0183515	nhr-2	C32F10.6	I 0.464502	0	0	0	0
WBGene00019365	0.0183498	rei-2	K03E6.7	X -18.733500	0	0	0	0
WBGene00011105	0.0183481	R07E3.4	R07E3.4	X 1.967492	0	0	0	0
WBGene00002125	0.0183453	inx-3	F22F4.2	X -3.913975	0	0	0	1
WBGene00018075	0.0183436	tbc-11	F35H12.2	X -18.922010	0	0	0	0
WBGene00010051	0.0183347	F54D5.5	F54D5.5	II 3.762896	0	0	0	1
WBGene00018710	0.0183224	F52G3.1	F52G3.1	X 24.068211	0	0	0	1
WBGene00012592	0.0183166	Y38E10A.14	Y38E10A.14	II 10.519860	0	0	0	0
WBGene00012231	0.0183107	W04A4.2	W04A4.2	I 21.638800	0	0	0	0
WBGene00007812	0.0183021	C29F7.3	C29F7.3	X 12.051050	0	0	0	1
WBGene00019987	0.0182777	R09F10.3	R09F10.3	X -0.188120	1	0	0	0
WBGene00008622	0.0182741	F09C8.2	F09C8.2	X 23.692570	0	0	0	1
WBGene00008210	0.0182677	C49F5.6	C49F5.6	X 6.925023	1	0	0	1
WBGene00015752	0.0182334	C14B9.2	C14B9.2	III -0.376240	1	0	0	0
WBGene00003636	0.0182241	nhr-46	C45E5.6	IV 2.264215	0	0	0	1
WBGene00016260	0.0182047	rege-1	C30F12.1	I 1.573350	0	0	0	0
WBGene00016511	0.0182039	C37H5.13	C37H5.13	V -3.943238	0	0	0	0
WBGene00016469	0.0182007	C36B7.6	C36B7.6	X -1.866147	1	0	0	0
WBGene00004130	0.01817	ketn-1	F54E2.3	V -13.069290	0	0	0	0
WBGene00017939	0.0181646	F31A3.5	F31A3.5	X 24.359209	0	0	0	1
WBGene00000018	0.0181616	abl-1	M79.1	X 2.341065	0	0	0	0
WBGene00003172	0.0181409	mec-8	F46A9.6	I 3.764359	0	0	0	0
WBGene00013847	0.0181383	cls-3	ZC84.3	III 0.306499	0	0	0	0
WBGene00006753	0.0181241	unc-14	K10D3.2	I 1.789713	0	0	0	0
WBGene00012290	0.0180952	W05H12.2	W05H12.2	I 19.737431	0	0	0	0
WBGene00009923	0.0180945	F52B5.7	F52B5.7	I 2.723733	0	0	0	0
WBGene00006602	0.0180923	tps-1	ZK54.2	X 24.133921	0	0	0	0
WBGene00020649	0.018089	sma-10	T21D12.9	IV -26.687981	0	0	0	0
WBGene00019862	0.0180508	nrde-3	R04A9.2	X -20.057051	0	0	0	1
WBGene00007666	0.0180445	C18B12.4	C18B12.4	X 21.807140	0	0	0	0
WBGene00003661	0.0180194	nhr-71	K11E4.5	X 14.655500	0	0	0	0
WBGene00017373	0.0180116	F10G7.10	F10G7.10	II -3.115830	0	0	0	0
WBGene00002065	0.0179937	iff-2	F54C9.1	II 0.815948	0	0	0	0
WBGene00000443	0.0179688	ceh-20	F31E3.1	III -0.852634	0	0	1	0
WBGene00000516	0.0179685	cki-1	T05A6.1	II 0.566619	0	0	0	1
WBGene00008748	0.0179339	yap-1	F13E6.4	X 2.372910	0	0	0	0
WBGene00045272	0.0179147	F59C12.4	F59C12.4	X 24.056141	0	0	0	0
WBGene00008749	0.0179057	plpp-1.3	F13E6.5	X 2.373730	0	0	0	0
WBGene00020104	0.0178868	R148.5	R148.5	III -7.456294	0	0	0	0
WBGene00004148	0.0178771	pqn-65	T13H2.4	X -7.182685	1	0	0	1
WBGene00008986	0.0178474	F20G2.2	F20G2.2	V 5.586629	0	0	0	0
WBGene00013136	0.0178397	Y53C10A.5	Y53C10A.5	I 13.018210	0	0	0	0
WBGene00017310	0.017828	F09G2.1	F09G2.1	V 0.631783	0	0	0	0
WBGene00044061	0.0178261	tbc-12	R11B5.1	X -14.496520	0	0	0	1
WBGene00004747	0.0178251	sdc-3	C25D7.3	V 7.193242	0	0	0	0
WBGene00003111	0.0177926	mab-20	Y71G12B.20	I -13.625560	0	0	0	0
WBGene00019237	0.0177869	H24G06.1	H24G06.1	V 2.021995	0	0	0	0
WBGene00006962	0.0177811	xol-1	C18A11.5	X -0.701950	0	0	0	0
WBGene00002023	0.017779	hsp-25	C09B8.6	X -3.820334	0	0	0	0
				total	188	0	39	226

## Sheet: downregulated contributors
Gene ID	WCA score	Public Name	Sequence Name	Genetic Map Position	mes-2 mes-4 up	mes-2 mes-4 dn	GLP-1/Notch
WBGene00010661	-0.0736548	tyr-2	K08E3.1	III 21.447330	0	0	0
WBGene00021005	-0.0484323	ule-1	W03F11.1	I -11.018500	0	0	0
WBGene00005552	-0.045866	sri-40	Y27F2A.3	II -8.038589	0	0	0
WBGene00007458	-0.0419627	ule-4	C08F11.11	IV 10.546490	0	0	0
WBGene00013030	-0.0330112	Y49E10.4	Y49E10.4	III 17.376060	0	1	0
WBGene00022822	-0.0310535	ZK813.3	ZK813.3	X -10.340920	0	0	0
WBGene00013306	-0.0302373	Y57G11C.8	Y57G11C.8	IV 12.447340	0	0	0
WBGene00018099	-0.028961	ztf-28	F36F12.8	V -15.962230	0	0	0
WBGene00008378	-0.0279274	ule-3	D1054.11	V 2.778340	0	0	0
WBGene00022688	-0.0264682	math-47	ZK250.5	II -14.114160	0	0	0
WBGene00021704	-0.0259175	Y48G9A.11	Y48G9A.11	III -15.228820	0	1	0
WBGene00013334	-0.0253553	nlp-56	Y57G11C.45	IV 12.447660	0	0	0
WBGene00005223	-0.0242859	srg-66	T05C3.7	V -1.861172	0	0	0
WBGene00020256	-0.0232476	T05C3.6	T05C3.6	V -1.811105	0	0	0
WBGene00000547	-0.0231531	clp-7	Y77E11A.11	IV -18.872110	0	0	0
WBGene00017620	-0.0226494	tofu-2	F20A1.9	V 0.501205	0	1	0
WBGene00022820	-0.0226226	ZK813.1	ZK813.1	X -10.340570	0	0	0
WBGene00018671	-0.0225145	F52C6.14	F52C6.14	II -14.120630	0	0	0
WBGene00013393	-0.0224018	Y62H9A.5	Y62H9A.5	X 6.742610	0	0	0
WBGene00017849	-0.0219798	F27B3.7	F27B3.7	III -1.068500	0	0	0
WBGene00001727	-0.021749	grl-18	T05C3.4	V -1.819074	0	0	0
WBGene00017501	-0.0209171	pud-3	F15E11.15	V -14.874200	0	0	0
WBGene00013394	-0.0207359	ule-5	Y62H9A.6	X 6.742810	0	0	0
WBGene00018335	-0.0200559	F42A9.6	F42A9.6	IV 3.908456	0	0	0
WBGene00010989	-0.0197315	R03D7.2	R03D7.2	II 3.133519	0	0	0
WBGene00000819	-0.019578	csp-1	Y48E1B.13	II 18.639380	0	0	0
WBGene00008377	-0.0194641	D1054.10	D1054.10	V 2.777538	0	0	0
WBGene00019136	-0.0193741	F59H6.5	F59H6.5	II -14.032250	0	0	0
WBGene00020254	-0.0191275	T05C3.2	T05C3.2	V -1.800370	0	0	0
WBGene00017648	-0.0187109	ddo-3	F20H11.5	III -1.061913	0	0	0
WBGene00043068	-0.018674	F32E10.9	F32E10.9	IV 3.356695	0	0	0
WBGene00194906	-0.0184427	Y53C12A.11	Y53C12A.11	II 1.675023	0	0	0
WBGene00021721	-0.0183436	Y49F6B.9	Y49F6B.9	II -6.251439	0	0	0
WBGene00015456	-0.0178076	C04G6.6	C04G6.6	II -2.266161	0	0	0
WBGene00016150	-0.0177507	hint-3	C26F1.7	V 0.875834	0	0	0
WBGene00015538	-0.0174017	sams-3	C06E7.1	IV 2.434578	0	1	0
WBGene00008205	-0.0173818	sams-1	C49F5.1	X 6.795962	0	0	0
WBGene00021236	-0.0171718	pud-1.2	Y19D10B.7	V -14.876400	0	0	0
WBGene00017490	-0.0169086	pud-2.1	F15E11.1	V -14.871600	0	0	0
WBGene00022689	-0.0165127	math-48	ZK250.6	II -14.104000	0	0	0
WBGene00016402	-0.0164226	C34D4.10	C34D4.10	IV 3.289750	0	0	0
WBGene00016565	-0.0160805	C41D11.6	C41D11.6	I -1.281134	0	0	0
WBGene00017499	-0.0159937	pud-1.1	F15E11.13	V -14.871000	0	0	0
WBGene00010185	-0.0158247	F57A10.4	F57A10.4	V 8.796142	0	1	0
WBGene00013537	-0.0158246	Y73F8A.33	Y73F8A.33	IV 14.177870	0	0	0
WBGene00020757	-0.0157945	ucr-2.3	T24C4.1	III -25.523630	0	0	0
WBGene00013024	-0.0157811	cept-2	Y49A3A.1	V 6.242660	0	0	0
WBGene00020761	-0.0157533	T24C4.5	T24C4.5	III -25.530939	0	0	0
WBGene00009511	-0.0156054	F37H8.2	F37H8.2	II 3.339603	0	0	0
WBGene00022587	-0.0156038	ZC317.1	ZC317.1	V -1.865843	0	0	0
WBGene00000975	-0.0155033	dhs-12	K08F4.9	IV 4.541706	0	0	0
WBGene00016627	-0.0154351	C44B7.5	C44B7.5	II 0.129681	0	0	0
WBGene00022590	-0.0153702	ZC317.7	ZC317.7	V -1.867182	0	0	0
WBGene00021418	-0.0153269	Y38F2AL.6	Y38F2AL.6	IV -7.858027	0	0	0
WBGene00014224	-0.015273	mrps-23	ZK1098.7	III 0.577472	0	0	0
WBGene00189951	-0.0151648	linc-29	Y73B6BL.269	IV 3.170780	0	0	0
WBGene00013881	-0.0151044	mans-4	ZC410.3	IV 4.024820	0	0	0
WBGene00010539	-0.0148964	ttr-2	K03H1.4	III 1.234558	0	0	0
WBGene00006740	-0.0148522	ulp-5	K02F2.4	I 1.326006	0	1	0
WBGene00013894	-0.0148417	ZC434.8	ZC434.8	I 4.928867	0	1	0
WBGene00013809	-0.0147666	Y116A8C.33	Y116A8C.33	IV 16.172199	0	0	0
WBGene00000251	-0.0147639	bli-1	C09G5.6	II 3.124157	0	0	0
WBGene00017069	-0.0147611	timm-17B.2	D2096.1	IV 3.757041	0	1	0
WBGene00000144	-0.014711	apc-10	F15H10.3	V 2.547067	0	0	0
WBGene00012237	-0.0145405	W04A8.2	W04A8.2	I 22.010599	0	0	0
WBGene00044213	-0.0145209	Y102A5C.36	Y102A5C.36	V 11.357200	0	0	0
WBGene00012564	-0.014419	fbxa-107	Y37H2A.4	V 14.169460	0	1	0
WBGene00022854	-0.0143316	cin-4	ZK1127.7	II 0.337752	0	0	0
WBGene00016907	-0.0142635	C53H9.2	C53H9.2	I -12.681920	0	0	0
WBGene00020164	-0.0142522	T02G5.4	T02G5.4	II 0.493317	0	1	0
WBGene00021577	-0.0142308	Y46B2A.2	Y46B2A.2	II -15.590760	0	0	0
WBGene00022813	-0.0141586	ZK742.3	ZK742.3	V 0.910796	0	0	0
WBGene00044413	-0.0141007	B0205.12	B0205.12	I 5.064400	0	0	0
WBGene00015014	-0.0140772	bath-24	B0047.3	II -13.946490	0	0	0
WBGene00017500	-0.0139834	pud-2.2	F15E11.14	V -14.875800	0	0	0
WBGene00005153	-0.01393	srf-3	M02B1.1	IV 6.373394	0	0	0
WBGene00022690	-0.0139135	math-49	ZK250.7	II -14.094920	0	0	0
WBGene00000800	-0.0136528	cars-1	Y23H5A.7	I -8.117513	0	0	0
WBGene00010227	-0.0136266	F58A4.2	F58A4.2	III 0.715455	0	0	0
WBGene00008995	-0.0135061	prde-1	F21A3.5	V 8.337970	0	0	0
WBGene00019095	-0.0133957	F59A7.8	F59A7.8	V -16.379641	0	0	0
WBGene00012557	-0.0133613	Y37D8A.19	Y37D8A.19	III 20.206499	0	0	0
WBGene00004179	-0.013337	prg-2	C01G5.2	IV 3.203432	0	0	0
WBGene00018422	-0.0132518	F44E2.9	F44E2.9	III -0.042520	0	0	0
WBGene00019672	-0.0132025	K12B6.8	K12B6.8	V -0.185246	0	0	0
WBGene00000473	-0.0130873	cey-2	F46F11.2	I 0.277059	0	0	0
WBGene00022221	-0.0130531	Y73B3A.20	Y73B3A.20	X -21.387541	0	0	0
WBGene00018118	-0.0130053	F36H12.2	F36H12.2	IV 1.588048	0	0	0
WBGene00017456	-0.0128975	F14D2.8	F14D2.8	II -6.571443	0	0	0
WBGene00006925	-0.0127784	vit-1	K09F5.2	X -1.328854	0	0	0
WBGene00012481	-0.0127133	Y18D10A.11	Y18D10A.11	I 14.154550	0	0	0
WBGene00022335	-0.0127088	Y82E9BR.2	Y82E9BR.2	III -21.848150	0	0	0
WBGene00011219	-0.0127065	srxa-10	R10E11.7	III 1.066907	0	0	0
WBGene00011811	-0.0125893	T16H12.1	T16H12.1	III 1.797821	0	0	0
WBGene00000770	-0.012587	cpb-1	C40H1.1	III 0.405507	0	0	0
WBGene00006374	-0.0125497	syx-4	T01B11.3	IV 3.812683	0	0	0
WBGene00022814	-0.0125247	ZK742.4	ZK742.4	V 0.910857	0	0	0
WBGene00021194	-0.0124381	Y16E11A.2	Y16E11A.2	II -14.076740	0	0	0
WBGene00008534	-0.0123804	F02H6.1	F02H6.1	IV 11.520140	0	0	0
WBGene00020345	-0.012261	T08B2.4	T08B2.4	I 0.882834	0	0	0
WBGene00194706	-0.012214	C53A5.16	C53A5.16	V 6.432826	0	0	0
WBGene00009374	-0.0122135	F34D10.4	F34D10.4	III -4.282078	0	0	0
WBGene00010263	-0.0121274	wago-4	F58G1.1	II 12.486070	0	0	0
WBGene00017796	-0.0120832	F25G6.1	F25G6.1	V 1.473840	0	0	0
WBGene00008580	-0.0119825	dsb-1	F08G5.1	IV 5.914070	0	0	0
WBGene00018020	-0.0119634	F33H12.6	F33H12.6	II -12.357440	0	0	0
WBGene00009182	-0.0118884	F26H11.4	F26H11.4	II 22.967020	0	0	0
WBGene00044493	-0.0118466	Y54G2A.50	Y54G2A.50	IV -6.713964	0	0	0
WBGene00022692	-0.011804	ZK250.9	ZK250.9	II -14.082390	0	0	0
WBGene00000659	-0.0117614	col-84	K12D12.3	II 4.089061	0	0	0
WBGene00022212	-0.0117551	Y73B3A.10	N.A.	N.A.	0	0	0
WBGene00004954	-0.0117332	spd-3	H34C03.1	IV 3.228709	0	0	0
WBGene00022211	-0.0117216	Y73B3A.9	Y73B3A.9	X -20.759319	0	0	0
WBGene00007503	-0.0117194	C09H10.9	C09H10.9	II 3.253084	0	0	0
WBGene00012795	-0.0116073	Y43E12A.3	Y43E12A.3	IV 4.778553	0	0	0
WBGene00010317	-0.0115575	idh-1	F59B8.2	IV 4.245825	0	1	0
WBGene00000392	-0.0115412	cdd-2	F49E8.4	IV 3.349686	0	0	0
WBGene00015540	-0.011515	sams-4	C06E7.3	IV 2.433627	0	0	0
WBGene00016130	-0.0114467	C26B2.8	C26B2.8	IV 3.579058	0	0	0
WBGene00002221	-0.0114404	klp-10	C33H5.4	IV 3.486898	0	0	0
WBGene00044435	-0.0114036	Y20F4.8	Y20F4.8	I -12.257600	0	0	0
WBGene00016121	-0.0113979	ift-43	C25H3.12	II -0.979446	0	0	0
WBGene00010195	-0.0113572	pot-2	F57C2.3	II 23.064251	0	0	0
WBGene00012927	-0.0113174	Y47D3A.14	Y47D3A.14	III 7.880797	0	0	0
WBGene00015818	-0.0112881	C16A11.5	C16A11.5	II -5.188957	0	0	0
WBGene00000474	-0.0112343	cey-3	M01E11.5	I 0.187553	0	0	0
WBGene00015425	-0.0111334	C04E6.11	C04E6.11	V -0.773581	0	0	0
WBGene00001872	-0.0110798	him-14	ZK1127.11	II 0.475478	0	0	0
WBGene00021910	-0.011077	stim-1	Y55B1BM.1	III -26.871120	0	0	0
WBGene00020269	-0.0110738	erfa-1	T05H4.6	V -0.173758	0	0	0
WBGene00013248	-0.0110121	Y57A10A.3	Y57A10A.3	II 6.797589	0	0	0
WBGene00022390	-0.0110092	him-19	Y95B8A.11	I -17.939430	0	1	0
WBGene00016561	-0.0109584	eri-6	C41D11.1	I -1.278670	0	0	0
WBGene00021613	-0.0109369	ttc-37	Y47A7.1	V -2.376170	0	0	0
WBGene00010734	-0.0108708	parn-1	K10C8.1	V 4.613160	0	0	0
WBGene00015766	-0.0108472	C14C11.2	C14C11.2	V -1.288759	0	0	0
WBGene00013734	-0.0108379	Y111B2A.10	Y111B2A.10	III 17.998329	0	1	0
WBGene00000479	-0.0107676	cgh-1	C07H6.5	III -0.727171	0	0	0
WBGene00019132	-0.0107555	bath-19	F59H6.1	II -13.965040	0	0	0
WBGene00007615	-0.0107527	set-31	C15H11.5	V 6.299469	0	0	0
WBGene00021920	-0.0107513	mrps-25	Y55F3AM.1	IV -22.308769	0	0	0
WBGene00015148	-0.0107492	hpo-28	B0336.11	III -1.448674	0	0	0
WBGene00022670	-0.010738	ZK177.2	ZK177.2	II -1.214607	0	0	0
WBGene00001031	-0.0107299	dnj-13	F54D5.8	II 3.753449	0	0	0
WBGene00010909	-0.0106939	cisd-3.1	M88.7	III -3.117921	0	0	0
WBGene00000788	-0.010627	cpz-1	F32B5.8	I -7.972793	0	0	0
WBGene00012125	-0.0105981	T28D6.5	T28D6.5	III 8.726315	0	0	0
WBGene00004129	-0.0105842	pqn-42	F53G2.4	II -13.205680	0	0	0
WBGene00021193	-0.0105423	math-44	Y16E11A.1	II -14.074150	0	0	0
WBGene00010212	-0.0105062	fbxa-192	F57G4.8	V 12.943570	0	0	0
WBGene00012768	-0.0104993	eef-1B.2	Y41E3.10	IV 12.819060	0	0	0
WBGene00019254	-0.01049	H31G24.3	H31G24.3	I -1.719875	0	1	0
WBGene00021283	-0.0104843	Y24D9A.5	N.A.	N.A.	0	0	0
WBGene00022159	-0.0104472	mppa-1	Y71G12B.24	I -13.023150	0	1	0
WBGene00018660	-0.0104253	F52C6.3	F52C6.3	II -14.131240	0	0	0
WBGene00001371	-0.010395	exl-1	F26H11.5	II 22.967649	0	0	0
WBGene00004778	-0.0103934	ser-3	K02F2.6	I 1.336624	0	0	0
WBGene00001816	-0.0103413	haf-6	Y48G8AL.11	I -16.922041	0	0	0
WBGene00012640	-0.0102949	Y38H8A.7	Y38H8A.7	IV 9.271346	0	0	0
WBGene00011155	-0.0102781	rbm-3.1	R09B3.2	I 12.926200	0	0	0
WBGene00044341	-0.010277	ave-1	M01G5.6	III -21.818340	0	0	0
WBGene00021055	-0.0102727	W06A11.4	W06A11.4	II -5.669224	0	0	0
WBGene00022737	-0.0102637	tofu-7	ZK418.8	III -0.793745	0	0	0
WBGene00015134	-0.0102183	B0304.2	B0304.2	II -4.094678	0	0	0
WBGene00003043	-0.0102084	lip-1	C05B10.1	IV 3.243557	0	0	0
WBGene00021248	-0.0102004	Y22D7AL.10	Y22D7AL.10	III -20.167839	0	0	0
WBGene00012566	-0.0101856	fbxa-211	Y37H2A.6	V 14.258280	0	0	0
WBGene00001426	-0.0101856	fkb-1	F36H1.1	IV 4.797760	0	0	0
WBGene00020422	-0.0101766	T10F2.2	T10F2.2	III -2.045226	0	0	0
WBGene00014112	-0.0101766	ZK856.11	ZK856.11	V 2.330283	0	0	0
WBGene00018473	-0.0101715	cima-1	F45E4.11	IV 3.375040	0	0	0
WBGene00004064	-0.0100883	pms-2	H12C20.2	V 3.206471	0	0	0
WBGene00011131	-0.010061	R07H5.11	R07H5.11	IV 4.924947	0	0	0
WBGene00015640	-0.0100124	C09E7.6	C09E7.6	III -1.072578	0	0	0
WBGene00010309	-0.0100038	rpn-6.2	F59B2.5	III 0.058903	0	0	0
WBGene00022394	-0.0100022	natb-1	Y97E10AL.3	V 0.999335	0	0	0
WBGene00019819	-0.00998916	aass-1	R02D3.1	IV -26.778900	0	1	0
WBGene00016978	-0.00995541	C56G2.3	C56G2.3	III -1.378691	0	0	0
WBGene00001168	-0.00994922	eef-1A.1	F31E3.5	III -0.871316	0	0	0
WBGene00001498	-0.0099078	fars-3	F22B5.9	II 0.812692	0	0	0
WBGene00012016	-0.00988748	inpp-1	T25B9.10	IV 4.695210	0	0	0
WBGene00016566	-0.00988183	eri-7	C41D11.7	I -1.290300	0	1	0
WBGene00021639	-0.0098738	Y47G6A.13	Y47G6A.13	I -3.614656	0	0	0
WBGene00022045	-0.00984638	mrpl-55	Y66H1A.3	IV -25.980730	0	0	0
WBGene00013156	-0.0098005	Y53F4B.9	Y53F4B.9	II 23.917740	0	0	0
WBGene00003994	-0.00979589	pgl-3	C18G1.4	V -4.257179	0	0	0
WBGene00021515	-0.00975265	set-23	Y41D4B.12	IV -16.559811	0	0	0
WBGene00010847	-0.00974111	M04B2.4	M04B2.4	IV 4.991993	0	0	0
WBGene00007194	-0.00973551	B0491.7	B0491.7	II 3.453364	0	0	0
WBGene00021886	-0.0097102	Y54G2A.21	Y54G2A.21	IV -6.717739	0	0	0
WBGene00001226	-0.00969005	eif-3.C	T23D8.4	I 4.129028	0	0	0
WBGene00018862	-0.0096693	wago-2	F55A12.1	I -0.034517	0	0	0
WBGene00018636	-0.00960932	oef-1	F49E8.2	IV 3.352000	0	0	0
WBGene00013678	-0.00956406	Y105E8A.20	Y105E8A.20	I 25.745291	0	0	0
WBGene00010015	-0.00955827	atad-3	F54B3.3	II 2.345823	0	0	0
WBGene00002005	-0.00950622	hsp-1	F26D10.3	IV 16.352631	0	0	0
WBGene00138720	-0.00947482	F58H1.8	F58H1.8	V 3.543825	0	0	0
WBGene00021342	-0.00946986	Y35H6.3	Y35H6.3	X -21.522610	0	0	0
WBGene00020318	-0.00944261	T07F8.1	T07F8.1	II 0.495934	0	0	0
WBGene00002061	-0.00943011	ife-3	B0348.6	V -20.065201	0	0	0
WBGene00044258	-0.00941674	Y57G11C.51	Y57G11C.51	IV 12.445580	0	0	0
WBGene00044344	-0.00939338	mrpl-39	Y46H3A.7	V -17.012131	0	0	0
WBGene00000550	-0.00938944	clu-1	F55H2.6	III 0.575832	0	0	0
WBGene00021671	-0.00937761	Y48G1BM.6	Y48G1BM.6	I -19.118240	0	0	0
WBGene00006707	-0.00937653	ubc-12	R09B3.4	I 12.931020	0	0	0
WBGene00002214	-0.00937508	klc-1	M7.2	IV 4.838567	0	0	0
WBGene00007580	-0.00936033	C14B1.9	C14B1.9	III -4.323641	0	0	0
WBGene00018848	-0.00934373	F55A3.2	F55A3.2	I 5.171253	0	0	0
WBGene00019906	-0.00930901	R05G9R.1	R05G9R.1	II -0.199421	0	0	0
WBGene00017758	-0.0093071	F23H11.2	F23H11.2	III -25.371500	0	0	0
WBGene00004015	-0.00930264	phb-2	T24H7.1	II -0.394252	0	0	0
WBGene00007237	-0.00929504	C01G10.10	C01G10.10	V 7.330218	0	0	0
WBGene00004488	-0.00929416	rps-19	T05F1.3	I 3.821499	0	0	0
WBGene00018427	-0.00928966	F44E7.5	F44E7.5	V -0.996419	0	1	0
WBGene00006936	-0.00928521	glp-4	Y87G2A.5	I 21.451731	0	0	0
WBGene00001864	-0.0092841	him-5	D1086.4	V 6.092158	0	0	0
WBGene00012673	-0.00927447	dyf-17	Y39B6A.11	V 20.204430	0	0	0
WBGene00015504	-0.00926463	C06A5.6	C06A5.6	I 0.567807	0	0	0
WBGene00015797	-0.00925899	C15F1.8	C15F1.8	II 0.204557	0	0	0
WBGene00018863	-0.00921761	F55A12.2	F55A12.2	I -0.036628	0	0	0
WBGene00015642	-0.00919491	C09E7.8	C09E7.8	III -1.069744	0	0	0
WBGene00011638	-0.00918508	ostb-1	T09A5.11	II 0.589813	0	0	0
WBGene00002008	-0.00916573	hsp-4	F43E2.8	II 0.502202	0	0	0
WBGene00015938	-0.00914584	anat-1	C17H12.13	IV 3.230720	0	0	0
WBGene00000903	-0.00913239	daf-7	B0412.2	III -25.796329	0	0	0
WBGene00022304	-0.00911077	Y76G2A.1	Y76G2A.1	I 0.547863	0	0	0
WBGene00016243	-0.00910261	C30B5.1	N.A.	N.A.	0	0	0
WBGene00017287	-0.00908659	F09E5.9	F09E5.9	II -1.787606	0	0	0
WBGene00018901	-0.0090758	slc-25A18.2	F55G1.5	IV 3.337640	0	0	0
WBGene00003676	-0.00906719	nhr-86	Y40B10A.8	V -16.077440	0	0	0
WBGene00011017	-0.00905788	R04F11.5	R04F11.5	V 3.998736	0	0	0
WBGene00021328	-0.00904365	npr-23	Y34D9A.2	I -17.062201	0	0	0
WBGene00022042	-0.00903211	icd-2	Y65B4BR.5	I -18.958700	0	0	0
WBGene00015251	-0.0090199	B0546.4	B0546.4	IV -4.556875	0	0	0
WBGene00007732	-0.00901936	spe-44	C25G4.4	IV 5.965721	0	0	0
WBGene00009113	-0.00901317	maph-1.2	F25D7.4	I 4.999791	0	0	0
WBGene00001413	-0.00898891	fem-3	C01F6.4	IV 4.049534	0	0	0
WBGene00009270	-0.00898578	F30F8.1	F30F8.1	I 2.373079	0	0	0
WBGene00008409	-0.00897665	mpst-1	D2023.5	V 3.391104	0	0	0
WBGene00004471	-0.00896624	rps-2	C49H3.11	IV 3.498546	0	0	0
WBGene00022399	-0.0089612	Y97E10AR.4	Y97E10AR.4	V 1.001616	0	0	0
WBGene00021662	-0.00891622	snpc-3.3	Y48G1BL.1	I -19.121099	0	0	0
WBGene00007099	-0.00890975	trx-2	B0024.9	V 2.474565	0	0	0
WBGene00018159	-0.0089097	F37F2.2	F37F2.2	I -14.680690	0	0	0
WBGene00020896	-0.00890832	T28D9.4	T28D9.4	II -0.221831	0	0	0
WBGene00016030	-0.0088848	C24A1.3	C24A1.3	III -26.275909	0	0	0
WBGene00007215	-0.00888376	oxa-1	C01A2.3	I 19.535000	0	0	0
WBGene00015502	-0.00887528	madf-7	C06A5.4	I 0.554690	0	0	0
WBGene00007334	-0.00887424	C05C10.7	C05C10.7	II 1.798441	0	0	0
WBGene00007624	-0.00887105	hrde-1	C16C10.3	III -3.714173	0	0	0
				total	0	18	0
